# Supplementary material for: From Gene to Transcript and Peptide: A Deep Overview on Non-Specific Lipid Transfer Proteins (nsLTPs)
Source: Antibiotics (Basel). 2023 May 21;12(5):939. doi: 10.3390/antibiotics12050939 (PMC10215178; doi:10.3390/antibiotics12050939)
Supplement: Supplementary file 1 [file antibiotics-12-00939-s001.zip]

Archive with 14 entries (14 files):
- Supplementary Table 7.xlsx
- Supplementary Figure 1.pdf
- Supplementary Figure 2.pdf
- Supplementary Figure 3A, B.pdf
- Supplementary Figure 4.pdf
- Supplementary Material 2.fas
- Supplementary Material 3.txt
- Supplementary Material 4.txt
- Supplementary Table 1_ok.xlsx
- Supplementary Table 2.xlsx
- Supplementary Table 3_ok.xlsx
- Supplementary Table 4.xlsx
- Supplementary Table 6.xlsx
- Supplementary Material 1_ok.pdf
