# Supplementary material for: From Gene to Transcript and Peptide: A Deep Overview on Non-Specific Lipid Transfer Proteins (nsLTPs)
Source: Antibiotics (Basel). 2023 May 21;12(5):939. doi: 10.3390/antibiotics12050939 (PMC10215178; doi:10.3390/antibiotics12050939)
Supplement: Supplementary file 1 [file antibiotics-12-00939-s001.zip › Supplementary Table 7.xlsx]

## Sheet: Lanubile et al. (2015)
Gene ID (v1.0)	LTP type	Fusarium oxysporum FO36 non-pathogenic' vs 'none' at '72 hour' .Log2-fold change	Fusarium oxysporum FO36 non-pathogenic' vs 'none' at '72 hour'.Adjusted p-value	Fusarium oxysporum FO36 non-pathogenic' vs 'none' at '96 hour' .Log2-fold change	Fusarium oxysporum FO36 non-pathogenic' vs 'none' at '96 hour'.Adjusted p-value	Fusarium oxysporum FO40 pathogenic' vs 'none' at '72 hour' .Log2-fold change	Fusarium oxysporum FO40 pathogenic' vs 'none' at '72 hour'.Adjusted p-value	Fusarium oxysporum FO40 pathogenic' vs 'none' at '96 hour' .Log2-fold change	Fusarium oxysporum FO40 pathogenic' vs 'none' at '96 hour'.Adjusted p-value
GLYMA_18G294200	LTP2.7	0.1	0.999715	0.2	0.999921	-0.6	0.000182	-0.4	0.206807
GLYMA_09G278000	LTP1.21	0.9	0.000152	-0.3	0.999921	0.6	0.102557	-0.3	0.673087
GLYMA_02G088900	LTP2.1	-0.1	0.999715	-0.3	0.999921	-0.5	0.326766	-0.3	0.920717
GLYMA_05G154600	LTPg.10			-0.1	0.999921			-0.3	0.598605
GLYMA_01G132500	LTP1.4	0.2	0.62797	0.2	0.999921	-0.3	0.652052	-0.2	0.999792
GLYMA_13G075700	LTPg.25	-0.1	0.999715	-0.1	0.999921	-0.4	0.11179	-0.2	0.999792
GLYMA_03G040300	LTP1.12	0.1	0.999715			-0.3	0.556955	-0.2	0.999792
GLYMA_03G040400	LTP1.13	0.3	0.531793	-0.5	0.999921	-0.2	0.787059	-0.1	0.999792
GLYMA_18G152400	LTPd.27	-0.2	0.732168	-0.3	0.999921	-0.2	0.413125	-0.1	0.999792
GLYMA_11G030300	LTPg.22	-0.2	0.847077	-0.2	0.999921	-0.6	0.020979	-0.1	0.999792
GLYMA_07G139400	LTPd.3	0.2	0.999715	-0.2	0.999921	0.6	0.0407034	-0.1	0.999792
GLYMA_20G049800	LTPg.42	-0.1	0.999715	-0.2	0.999921	-0.2	0.646081	-0.1	0.999792
GLYMA_18G210900	LTP1.26	0.1	0.999715	-0.3	0.999921	-0.2	0.69267	-0.1	0.999792
GLYMA_08G112300	LTPg.14	-0.1	0.999715	-0.1	0.999921			-0.1	0.999792
GLYMA_03G073500	LTPd.1	0.1	0.999715			0.5	0.276947	-0.1	0.999792
GLYMA_11G251100	LTPg.23					-0.4	0.2075	-0.1	0.999792
GLYMA_18G005800	LTPg.39					-0.3	0.587388	-0.1	0.999792
GLYMA_19G002300	LTP2.8							-0.1	0.999792
GLYMA_01G130000	LTP1.1							-0.1	0.999792
GLYMA_11G120400	LTPd.10	-0.4	0.0701351	-0.3	0.999921	0.3	0.643227	0.1	0.999792
GLYMA_01G132600	LTP1.5	0.4	0.115121	-0.1	0.999921	-0.2	0.808728	0.1	0.999792
GLYMA_17G137300	LTPg.37	-0.3	0.567537	0.1	0.999921	-0.5	0.00627177	0.1	0.999792
GLYMA_07G141300	LTPd.4	0.2	0.90384	0.2	0.999921	0.4	0.180302	0.1	0.999792
GLYMA_11G007900	LTPg.20	0.1	0.999715	0.2	0.999921	0.5	0.0465985	0.1	0.999792
GLYMA_05G055100	LTPg.7	0.1	0.999715	0.2	0.999921	0.2	0.371204	0.1	0.999792
GLYMA_11G256100	LTPg.24	-0.2	0.999715	-0.1	0.999921	0.3	0.538446	0.1	0.999792
GLYMA_01G235000	LTPg.2			0.1	0.999921	0.4	0.395922	0.1	0.999792
GLYMA_16G100100	LTPd.15	0.3	0.704577			0.4	0.353698	0.1	0.999792
GLYMA_16G188800	LTPg.32					0.3	0.656946	0.1	0.999792
GLYMA_10G246800	LTPg.19							0.1	0.999792
GLYMA_18G032800	LTPd.21							0.1	0.999792
GLYMA_18G032500	LTPd.18							0.1	0.999792
GLYMA_08G324100	LTPd.6	-0.5	0.256405	-0.3	0.999921	0.3	0.654816	0.2	0.999792
GLYMA_09G181100	LTP2.4	0.4	0.337428	0.2	0.999921	1	1.89e-06	0.2	0.903097
GLYMA_15G052200	LTPg.26	0.2	0.731189	0.1	0.999921	0.2	0.389093	0.2	0.999792
GLYMA_18G214600	LTP1.28	0.3	0.896849			0.4	0.505369	0.2	0.910345
GLYMA_07G096700	LTP2.3	0.7	0.00445033	0.7	0.280768	1.3	7.26e-08	0.3	0.372342
GLYMA_05G119100	LTPg.8	0.5	0.039217	0.4	0.937854	0.7	2.21e-05	0.3	0.243533
GLYMA_08G074100	LTPg.13	0.3	0.350316	0.2	0.999921	0.7	6.55e-06	0.3	0.40288
GLYMA_11G008000	LTPg.21	0.2	0.964005	0.3	0.999921	0.3	0.366644	0.3	0.67175
GLYMA_03G156100	LTPg.5	0.3	0.964005	0.1	0.999921	0.7	0.0101678	0.3	0.996605
GLYMA_08G232500	LTPg.15	0.2	0.999715	0.1	0.999921	0.2	0.263318	0.3	0.688404
GLYMA_01G234900	LTPg.1	0.1	0.999715	0.2	0.999921	0.3	0.326794	0.3	0.706246
GLYMA_18G191800	LTPd.30			-0.6	0.257317	0.7	0.0651702
GLYMA_03G040000	LTP1.10	0.6	0.02608	-0.3	0.999921	0.1	0.933432
GLYMA_18G191600	LTPd.29	0.4	0.129038	0.2	0.999921	0.7	0.0543999
GLYMA_12G045500	LTPd.12	-0.5	0.132067	-0.1	0.999921
GLYMA_05G002200	LTP2.2	0.4	0.271789	0.3	0.999921	0.9	0.00016
GLYMA_07G141500	LTPd.5	0.4	0.459133	-0.3	0.999921
GLYMA_08G344300	LTPd.7	-0.2	0.80856	-0.2	0.999921	-0.1	0.842288
GLYMA_03G040100	LTP1.11	0.2	0.831726	-0.5	0.999921	-0.1	0.883956
GLYMA_03G035600	LTP1.8	0.2	0.994387	-0.2	0.999921	-0.2	0.721913
GLYMA_18G190000	LTPd.28	0.2	0.999715	-0.2	0.999921	0.5	0.00472322
GLYMA_18G033200	LTPd.25	0.7	0.000204
GLYMA_10G132500	LTP2.6	-0.1	0.999715			-0.4	0.339307
GLYMA_05G147700	LTPg.9	0.1	0.999715			-0.3	0.55095
GLYMA_19G158400	LTPg.40	0.2	0.999715
GLYMA_02G028400	-	-1.9	2.32e-35			-0.1	0.744826
GLYMA_17G030400	-	1.3	5.28e-26	0.7	0.228837	0.8	1.65e-09	1.1	1.86e-18
GLYMA_03G247500	-	1.7	3.15e-25	0.7	0.0262099	1.4	5.32e-10	0.6	0.00404039
GLYMA_07G243700	-	1.2	7.92e-20	0.7	0.264989	1.1	1.18e-07	0.6	0.015806
GLYMA_02G042500	-	1.4	2.55e-18	0.3	0.999921	1.6	8.59e-15	0.9	1.11e-06
GLYMA_07G243500	-	1	1.38e-16	0.7	0.355535	0.7	5.15e-05	0.6	0.015806
GLYMA_14G136300	-	-1.2	1.39e-12	0.1	0.999921	-1.2	8.31e-08	0.1	0.999792
GLYMA_18G148200	-	0.8	7.83e-12	0.4	0.999921	0.6	0.00445278	0.3	0.94783
GLYMA_17G147500	-	1.1	3.01e-11	0.3	0.999921	1.2	0.000627	0.6	0.00662758
GLYMA_11G161800	-	-1.1	6.17e-11	-0.3	0.999921	-1.5	1.54e-10	-0.3	0.641598
GLYMA_09G040400	-	1.3	2.72e-10					0.5	0.0281024
GLYMA_18G055400	-	-1.1	5.09e-10	-0.1	0.999921	-1.7	8.16e-13	-0.2	0.999792
GLYMA_03G208200	-	-1.2	1.05e-09	-0.7	0.558148	-1.4	4.93e-07	-0.5	0.107237
GLYMA_02G239400	-	0.9	1.05e-09	0.3	0.999921	0.8	4.73e-06	0.2	0.999792
GLYMA_15G052000	-	-1.2	1.25e-09	-1.2	0.00201074	-1.9	1.4e-11	-0.9	3.96e-05
GLYMA_09G023000	-	-1.2	7.4e-09			-2	5.26e-12	-0.6	0.021089
GLYMA_15G211500	-	1.2	1.02e-08	0.2	0.999921	0.6	0.172323	0.3	0.233815
GLYMA_13G109800	-	1.1	1.17e-08	0.5	0.999921			0.4	0.169068
GLYMA_15G241100	-	0.8	2.19e-08	0.3	0.999921	0.2	0.729507	0.1	0.999792
GLYMA_18G182800	-	-0.9	6.65e-08	-0.5	0.587756	-1.5	1.08e-16	-0.9	4.37e-09
GLYMA_05G065700	-	1.1	2.09e-07			1.1	0.000824	0.8	9.15e-06
GLYMA_13G213300	-	-0.8	2.54e-07	-0.3	0.999921	-0.7	7.09e-06	-0.3	0.496588
GLYMA_05G204600	-	1	3.03e-07	0.1	0.999921			0.1	0.999792
GLYMA_10G016600	-	-0.9	3.1e-07			-0.6	0.122946	-0.1	0.999792
GLYMA_08G140600	-	1.1	3.79e-07			0.9	0.0108721	0.5	0.0115696
GLYMA_03G029400	-	-0.9	5.7e-07	-0.4	0.999921	-0.4	0.341542
GLYMA_02G063500	-	0.8	9.4e-07	0.4	0.999921	0.8	2.72e-06	0.3	0.63088
GLYMA_03G039800	-	-0.9	9.66e-07	-0.2	0.999921	-0.8	0.0358194	-0.2	0.999792
GLYMA_08G189800	-	0.7	1.25e-06	0.3	0.999921	0.6	0.000997	0.3	0.999792
GLYMA_10G022500	-	-1	1.36e-06			-1.8	5.17e-10	-0.6	0.0643024
GLYMA_15G223800	-	-1	1.52e-06	-0.1	0.999921	-1.2	1.96e-05	-0.1	0.999792
GLYMA_10G043100	-	1	2.37e-06	-0.3	0.999921	0.7	0.0689784	-0.5	0.265854
GLYMA_18G025200	-	-0.9	2.93e-06	-0.1	0.999921	-0.9	0.0136124	-0.1	0.999792
GLYMA_05G181100	-	0.7	3.64e-06	0.3	0.999921	0.3	0.626527	0.2	0.999792
GLYMA_13G203000	-	1	3.64e-06
GLYMA_10G161500	-	1	4.46e-06			0.7	0.063954	0.5	0.206807
GLYMA_13G186100	-	-1	4.78e-06			-0.6	0.151488
GLYMA_12G027200	-	-0.9	4.91e-06	-0.1	0.999921	-1.1	3.61e-05	-0.1	0.999792
GLYMA_15G155700	-	-0.8	5.07e-06	0.1	0.999921	-0.9	0.0206787	-0.3	0.999792
GLYMA_13G346700	-	1	5.68e-06	1	0.0768786	0.8	0.0149429	0.7	0.00939942
GLYMA_05G169200	-	0.7	6.36e-06	0.2	0.999921	1	1.11e-08	-0.1	0.999792
GLYMA_03G147700	-	0.8	7.22e-06	0.5	0.589118	0.3	0.41429	0.7	3.46e-06
GLYMA_09G040600	-	0.6	7.73e-06	0.3	0.999921	0.5	0.00313044	0.5	0.000132
GLYMA_02G016200	-	-0.9	8.65e-06	-0.2	0.999921	-0.8	0.0462115	-0.2	0.999792
GLYMA_17G140000	-	-0.8	1.41e-05	-0.4	0.999921	-0.4	0.470821	-0.2	0.999792
GLYMA_18G210500	-	-0.7	2.49e-05	-0.2	0.999921	-0.7	4.58e-07	-0.2	0.999792
GLYMA_13G200400	-	0.7	2.69e-05	0.4	0.999921	0.7	8.13e-05	0.3	0.541543
GLYMA_18G220500	-	-0.9	2.84e-05	-0.5	0.999921	-1.6	1.58e-10	-0.6	0.0832915
GLYMA_15G099500	-	-0.7	2.84e-05	-0.4	0.9021	-0.6	1.94e-05	-0.3	0.559805
GLYMA_06G301500	-	0.6	3.11e-05	0.2	0.999921	0.7	2.01e-09	0.3	0.547968
GLYMA_15G237800	-	0.6	3.15e-05	0.5	0.633956	0.7	6.01e-06	0.4	0.13694
GLYMA_15G145600	-	0.8	3.72e-05					0.2	0.386993
GLYMA_19G192900	-	-0.9	4.21e-05	-0.7	0.252522	-0.8	0.0024321	-0.5	0.146119
GLYMA_09G150400	-	0.8	4.21e-05					0.2	0.544785
GLYMA_08G200200	-	0.8	4.44e-05	0.4	0.827884	0.6	9.64e-05	0.5	0.010619
GLYMA_13G054700	-	-0.8	4.59e-05	-0.3	0.999921	-0.7	2.1e-05	-0.6	0.00187648
GLYMA_04G083200	-	-0.6	4.89e-05	0.1	0.999921	-0.6	0.000462	-0.5	0.0108346
GLYMA_08G282600	-	0.7	5.33e-05	0.3	0.999921	0.7	0.00243092	0.2	0.999792
GLYMA_19G146800	-	0.9	5.37e-05			0.2	0.784341	0.2	0.999792
GLYMA_07G088200	-	0.9	5.44e-05					0.1	0.999792
GLYMA_14G141000	-	0.7	5.94e-05	-0.2	0.999921	-0.1	0.902382	-0.4	0.205353
GLYMA_15G199700	-	0.9	6.06e-05	0.3	0.999921	1.3	4.37e-07	1.5	1.79e-22
GLYMA_08G350800	-	0.5	7.13e-05	-0.1	0.999921	0.1	0.822615	0.2	0.999792
GLYMA_19G151100	-	0.8	8.56e-05	0.4	0.999921	0.2	0.70801	0.7	0.00222541
GLYMA_01G135200	-	0.9	8.74e-05	0.6	0.773966	0.6	0.0886085	0.9	9.68e-06
GLYMA_09G093000	-	0.4	9.09e-05	0.3	0.999921	0.2	0.191729	0.2	0.196637
GLYMA_01G134600	-	0.9	9.51e-05	0.4	0.999921	0.9	0.00512449	0.6	0.0119952
GLYMA_16G212400	-	0.7	0.000113	0.6	0.744723	0.9	2.46e-05	0.6	0.0122468
GLYMA_15G209300	-	0.6	0.000119	0.1	0.999921	0.4	0.361698	0.1	0.999792
GLYMA_01G019200	-	-0.8	0.000129	-0.4	0.366232	-0.4	0.430909	-0.2	0.999792
GLYMA_13G130600	-	0.9	0.000129			0.6	0.162192	-0.2	0.999792
GLYMA_15G070700	-	-0.5	0.000137	-0.2	0.999921	-0.7	7.51e-10	-0.3	0.0463597
GLYMA_12G234600	-	0.9	0.000153			0.3	0.59089	0.1	0.999792
GLYMA_09G048400	-	-0.8	0.000183	-0.4	0.999921	-1.2	1.05e-05	-0.3	0.826128
GLYMA_15G062400	-	0.9	0.000187			0.9	0.00766043	0.3	0.742608
GLYMA_11G232100	-	-0.8	0.000187	0.1	0.999921	-1	0.000906	0.1	0.999792
GLYMA_13G029200	-	0.9	0.000187	0.3	0.999921	0.6	0.0874067	0.1	0.999792
GLYMA_10G150600	-	-0.9	0.000266			-0.5	0.230445
GLYMA_02G228100	-	-0.6	0.000282	-0.2	0.999921	-1.1	8.48e-10	-0.6	0.000128
GLYMA_02G171600	-	-0.9	0.000282	-0.5	0.999921	-1.5	1.83e-08	-0.6	0.0496742
GLYMA_04G236900	-	-0.5	0.000287	-0.2	0.999921	-0.6	1.44e-06	-0.1	0.999792
GLYMA_01G169200	-	0.7	0.000333	0.4	0.830966	0.8	4.48e-06	0.4	0.415113
GLYMA_18G177000	-	0.7	0.000333	0.3	0.999921			0.4	0.500363
GLYMA_16G043400	-	0.8	0.000333	0.9	0.0768786	0.9	0.000871	0.2	0.999792
GLYMA_08G200100	-	0.5	0.000378	-0.2	0.999921
GLYMA_17G133100	-	-0.8	0.000389	-0.2	0.999921	-0.5	0.280104	-0.1	0.999792
GLYMA_19G171800	-	0.8	0.000389			0.3	0.649364
GLYMA_07G045500	-	-0.8	0.000418	-0.3	0.999921	-0.5	0.169685	-0.2	0.999792
GLYMA_06G235900	-	0.8	0.000469
GLYMA_10G282200	-	-0.8	0.000601	0.3	0.999921	0.1	0.923429	0.2	0.988341
GLYMA_17G105600	-	0.7	0.000609	0.3	0.812513	0.7	0.000564	0.5	0.055418
GLYMA_05G103700	-	-0.6	0.000609	-0.3	0.999921	-0.2	0.560332	-0.1	0.999792
GLYMA_10G024600	-	-0.8	0.00061	-0.2	0.999921	-1	0.00076	-0.3	0.990212
GLYMA_18G127500	-	-0.6	0.000706	-0.3	0.999921	-0.9	1.58e-10	-0.5	0.00266602
GLYMA_08G339500	-	0.7	0.000706	-0.1	0.999921
GLYMA_06G010500	-	-0.8	0.000709			-0.8	0.0127455	0.1	0.999792
GLYMA_13G336600	-	0.8	0.000778	0.4	0.999921	1.3	3.07e-08	0.1	0.999792
GLYMA_03G170800	-	0.8	0.000778			0.3	0.568454
GLYMA_05G128000	-	0.5	0.000839	-0.1	0.999921	0.3	0.543984	-0.1	0.999792
GLYMA_08G264800	-	-0.6	0.000869	-0.3	0.999921	-0.6	1.06e-05	-0.3	0.263112
GLYMA_09G006000	-	-0.8	0.000937			-0.6	0.135905
GLYMA_06G176200	-	-0.7	0.000983			-1.1	1.15e-06	-0.4	0.375119
GLYMA_05G148900	-	-0.6	0.000983	0.2	0.999921			0.2	0.958132
GLYMA_03G132700	-	-0.5	0.000993	-0.3	0.999921	-0.4	0.0120577	-0.4	0.0890187
GLYMA_07G014500	-	0.6	0.000993	-0.1	0.999921	0.6	7.31e-06	0.1	0.999792
GLYMA_11G095100	-	0.8	0.00101758			1.7	6.57e-10	0.7	0.00825391
GLYMA_10G248900	-	-0.6	0.00103339	-0.1	0.999921	-0.3	0.163353	-0.2	0.943766
GLYMA_02G015800	-	-0.6	0.00107444	-0.1	0.999921	-0.6	0.000107	-0.2	0.705681
GLYMA_14G220600	-	-0.8	0.00122788	0.2	0.999921	-1.7	2.63e-09	-0.2	0.999792
GLYMA_17G144300	-	-0.6	0.00122788	-0.3	0.999921	-0.9	0.000112	-0.2	0.999792
GLYMA_06G013200	-	-0.5	0.00129605	-0.1	0.999921	-0.4	0.459838	-0.2	0.999792
GLYMA_13G266100	-	-0.5	0.00137133	-0.4	0.999921	-0.8	1.67e-08	-0.4	0.162974
GLYMA_08G339600	-	0.7	0.00163371	0.3	0.999921			0.1	0.999792
GLYMA_13G196500	-	0.8	0.00170995			0.8	0.00817482	0.5	0.0756312
GLYMA_09G120000	-	-0.7	0.00170995	-0.1	0.999921	-0.9	0.000367	-0.3	0.999792
GLYMA_09G049200	-	0.8	0.00173709	0.5	0.999921	0.2	0.788058	0.5	0.165214
GLYMA_09G126200	-	0.7	0.001752			0.3	0.496233	0.2	0.999792
GLYMA_10G185800	-	0.6	0.00186835	0.3	0.999921	0.5	0.0229351	0.2	0.999792
GLYMA_15G142400	-	-0.6	0.00189075	-0.6	0.951772			-0.1	0.999792
GLYMA_03G044900	-	0.8	0.00190641			0.5	0.237219	0.4	0.362314
GLYMA_06G170300	-	0.4	0.002007	-0.2	0.999921
GLYMA_10G028900	-	0.6	0.00202303	0.4	0.603471	-0.1	0.924983	0.4	0.317966
GLYMA_04G039900	-	0.8	0.00202303					0.1	0.999792
GLYMA_08G153300	-	-0.5	0.00215829	-0.4	0.999921	-0.5	0.0012058	-0.1	0.999792
GLYMA_09G048700	-	0.8	0.00220398			0.2	0.778576	0.3	0.573429
GLYMA_10G295300	-	0.5	0.00236727	0.1	0.999921	0.1	0.68928	0.5	0.00116156
GLYMA_20G145000	-	0.6	0.00236727	0.3	0.999921	0.8	5.38e-07	0.1	0.999792
GLYMA_05G204800	-	0.7	0.0025364	0.5	0.299811	1.2	2.73e-05	0.4	0.467416
GLYMA_17G210100	-	-0.7	0.00255628			-0.1	0.899869
GLYMA_09G230300	-	0.5	0.00269652			0.5	0.00640633	-0.1	0.999792
GLYMA_20G220900	-	0.7	0.00288146	0.1	0.999921
GLYMA_09G139200	-	-0.6	0.00290269	-0.2	0.999921	-1	3.22e-07	-0.5	0.00467859
GLYMA_20G185700	-	0.7	0.0030351			0.7	0.0333463	0.3	0.999792
GLYMA_11G179300	-	-0.6	0.00305559	-0.2	0.999921	-0.7	2.99e-08	-0.3	0.434174
GLYMA_08G079100	-	0.7	0.00331216			0.4	0.247139	0.8	7.12e-05
GLYMA_20G204500	-	-0.7	0.00331216			-1.3	6e-05	-0.1	0.999792
GLYMA_03G188300	-	-0.7	0.00335682	0.1	0.999921	-1.1	1.06e-05	-0.2	0.999792
GLYMA_07G132000	-	0.4	0.00336249	-0.1	0.999921	0.1	0.737379
GLYMA_01G214400	-	-0.6	0.00341786			-0.8	0.0469881	-0.4	0.67175
GLYMA_16G008600	-	0.4	0.00341786	0.2	0.999921	0.3	0.0740274
GLYMA_01G230200	-	0.6	0.00359316	0.2	0.999921	0.8	1.23e-08	0.5	0.00680295
GLYMA_09G127000	-	-0.4	0.00359316	-0.2	0.999921	-0.6	4.02e-05	-0.3	0.54564
GLYMA_10G084200	-	-0.6	0.00363985	-0.3	0.999921	-0.9	5.1e-09	-0.4	0.0349679
GLYMA_16G045100	-	-0.5	0.00373606	-0.3	0.999921	-0.7	0.0668415	-0.3	0.886167
GLYMA_02G149100	-	-0.7	0.00396593			-0.6	0.174738	0.2	0.999792
GLYMA_15G252200	-	0.5	0.00411309	0.3	0.999921	0.4	0.0935801	0.2	0.999792
GLYMA_08G174900	-	0.7	0.00417776					0.2	0.461355
GLYMA_08G162700	-	-0.7	0.00442025			-0.5	0.283567	-0.2	0.999792
GLYMA_04G240800	-	-0.5	0.00495839	-0.5	0.751414	0.1	0.720746	-0.1	0.999792
GLYMA_11G132800	-	-0.7	0.00510334			-1.6	1.09e-06	-0.3	0.680057
GLYMA_05G057200	-	-0.7	0.00515644	-0.7	0.324945	-0.8	0.00223954	-0.5	0.116331
GLYMA_15G266300	-	-0.4	0.0054299	-0.2	0.999921	-0.8	1.55e-08	-0.2	0.766347
GLYMA_13G200300	-	0.7	0.00544955	-0.5	0.999921	0.3	0.678467	-0.5	0.131697
GLYMA_05G231800	-	-0.6	0.00545813	-0.4	0.999921	-1.1	1.93e-09	-0.4	0.382519
GLYMA_13G259400	-	-0.7	0.00626736	-0.1	0.999921	-1	3.14e-05	-0.3	0.724113
GLYMA_13G161900	-	0.6	0.00644256	0.3	0.999921	0.6	0.000238	0.2	0.999792
GLYMA_15G128700	-	0.5	0.00653451	0.1	0.999921	0.1	0.819232	-0.2	0.999792
GLYMA_17G139800	-	-0.7	0.00687466	-0.8	0.17026	-1.3	4.45e-09	-0.6	0.0179612
GLYMA_12G195200	-	0.7	0.00687466	0.6	0.266916	0.9	9.2e-05	0.2	0.999792
GLYMA_13G249700	-	0.6	0.0070856	0.3	0.999921	0.1	0.732085	0.5	0.0162659
GLYMA_13G042500	-	0.5	0.00710984	0.4	0.999921	0.7	5.89e-05	0.1	0.999792
GLYMA_14G056500	-	0.5	0.00710984	0.2	0.999921	0.6	8.49e-05	0.1	0.999792
GLYMA_13G285300	-	0.6	0.00729273	0.4	0.999921	0.9	6.57e-05	0.9	1.64e-06
GLYMA_17G180500	-	-0.7	0.00750571	-0.4	0.999921	-1.2	3.09e-05	-0.3	0.67175
GLYMA_10G006700	-	-0.7	0.00750571			-1.4	7.86e-06	-0.3	0.724113
GLYMA_11G150300	-	0.4	0.00795565			0.2	0.454172	0.2	0.999792
GLYMA_17G227900	-	-0.6	0.00799535	-0.1	0.999921	-1	6.87e-06	-0.5	0.180808
GLYMA_11G236300	-	-0.5	0.00799535	-0.1	0.999921	-0.4	0.0566355	-0.2	0.845002
GLYMA_13G104000	-	-0.6	0.00819917	-0.3	0.999921	-1	2.17e-05	-0.5	0.185013
GLYMA_06G286200	-	0.5	0.00930335	0.4	0.999921	0.1	0.862342
GLYMA_15G263600	-	-0.7	0.00932258	-0.3	0.999921	-1.2	3.31e-06	-0.2	0.999792
GLYMA_08G082900	-	0.5	0.0095578	-0.2	0.999921	0.9	1.13e-11	0.1	0.999792
GLYMA_03G158600	-	-0.6	0.00962788	0.3	0.999921	-1	2.1e-05	-0.4	0.532404
GLYMA_08G295500	-	-0.5	0.00965703	-0.3	0.999921	-1	2.28e-08	-0.5	0.000357
GLYMA_18G226400	-	-0.7	0.0100544	-0.2	0.999921	-1.1	0.000206	-0.1	0.999792
GLYMA_17G238900	-	0.7	0.010149					-0.3	0.745812
GLYMA_12G223600	-	-0.5	0.0103751	-0.3	0.999921	-0.2	0.372637	-0.2	0.827467
GLYMA_07G126800	-	0.7	0.0106062	0.1	0.999921	1	0.000119	0.2	0.999792
GLYMA_15G217100	-	0.5	0.0106536	0.2	0.999921	0.1	0.778335
GLYMA_08G321100	-	-0.6	0.0107034	-0.2	0.999921	-0.5	0.0918034	-0.4	0.448069
GLYMA_20G204400	-	0.5	0.0107034	0.2	0.999921	0.5	0.00367584	0.2	0.999792
GLYMA_15G143800	-	0.6	0.0107034	-0.2	0.999921	0.2	0.684358
GLYMA_08G144500	-	-0.7	0.0108008	-0.5	0.999921	-0.9	0.00400172	-0.3	0.789494
GLYMA_13G357100	-	0.7	0.0109128			0.9	0.0110967	0.1	0.999792
GLYMA_19G245400	-	0.5	0.0112975	0.5	0.830966	0.3	0.355869	0.2	0.999792
GLYMA_05G207500	-	-0.5	0.011633			-0.6	1.94e-05	-0.2	0.942584
GLYMA_20G144800	-	-0.4	0.0118535	-0.1	0.999921	-0.6	0.00509568	-0.2	0.520385
GLYMA_16G017500	-	0.5	0.0129849	0.5	0.299811	0.2	0.663747	0.2	0.999792
GLYMA_02G158700	-	-0.5	0.0137836	-0.3	0.999921	-1.1	6.38e-14	-0.4	0.0894887
GLYMA_19G151200	-	0.7	0.0147989	0.2	0.999921	0.3	0.567574	0.4	0.405604
GLYMA_13G322500	-	-0.6	0.0148879	-0.2	0.999921	-0.8	0.00488211	-0.3	0.786049
GLYMA_01G160100	-	0.6	0.0152408	0.1	0.999921			0.1	0.999792
GLYMA_20G061300	-	-0.6	0.0152408	-0.4	0.999921	-1.1	1.66e-05	-0.2	0.999792
GLYMA_09G155500	-	0.4	0.0158857	-0.2	0.999921			0.1	0.999792
GLYMA_09G193500	-	-0.7	0.0163461			-0.3	0.520977	0.1	0.999792
GLYMA_05G169100	-	-0.6	0.0167317	-0.3	0.999921	-1.5	6.57e-14	-0.7	0.000989
GLYMA_13G138300	-	-0.7	0.0167317			-1.1	0.000277	-0.1	0.999792
GLYMA_11G106000	-	0.6	0.0167585	0.2	0.999921	0.9	2.64e-05	0.2	0.999792
GLYMA_13G169900	-	-0.5	0.0169243	-0.1	0.999921	-0.5	0.00761125	-0.3	0.806703
GLYMA_08G277000	-	0.6	0.0169891	0.5	0.937854	0.3	0.322481	0.9	1.48e-05
GLYMA_15G107100	-	0.7	0.0169891			-0.2	0.800965	0.5	0.140742
GLYMA_07G165900	-	-0.6	0.0169891			-0.7	0.00206202	-0.4	0.320067
GLYMA_08G175200	-	0.4	0.0171732	-0.1	0.999921	0.3	0.19488	0.4	0.212555
GLYMA_19G133400	-	-0.6	0.017694	-0.5	0.999921	-1.2	1.05e-06	-0.4	0.559805
GLYMA_06G169800	-	-0.6	0.017694	-0.2	0.999921	-1.1	3.68e-05	-0.1	0.999792
GLYMA_14G008000	-	0.5	0.0183582	-0.1	0.999921	0.5	0.0204227
GLYMA_03G229800	-	0.6	0.0187239	0.6	0.120368	1	2.76e-06	0.3	0.535528
GLYMA_04G227700	-	0.4	0.0187239	0.1	0.999921	0.3	0.0403489	0.2	0.886662
GLYMA_13G034000	-	-0.7	0.0187906			-0.4	0.339307	-0.1	0.999792
GLYMA_11G101300	-	-0.6	0.0189817	-0.3	0.999921	-1.5	6.51e-09	-0.3	0.950209
GLYMA_13G307300	-	0.6	0.0192068			0.8	0.000346	0.3	0.93542
GLYMA_02G053600	-	0.6	0.0193662	0.5	0.589118	0.8	0.00623499	0.1	0.999792
GLYMA_13G321700	-	0.4	0.0193662					0.1	0.999792
GLYMA_02G204700	-	-0.7	0.019572	-0.2	0.999921	-1.1	0.000321	-0.4	0.676629
GLYMA_15G062500	-	0.6	0.0201689			1.5	3.81e-06	0.6	0.0564557
GLYMA_08G239900	-	-0.5	0.0201689			-0.6	0.00367584	-0.3	0.58768
GLYMA_18G094300	-	-0.6	0.0201689	0.1	0.999921	-0.4	0.354234	-0.3	0.712431
GLYMA_20G129900	-	0.6	0.0201689	0.4	0.558148	0.7	0.00359271
GLYMA_06G030900	-	0.4	0.0202812	0.1	0.999921	0.4	0.0169967
GLYMA_13G330400	-	-0.5	0.02035			-1	1.09e-10	-0.5	0.0199024
GLYMA_04G167900	-	0.5	0.0208316	-0.4	0.301185	0.5	0.0929534	-0.3	0.896192
GLYMA_06G324300	-	0.3	0.0211198			0.2	0.174786	0.3	0.320067
GLYMA_05G160800	-	-0.6	0.0211665	-0.1	0.999921	-0.9	9.57e-05	-0.1	0.999792
GLYMA_03G215900	-	-0.7	0.0212191			-0.6	0.144354	0.1	0.999792
GLYMA_15G009500	-	-0.7	0.021325	-0.5	0.81196	-0.3	0.4676	-0.5	0.170621
GLYMA_16G201700	-	0.7	0.021325			-0.1	0.944508	-0.3	0.690545
GLYMA_13G139200	-	-0.5	0.0216267	-0.3	0.999921	-0.6	0.000618	-0.4	0.371225
GLYMA_10G248000	-	0.4	0.0222031	0.2	0.999921	0.6	1.03e-05	0.3	0.0971585
GLYMA_02G192600	-	-0.4	0.0222031	-0.2	0.999921	-0.6	3.48e-05	-0.3	0.311725
GLYMA_19G181300	-	0.5	0.0222031	0.3	0.999921	0.8	8.07e-08	0.3	0.447399
GLYMA_11G098400	-	-0.6	0.0222031			-1	1.55e-08	-0.2	0.999792
GLYMA_07G080500	-	0.6	0.0222031	0.3	0.999921	0.6	0.0241247
GLYMA_19G188400	-	-0.6	0.0232334	0.2	0.999921	-0.7	0.0771637
GLYMA_19G021400	-	-0.6	0.0237303	0.4	0.999921	-1.2	3.57e-10	-0.5	0.0338069
GLYMA_10G031800	-	-0.5	0.0237303	-0.1	0.999921	-0.8	3.35e-06	-0.3	0.347584
GLYMA_16G172400	-	0.6	0.0237303	0.1	0.999921	0.6	0.0456372	0.2	0.999792
GLYMA_12G054000	-	-0.6	0.0250078	-0.4	0.999921	-0.8	0.0191992	-0.3	0.952652
GLYMA_19G193700	-	-0.5	0.0250078	-0.2	0.999921	-0.5	0.00535824	-0.1	0.999792
GLYMA_06G303500	-	-0.6	0.025025	-0.2	0.999921	-1.1	7.03e-08	-0.4	0.455509
GLYMA_08G173400	-	-0.6	0.0255965	-0.1	0.999921	-1.1	5.39e-09	-0.5	0.0513862
GLYMA_06G011100	-	-0.6	0.0258869	-0.3	0.999921	-0.9	0.00100403	-0.3	0.818152
GLYMA_08G309700	-	0.6	0.02608	-0.5	0.999921			-0.4	0.566167
GLYMA_08G356200	-	-0.6	0.0273922	-0.2	0.999921	-0.3	0.453762	0.1	0.999792
GLYMA_12G194600	-	-0.6	0.0275494			-0.6	0.173385	0.1	0.999792
GLYMA_17G030100	-	0.4	0.0275494	0.3	0.999921	0.7	0.000335	0.1	0.999792
GLYMA_03G122500	-	-0.5	0.0287691	-0.6	0.420323	-0.3	0.536236
GLYMA_14G216100	-	-0.6	0.0288554			-1	0.000404	-0.1	0.999792
GLYMA_17G236800	-	-0.5	0.029073			-0.3	0.410314	-0.2	0.999792
GLYMA_09G014400	-	-0.5	0.0293324	-0.9	0.0435653	-1.2	4.54e-05	-0.2	0.954359
GLYMA_01G146000	-	-0.6	0.0293324			-1	0.0047872
GLYMA_13G236100	-	0.5	0.0293335	0.4	0.999921	0.4	0.38857	-0.1	0.999792
GLYMA_19G201300	-	-0.5	0.0297262	-0.3	0.999921	-1	2.36e-08	-0.4	0.325214
GLYMA_15G064700	-	-0.4	0.0297262			-0.6	2.01e-05	-0.1	0.999792
GLYMA_02G204000	-	-0.4	0.0298637	-0.3	0.999921	-0.3	0.0269262	-0.1	0.999792
GLYMA_01G190300	-	-0.4	0.0299821			0.1	0.587146	0.1	0.999792
GLYMA_15G221300	-	0.4	0.0301145	0.1	0.999921	0.4	0.0207273	0.3	0.317966
GLYMA_12G030900	-	0.6	0.0301145	0.1	0.999921	0.8	0.00372861	0.1	0.999792
GLYMA_03G143700	-	0.4	0.0307586	0.2	0.999921	-0.2	0.337881	0.4	0.0990028
GLYMA_14G010500	-	-0.6	0.0307586	-0.6	0.470574	-0.3	0.229969	-0.3	0.487231
GLYMA_13G095600	-	0.5	0.0307586	0.3	0.999921	0.6	0.000201	0.2	0.75997
GLYMA_03G248400	-	-0.4	0.0307586	-0.4	0.999921	-0.5	0.0299476	-0.1	0.999792
GLYMA_13G267800	-	0.4	0.0307586			0.2	0.466586	0.1	0.999792
GLYMA_18G289000	-	-0.4	0.0307586	-0.2	0.999921	-0.1	0.515513	-0.2	0.999792
GLYMA_04G137600	-	-0.5	0.0308371	-0.2	0.999921	-0.8	0.000278	-0.2	0.999792
GLYMA_02G270200	-	0.4	0.0310805	-0.2	0.999921	0.2	0.358097
GLYMA_08G093200	-	-0.6	0.0313794	0.2	0.999921	-0.7	0.00634238	-0.2	0.999792
GLYMA_08G200000	-	0.5	0.0313794	-0.4	0.999921	0.3	0.465401	0.1	0.999792
GLYMA_16G108900	-	-0.6	0.0322858	-0.4	0.999921	-1.1	0.000288	-0.5	0.204126
GLYMA_13G249600	-	-0.4	0.0322858	-0.3	0.999921	-0.5	6.12e-05	-0.3	0.28756
GLYMA_02G064100	-	-0.5	0.0322858	-0.2	0.999921
GLYMA_05G046000	-	-0.4	0.0322991	-0.3	0.999921	-0.4	0.00479936	-0.1	0.999792
GLYMA_13G334500	-	0.4	0.0328648	0.3	0.999921	0.4	0.0180518
GLYMA_16G173000	-	0.6	0.0335813	0.1	0.999921	1	0.00039	0.3	0.999792
GLYMA_19G169400	-	-0.5	0.0336273	-0.2	0.999921	-0.7	3.01e-09	-0.2	0.999792
GLYMA_13G111500	-	-0.4	0.0352642	-0.2	0.999921	-0.5	0.00394049	-0.2	0.706727
GLYMA_04G204300	-	0.4	0.0356522	0.5	0.3554	0.1	0.72515	0.1	0.999792
GLYMA_08G321400	-	0.4	0.0365169					0.1	0.999792
GLYMA_04G060000	-	0.5	0.0370235	0.3	0.999921	0.6	9.74e-05	0.3	0.73321
GLYMA_01G004800	-	0.6	0.0373736			0.8	0.0336484	0.7	0.00191149
GLYMA_17G081300	-	-0.6	0.0386112			-0.8	0.00750131	-0.2	0.999792
GLYMA_03G189100	-	-0.6	0.0386112	0.1	0.999921	-0.2	0.773137
GLYMA_13G229100	-	0.6	0.0389078	0.2	0.999921	0.5	0.135225	0.2	0.999792
GLYMA_20G248100	-	-0.4	0.0390031	-0.2	0.999921	0.1	0.886361
GLYMA_06G020400	-	0.4	0.0391428	-0.1	0.999921	0.5	0.0121269	-0.1	0.999792
GLYMA_12G191700	-	0.5	0.039217	0.1	0.999921	0.7	0.00152078	0.1	0.999792
GLYMA_10G031900	-	-0.5	0.0399008	-0.1	0.999921	-0.9	1.86e-06	-0.3	0.452457
GLYMA_09G118300	-	-0.5	0.0402138	-0.7	0.618336	-0.1	0.952783	-0.3	0.601134
GLYMA_03G249100	-	0.6	0.0405144			0.8	0.0432972	0.7	0.00152644
GLYMA_11G119000	-	-0.3	0.0405144	0.1	0.999921	-0.8	7.06e-10	-0.2	0.861651
GLYMA_02G149000	-	-0.6	0.0405144	0.2	0.999921	-0.7	0.020737	0.1	0.999792
GLYMA_16G166600	-	-0.4	0.0405144	-0.1	0.999921	-0.4	0.134734	-0.2	0.999792
GLYMA_08G153400	-	-0.5	0.0406558	-0.1	0.999921	-0.6	0.000167	-0.3	0.250028
GLYMA_10G071600	-	0.6	0.0406558	0.6	0.174203	1	2.31e-05	0.2	0.999792
GLYMA_19G104200	-	0.6	0.0406885			0.7	0.0414881	0.7	0.00876046
GLYMA_06G173200	-	-0.5	0.0406885	-0.2	0.999921	-0.4	0.12855	-0.2	0.999792
GLYMA_11G190500	-	-0.6	0.0408638			-0.5	0.251823	0.1	0.999792
GLYMA_14G126200	-	-0.5	0.0412759	-0.3	0.999921	-1	5.47e-10	-0.8	4.92e-09
GLYMA_10G207100	-	0.4	0.0416779	0.2	0.999921	0.2	0.668395	0.2	0.999792
GLYMA_16G071600	-	-0.6	0.0432788	-0.5	0.999921	-1.2	0.000106	-0.5	0.185013
GLYMA_06G193800	-	-0.4	0.0432788	-0.1	0.999921	-0.2	0.155902	-0.1	0.999792
GLYMA_09G119900	-	-0.6	0.0443299	-0.5	0.999921	-1.2	1e-05	-0.5	0.0894887
GLYMA_03G202400	-	-0.5	0.0443299	-0.4	0.831415	-0.5	0.0298823	-0.4	0.402374
GLYMA_15G264200	-	0.6	0.0461731			0.9	0.0171622	0.8	0.000276
GLYMA_11G179600	-	-0.5	0.0461936	-0.1	0.999921	-0.8	1.8e-06	-0.3	0.432232
GLYMA_10G204800	-	0.6	0.0466537			0.3	0.634037	0.2	0.999792
GLYMA_15G254000	-	-0.6	0.0480131	-0.1	0.999921	-1.1	1.38e-06	-0.4	0.312041
GLYMA_19G161400	-	0.6	0.0480131	-0.2	0.999921	0.7	0.00723835	0.1	0.999792
GLYMA_11G054500	-	-0.5	0.0482729	-0.2	0.999921	-0.7	0.063778	-0.3	0.843478
GLYMA_20G152900	-	-0.5	0.0482729	-0.2	0.999921	-0.4	0.0991727	-0.2	0.999792
GLYMA_17G069500	-	0.4	0.0491489	0.1	0.999921	0.6	0.000378	0.7	1.07e-05
GLYMA_13G213200	-	-0.6	0.0492427	-0.1	0.999921	-1	0.00300125	-0.5	0.231664
GLYMA_01G179700	-	0.6	0.0493067	0.3	0.999921			0.4	0.56134
GLYMA_03G048000	-	-0.4	0.0495882	-0.2	0.999921	-0.7	7.86e-06	-0.3	0.429169
GLYMA_10G248800	-	0.4	0.0495882	0.4	0.999921	0.6	5.93e-05	0.1	0.999792
GLYMA_11G233400	-	0.5	0.050098	0.4	0.999921	0.7	0.00101946	0.3	0.98327
GLYMA_12G140100	-	0.4	0.0503562			0.4	0.0409842
GLYMA_12G215800	-	-0.5	0.0518356	-0.2	0.999921	-0.4	0.110341	-0.3	0.744025
GLYMA_02G262100	-	0.4	0.0518356	0.2	0.999921	0.5	0.00555484
GLYMA_07G130800	-	-0.6	0.0518388			-1	0.0041607	-0.2	0.999792
GLYMA_13G070300	-	-0.4	0.0518388	-0.2	0.999921	-0.6	0.000803	-0.2	0.999792
GLYMA_18G245400	-	-0.6	0.0518388			-0.8	0.0473914
GLYMA_20G130000	-	0.6	0.0519824			0.8	0.0154518	0.4	0.50848
GLYMA_07G254600	-	0.5	0.0521974	0.1	0.999921	0.4	0.0963704	0.4	0.359814
GLYMA_03G209200	-	0.6	0.0523624	0.2	0.999921	0.9	0.00234669	0.3	0.818152
GLYMA_04G097900	-	0.5	0.0523624	0.4	0.999921	0.6	0.00710703	0.3	0.965155
GLYMA_02G306800	-	0.6	0.0523624	0.5	0.451385	0.7	0.00899771	0.2	0.999792
GLYMA_12G035700	-	-0.6	0.0527867	0.2	0.999921	-1	2.19e-05	-0.4	0.450471
GLYMA_14G220900	-	0.5	0.0554739	-0.3	0.999921			-0.8	0.000102
GLYMA_08G199300	-	-0.5	0.0554739	-0.4	0.999921	-0.8	0.0008	-0.1	0.999792
GLYMA_13G338300	-	-0.6	0.0554739			-0.7	0.0561314	-0.2	0.999792
GLYMA_16G173700	-	-0.4	0.0565801	-0.1	0.999921	-0.4	0.0188814	-0.1	0.999792
GLYMA_07G027400	-	0.5	0.0567765	0.2	0.999921	0.5	0.0440891	0.1	0.999792
GLYMA_10G229900	-	-0.6	0.0569239	-0.3	0.999921	-1.2	6.01e-06	-0.3	0.999792
GLYMA_11G237700	-	-0.4	0.0579028	-0.5	0.366232	-0.5	0.000825	-0.3	0.305029
GLYMA_15G016500	-	0.5	0.0584585	0.3	0.999921	0.6	0.00400704	0.2	0.999792
GLYMA_02G246000	-	-0.5	0.0584755	0.1	0.999921	-0.7	0.067089
GLYMA_11G062500	-	0.6	0.0593943	0.4	0.999921	0.3	0.595765	0.5	0.210408
GLYMA_07G099800	-	-0.6	0.061245	-0.2	0.999921	-0.9	0.00473046	-0.3	0.902984
GLYMA_16G211700	-	0.4	0.0622919	-0.1	0.999921	0.5	0.00141454	0.4	0.168715
GLYMA_05G021900	-	0.6	0.0622919					0.2	0.977453
GLYMA_09G029800	-	-0.6	0.0622919	0.3	0.999921	-1.2	8.34e-06	-0.2	0.999792
GLYMA_06G319300	-	0.4	0.0625532	0.2	0.999921	0.4	0.00151638	0.2	0.668973
GLYMA_13G259500	-	-0.6	0.0625532	-0.4	0.999921	-0.4	0.295714	-0.2	0.999792
GLYMA_07G133500	-	-0.4	0.0628711	-0.4	0.999921	-1	5.03e-09	-0.6	1.07e-05
GLYMA_11G147600	-	-0.6	0.0628711	-1	0.0988407			-0.4	0.325291
GLYMA_19G255800	-	0.5	0.0628711	0.3	0.999921	0.7	0.00348253	0.1	0.999792
GLYMA_12G206500	-	0.5	0.063968			0.2	0.64897	-0.3	0.706246
GLYMA_14G121200	-	0.5	0.0644208	-0.1	0.999921	0.9	0.000156	0.8	2.71e-05
GLYMA_08G244800	-	0.6	0.0644208			0.6	0.117329	0.7	0.00403724
GLYMA_15G143700	-	-0.5	0.0644208			-1.1	5.39e-09	-0.4	0.184227
GLYMA_02G080900	-	-0.4	0.0648568	-0.2	0.999921	-1	1.54e-10	-0.5	0.00264189
GLYMA_20G158700	-	0.4	0.0648568					-0.2	0.915682
GLYMA_11G238200	-	-0.4	0.0648568	-0.2	0.999921	-0.6	0.00125201	-0.1	0.999792
GLYMA_10G241400	-	-0.5	0.0648568			-0.9	0.0012705
GLYMA_03G262600	-	0.5	0.0668152	0.5	0.999921	0.5	0.00884213	0.2	0.999792
GLYMA_15G274400	-	0.5	0.0668152	0.3	0.999921	0.6	0.00472322	0.1	0.999792
GLYMA_01G175500	-	0.6	0.0673462	0.4	0.999921	0.9	0.000356	0.3	0.790021
GLYMA_17G042400	-	-0.4	0.0673462			-0.5	0.0321654	-0.1	0.999792
GLYMA_06G247100	-	0.4	0.0680746	-0.9	3.45e-05	0.2	0.511408	-0.4	0.15564
GLYMA_15G206100	-	-0.4	0.0680746	-0.5	0.556608	-0.6	7.92e-05	-0.3	0.655667
GLYMA_03G252700	-	-0.5	0.0680746	0.2	0.999921	-1	0.000121	-0.2	0.999792
GLYMA_17G163200	-	-0.3	0.0681273	-0.3	0.999921	-0.5	0.000374	-0.2	0.38722
GLYMA_11G191000	-	-0.5	0.0691066	0.1	0.999921	-0.4	0.12873
GLYMA_18G091800	-	-0.6	0.0701351	-0.4	0.999921	-0.8	0.0267402	-0.3	0.71898
GLYMA_08G137600	-	-0.5	0.0701351	-0.1	0.999921	-0.7	0.000977	-0.1	0.999792
GLYMA_16G145300	-	0.4	0.0701351	-0.1	0.999921	0.3	0.148645	0.2	0.999792
GLYMA_15G236200	-	-0.6	0.0703234			-1.1	0.00126057	-0.2	0.999792
GLYMA_16G189500	-	-0.5	0.0707574	-0.1	0.999921	-0.7	0.00189509	-0.3	0.762691
GLYMA_03G091100	-	0.5	0.0728793	0.2	0.999921	0.6	0.0162374	0.1	0.999792
GLYMA_05G123000	-	-0.5	0.0732426			-0.9	0.0116157	-0.1	0.999792
GLYMA_06G129600	-	-0.3	0.0735777	-0.2	0.999921	-0.3	0.0725011	-0.1	0.999792
GLYMA_15G129200	-	0.4	0.0736846	0.2	0.999921	0.3	0.207519	0.3	0.418838
GLYMA_09G028000	-	0.5	0.074782	0.1	0.999921	0.6	0.146486
GLYMA_07G034800	-	0.4	0.0767592			0.4	0.0866563	0.3	0.379796
GLYMA_06G240700	-	-0.5	0.0767592	-0.2	0.999921	-0.7	0.0110967	-0.3	0.999792
GLYMA_07G035800	-	-0.4	0.0775057	-0.3	0.999921	-0.7	8.76e-06	-0.4	0.300617
GLYMA_15G152000	-	0.4	0.078729	0.1	0.999921	0.7	5.99e-06	0.3	0.542999
GLYMA_02G305400	-	0.4	0.078896	-0.2	0.999921	0.4	0.170504	-0.1	0.999792
GLYMA_13G327100	-	0.5	0.078896	0.4	0.999921	0.7	0.00324778	-0.1	0.999792
GLYMA_19G250200	-	-0.6	0.078896			-1	0.00354595	-0.2	0.999792
GLYMA_20G210400	-	-0.4	0.0791458	-0.2	0.999921	-0.6	0.0848406	-0.2	0.919957
GLYMA_18G023600	-	0.5	0.0791458	0.4	0.999921	0.5	0.0894079	0.2	0.999792
GLYMA_01G243400	-	0.5	0.0793033			0.7	0.00125498
GLYMA_14G086300	-	-0.5	0.0821008	-0.1	0.999921	0.3	0.553598	0.4	0.317966
GLYMA_11G140800	-	0.5	0.0842098	0.3	0.999921	1	5.53e-06	0.5	0.144974
GLYMA_07G147100	-	0.5	0.0842098	0.2	0.999921	0.6	0.0143718	0.2	0.999792
GLYMA_14G051900	-	0.3	0.0845059	-0.3	0.999921	-0.1	0.847324	-0.3	0.549428
GLYMA_13G261400	-	-0.4	0.0845059	0.1	0.999921	-0.3	0.176456	-0.1	0.999792
GLYMA_01G162500	-	-0.5	0.0861894	-0.3	0.999921	-0.8	0.000593	-0.2	0.999792
GLYMA_12G021200	-	0.5	0.0863289			1	0.00630744
GLYMA_14G087500	-	-0.6	0.0871015	-0.2	0.999921	-0.5	0.139779	-0.5	0.0687854
GLYMA_06G100000	-	-0.5	0.0871015	0.1	0.999921	-0.6	0.0297255	-0.2	0.999792
GLYMA_08G150500	-	0.5	0.0871015
GLYMA_19G126000	-	0.4	0.0876591	0.3	0.999921	0.6	0.00041	0.3	0.297042
GLYMA_11G113700	-	-0.5	0.0881006	-0.4	0.999921	-1.1	1.05e-06	-0.4	0.326405
GLYMA_12G122300	-	-0.4	0.0883149			-0.6	0.00200051	-0.3	0.67175
GLYMA_11G027600	-	-0.6	0.088683			-0.4	0.325179	0.1	0.999792
GLYMA_07G119300	-	-0.4	0.0888632	-0.1	0.999921	-0.4	0.056385	-0.1	0.999792
GLYMA_19G008300	-	-0.4	0.0894759	-0.2	0.999921	-0.7	4.9e-05	-0.1	0.999792
GLYMA_08G013000	-	-0.4	0.089556	-0.2	0.999921	-0.6	0.000329	-0.3	0.338192
GLYMA_18G281400	-	0.5	0.089556	0.3	0.999921	0.8	0.00795163	0.3	0.710509
GLYMA_02G270800	-	-0.5	0.089556	-0.1	0.999921	-0.8	0.00880085	-0.1	0.999792
GLYMA_11G254700	-	0.4	0.089556	0.2	0.999921	0.3	0.131919	0.1	0.999792
GLYMA_09G202000	-	0.4	0.0905713	-0.2	0.999921	0.1	0.859252	-0.4	0.0358254
GLYMA_12G179600	-	0.5	0.0905713	0.4	0.999921	0.8	0.0050433	0.1	0.999792
GLYMA_13G245000	-	0.5	0.0905713	0.2	0.999921	0.7	0.00773269	0.2	0.999792
GLYMA_17G080500	-	-0.6	0.0905713			-0.1	0.888213	-0.1	0.999792
GLYMA_18G226500	-	-0.6	0.0905713	0.3	0.999921	-0.6	0.0911601	-0.3	0.999792
GLYMA_04G005400	-	0.5	0.0925578	-0.1	0.999921	0.4	0.38372	-0.5	0.10052
GLYMA_01G156200	-	-0.5	0.0925578	-0.3	0.999921	-1	3.65e-06	-0.5	0.100644
GLYMA_04G069800	-	-0.6	0.0925578			-1.2	0.000281	-0.4	0.496588
GLYMA_07G155500	-	-0.4	0.0929112	0.4	0.999921	-0.2	0.641114	-0.1	0.999792
GLYMA_18G137500	-	-0.4	0.0930177	-0.2	0.999921	-0.7	0.00079	-0.3	0.991812
GLYMA_05G057100	-	-0.5	0.0939079	-0.4	0.999921
GLYMA_17G220800	-	-0.5	0.0941769	-0.3	0.999921	-0.8	0.00228548	-0.1	0.999792
GLYMA_09G122900	-	0.5	0.0948428	0.1	0.999921	0.7	0.0161116	0.3	0.952616
GLYMA_09G253900	-	0.5	0.095931			1	0.00498607	0.7	0.00494165
GLYMA_10G180100	-	-0.4	0.095931	-0.1	0.999921	-0.6	0.00246784	-0.3	0.547678
GLYMA_06G194900	-	0.5	0.095931	-0.4	0.725041	0.5	0.132468	-0.2	0.999792
GLYMA_07G226000	-	-0.6	0.095931			-0.8	0.047644
GLYMA_08G260500	-	-0.5	0.0968088	-0.1	0.999921	-0.6	0.049412	-0.1	0.999792
GLYMA_07G047400	-	0.5	0.096892	0.2	0.999921	0.7	0.0124395	0.3	0.94783
GLYMA_03G060300	-	0.4	0.0981831	-0.1	0.999921	0.3	0.309282	-0.2	0.999792
GLYMA_14G056100	-	0.5	0.0984366	0.3	0.999921	0.5	0.121412	-0.1	0.999792
GLYMA_20G043400	-	-0.5	0.099404	-0.3	0.999921	-0.9	0.00524115	-0.4	0.465685
GLYMA_15G203500	-	0.5	0.099404					0.2	0.500363
GLYMA_09G038600	-	-0.5	0.099404	0.3	0.999921	-0.8	4.88e-05	-0.2	0.911431
GLYMA_03G122900	-	-0.6	0.099404	-0.1	0.999921	-0.9	0.00591407	-0.2	0.999792
GLYMA_18G106400	-	0.5	0.099404			-0.1	0.875039	-0.3	0.999792
GLYMA_01G127400	-	0.4	0.099404	0.3	0.999921	0.5	0.0323523
GLYMA_02G255800	-	0.6	0.099404	0.6	0.725041	0.9	0.0133414
GLYMA_10G032200	-	0.5	0.099404	0.1	0.999921	0.7	0.00083
GLYMA_07G251300	-	-0.5	0.0999961	-0.1	0.999921	-0.3	0.306686	-0.2	0.999792
GLYMA_01G048400	-	-0.6	0.100557			-1.1	0.000288	-0.2	0.999792
GLYMA_18G220600	-	0.3	0.100625			-0.2	0.590686	0.1	0.999792
GLYMA_06G100300	-	0.5	0.100882	0.5	0.999921	0.9	1.62e-06	0.2	0.908608
GLYMA_13G174600	-	-0.4	0.101834	-0.1	0.999921	-0.7	1.52e-05	-0.2	0.999792
GLYMA_13G049100	-	-0.4	0.102038			-0.4	0.0298823	-0.2	0.999792
GLYMA_18G233500	-	-0.5	0.102819	-0.1	0.999921	-0.6	0.00355356	-0.2	0.999792
GLYMA_09G146700	-	-0.4	0.103462	-0.5	0.999921	-0.9	8.31e-08	-0.5	0.00807303
GLYMA_13G356600	-	-0.3	0.103462	-0.1	0.999921	-0.2	0.268732	-0.2	0.925969
GLYMA_08G285900	-	0.3	0.103567	-0.1	0.999921	0.3	0.204928	-0.1	0.999792
GLYMA_02G151700	-	-0.5	0.105408			-1.4	1.06e-05	-0.3	0.233815
GLYMA_04G036100	-	-0.5	0.105408	-0.2	0.999921	-1.2	6.82e-06	-0.4	0.402374
GLYMA_12G068700	-	-0.5	0.105408	-0.6	0.999921	0.1	0.944476	-0.3	0.981052
GLYMA_07G205200	-	-0.4	0.105408	-0.1	0.999921	-0.2	0.482427
GLYMA_08G323400	-	-0.5	0.105756	-0.1	0.999921	-0.9	0.0108285	-0.2	0.999792
GLYMA_20G241800	-	-0.6	0.106379	-1	0.120368	-1.3	2.7e-06	-0.6	0.0170008
GLYMA_09G231400	-	-0.5	0.106379	-0.1	0.999921	-0.6	0.0157645
GLYMA_17G092400	-	0.3	0.107465	-0.3	0.999921			-0.1	0.999792
GLYMA_19G254700	-	-0.4	0.108931			-0.4	0.0687016	-0.1	0.999792
GLYMA_01G157500	-	-0.5	0.109411	-0.3	0.999921	-0.5	0.0316785	-0.3	0.931032
GLYMA_19G261600	-	0.5	0.109548	0.3	0.999921	0.7	0.00188949	0.1	0.999792
GLYMA_06G117200	-	-0.4	0.109571			-0.4	0.0116261	-0.3	0.539236
GLYMA_06G121300	-	-0.4	0.109571	-0.3	0.999921	-0.2	0.687065	-0.2	0.999792
GLYMA_12G173800	-	0.4	0.109571	0.1	0.999921	0.6	0.000364
GLYMA_13G098600	-	-0.3	0.110049	-0.3	0.999921	-0.5	0.00109218	-0.1	0.999792
GLYMA_19G016400	-	-0.4	0.110049	-0.5	0.618336	-1.1	1.68e-08	-0.1	0.999792
GLYMA_08G137000	-	0.5	0.110304	0.1	0.999921	1.1	6.38e-14	0.4	0.137907
GLYMA_15G174200	-	0.5	0.110304	-0.1	0.999921	0.6	0.0670581	-0.2	0.999792
GLYMA_13G098100	-	0.5	0.11045	0.1	0.999921	0.3	0.468519	-0.1	0.999792
GLYMA_13G263800	-	-0.5	0.110784	-0.2	0.999921	-0.9	6.87e-05	-0.4	0.375119
GLYMA_09G285100	-	-0.4	0.111822	-0.2	0.999921	-0.3	0.0880254	-0.2	0.999792
GLYMA_05G179800	-	-0.5	0.111903	-0.2	0.999921	-0.7	0.0306564	-0.2	0.999792
GLYMA_11G147700	-	-0.5	0.112025	-1.1	0.00779705			-0.4	0.570417
GLYMA_05G218400	-	0.5	0.112234	-0.1	0.999921	0.6	0.0564621	0.4	0.514904
GLYMA_06G239900	-	0.5	0.112234	0.3	0.999921	0.7	0.00201469	0.2	0.999792
GLYMA_14G038200	-	0.4	0.112234	0.2	0.999921	0.1	0.831109	0.1	0.999792
GLYMA_15G182800	-	-0.4	0.112234	0.1	0.999921	-0.6	0.00201097	-0.2	0.999792
GLYMA_06G318500	-	0.5	0.112234	0.1	0.999921	0.3	0.574831
GLYMA_14G177600	-	0.4	0.112316	0.2	0.999921	0.5	0.00443268
GLYMA_18G055600	-	-0.5	0.113052			-0.2	0.761366
GLYMA_04G233700	-	-0.4	0.114104			-0.6	0.000228	-0.1	0.999792
GLYMA_12G092200	-	-0.4	0.114447			-0.8	6.13e-08	-0.3	0.313883
GLYMA_06G195600	-	0.5	0.114479	-0.2	0.999921	0.2	0.629776
GLYMA_20G221200	-	0.5	0.115434	-0.2	0.999921	0.1	0.880423	-0.6	0.0140886
GLYMA_02G142200	-	-0.5	0.115817	-0.2	0.999921	-1	0.003335	-0.4	0.673087
GLYMA_03G186300	-	-0.5	0.115845	-0.3	0.999921	-0.9	0.000215	-0.1	0.999792
GLYMA_10G143600	-	-0.5	0.116037			-0.2	0.645991
GLYMA_13G088400	-	-0.5	0.116413	-0.7	0.263698	-1.2	3.77e-06	-0.5	0.170605
GLYMA_07G142600	-	-0.5	0.117229	0.4	0.999921	-0.7	0.0123083	-0.3	0.999792
GLYMA_16G049000	-	0.5	0.117229	-0.3	0.999921	1.1	2.78e-05
GLYMA_07G038600	-	-0.5	0.117748	-0.6	0.589118	-0.6	0.183484	-0.1	0.999792
GLYMA_12G141900	-	0.5	0.118545	0.1	0.999921	-0.1	0.897831	0.4	0.448874
GLYMA_06G314100	-	-0.5	0.118659			-1	0.00400704	-0.1	0.999792
GLYMA_19G018300	-	0.5	0.119214	0.7	0.408308	0.9	0.00870544	0.4	0.511383
GLYMA_18G105900	-	-0.4	0.120414	-0.2	0.999921	-0.4	0.120073	-0.4	0.323752
GLYMA_05G074200	-	0.5	0.121418					0.1	0.999792
GLYMA_13G319700	-	0.5	0.122843	0.1	0.999921	0.4	0.362262	0.3	0.919957
GLYMA_08G124100	-	0.5	0.123154	0.4	0.999921	0.9	0.0017609	0.4	0.375286
GLYMA_16G012300	-	-0.3	0.123689	-0.2	0.999921	-0.5	0.00476882	-0.1	0.999792
GLYMA_07G243600	-	-0.3	0.123972			-0.5	0.193403
GLYMA_04G191100	-	0.5	0.125783	0.4	0.999921	0.7	0.0509501	-0.2	0.999792
GLYMA_09G041000	-	-0.3	0.126057	-0.1	0.999921	-0.4	0.021133	-0.2	0.784795
GLYMA_06G157200	-	-0.4	0.126975	-0.3	0.999921	-0.7	0.0421414	-0.4	0.171885
GLYMA_15G008900	-	-0.5	0.12729			-0.4	0.406262	-0.4	0.384993
GLYMA_08G177500	-	-0.5	0.12729			-0.6	0.0507335	-0.2	0.999792
GLYMA_12G006300	-	0.4	0.12729			0.6	0.00316475	-0.1	0.999792
GLYMA_13G093100	-	-0.4	0.12729			-0.4	0.0323718	-0.1	0.999792
GLYMA_16G092600	-	0.5	0.12729	0.1	0.999921	0.8	0.000967
GLYMA_19G138700	-	-0.4	0.128028	-0.1	0.999921	-0.4	0.0128076	-0.2	0.935006
GLYMA_18G237100	-	-0.3	0.128714	0.3	0.999921	-0.3	0.134171
GLYMA_05G006600	-	-0.5	0.128755	-0.2	0.999921	-0.8	0.00176513	-0.2	0.999792
GLYMA_20G062700	-	0.4	0.128962			0.1	0.736503	0.1	0.999792
GLYMA_05G215100	-	-0.4	0.129133	0.2	0.999921	-0.7	0.000434	-0.4	0.0631015
GLYMA_20G145100	-	0.4	0.129133	0.1	0.999921	0.4	0.119655	0.3	0.541543
GLYMA_07G255400	-	-0.5	0.129133	0.4	0.999921	-0.6	0.0108394	-0.3	0.565428
GLYMA_02G136200	-	-0.5	0.129133	-0.4	0.999921	-0.7	0.0973954	-0.4	0.612218
GLYMA_15G110200	-	-0.5	0.129133	0.1	0.999921	-0.3	0.436659	-0.3	0.904587
GLYMA_10G179700	-	-0.3	0.131164	-0.4	0.999921	-0.4	0.012101	-0.2	0.999792
GLYMA_03G140900	-	-0.3	0.13201	-0.5	0.8264	-0.7	5.41e-06	-0.3	0.0696478
GLYMA_19G216200	-	-0.3	0.134139	0.1	0.999921	-0.2	0.160123	-0.1	0.999792
GLYMA_09G178100	-	0.3	0.134927			0.4	0.00100226	0.3	0.205353
GLYMA_06G319700	-	0.5	0.135151	0.1	0.999921	0.4	0.273953	0.3	0.760738
GLYMA_08G023100	-	-0.4	0.135151			-0.6	0.00616949	-0.3	0.812819
GLYMA_13G346100	-	-0.5	0.135803					-0.1	0.999792
GLYMA_13G168300	-	-0.5	0.136582	-0.2	0.999921	-0.8	0.0189517	-0.2	0.999792
GLYMA_08G181000	-	0.3	0.138828			0.1	0.726162	0.2	0.793415
GLYMA_11G120200	-	-0.5	0.138832	-0.2	0.999921	-0.9	1.45e-06	-0.2	0.999792
GLYMA_12G164000	-	0.5	0.1391	0.3	0.999921	0.7	0.00392085	0.1	0.999792
GLYMA_04G063100	-	-0.5	0.139387	-0.1	0.999921	-0.5	0.0474762	-0.2	0.999792
GLYMA_18G213600	-	0.5	0.140911	0.2	0.999921	0.4	0.240995	0.1	0.999792
GLYMA_19G020700	-	-0.4	0.141913	-0.3	0.999921	-0.6	0.0067086	-0.4	0.146918
GLYMA_17G068700	-	0.5	0.141913	0.2	0.999921	0.8	0.00017	0.3	0.706246
GLYMA_13G353200	-	-0.4	0.141913	-0.3	0.999921	-0.5	0.0110967	-0.1	0.999792
GLYMA_07G075500	-	0.4	0.14216	0.2	0.999921	0.6	0.00303952	0.3	0.673937
GLYMA_13G299200	-	0.5	0.145835	0.3	0.999921	0.4	0.41633	-0.1	0.999792
GLYMA_16G133500	-	0.5	0.147288	0.4	0.999921	0.6	0.008613	0.4	0.171332
GLYMA_03G179900	-	0.4	0.147288	0.3	0.999921	0.5	0.0193746	0.1	0.999792
GLYMA_15G089100	-	-0.5	0.147378			-0.8	0.026391
GLYMA_13G326000	-	0.5	0.148258	0.5	0.999921	0.8	0.00280325	0.3	0.712431
GLYMA_08G107300	-	-0.3	0.148258	-0.4	0.96888	0.5	0.0268588	0.1	0.999792
GLYMA_07G006900	-	0.3	0.148258			-0.2	0.693368
GLYMA_19G030700	-	0.5	0.148356	-0.1	0.999921	0.7	0.0625246	0.2	0.999792
GLYMA_12G075400	-	-0.3	0.148519	0.1	0.999921	-0.1	0.769979	-0.1	0.999792
GLYMA_15G155100	-	-0.4	0.14967					0.1	0.999792
GLYMA_12G203200	-	-0.5	0.149694	-0.1	0.999921	-0.5	0.323626	-0.2	0.999792
GLYMA_19G024200	-	-0.5	0.149994	0.1	0.999921	-0.8	0.00535824	-0.3	0.655667
GLYMA_19G154700	-	0.5	0.149994	0.2	0.999921	0.9	0.00107822	0.1	0.999792
GLYMA_18G265700	-	-0.5	0.15041	0.2	0.999921	-0.4	0.351383	-0.5	0.233815
GLYMA_11G209400	-	0.5	0.150635	0.4	0.937854	0.8	0.000736	0.2	0.999792
GLYMA_20G093300	-	0.4	0.150635
GLYMA_07G140400	-	-0.3	0.151293	-0.1	0.999921	-0.2	0.517766	-0.2	0.999792
GLYMA_17G238200	-	-0.5	0.151293			0.4	0.292339	0.3	0.999792
GLYMA_02G303500	-	0.5	0.15229	0.1	0.999921	0.9	0.00805745	0.1	0.999792
GLYMA_10G157200	-	-0.4	0.154956	-0.1	0.999921	-0.2	0.290801	-0.1	0.999792
GLYMA_13G175300	-	0.3	0.154956	0.6	0.999921	0.2	0.548797	-0.2	0.999792
GLYMA_14G069100	-	0.5	0.156116					0.2	0.999792
GLYMA_06G319200	-	-0.5	0.15702			-1	0.00611425	-0.2	0.999792
GLYMA_17G072200	-	0.5	0.15702	0.3	0.999921	0.3	0.391947
GLYMA_16G047100	-	-0.3	0.157162	-0.1	0.999921	-0.5	0.00634238	-0.3	0.411408
GLYMA_08G218200	-	-0.5	0.157162	-0.5	0.999921	-1.1	2.46e-05	-0.4	0.488114
GLYMA_15G026400	-	0.3	0.157162	-0.3	0.999921	-0.1	0.910168	0.1	0.999792
GLYMA_20G129300	-	0.4	0.157162	0.2	0.999921	0.1	0.819261	-0.2	0.999792
GLYMA_04G238500	-	0.4	0.157403	0.3	0.999921	0.4	0.18678	0.1	0.999792
GLYMA_05G235300	-	0.4	0.158777	0.2	0.999921	0.6	0.00214423	0.2	0.999792
GLYMA_17G158100	-	-0.5	0.158921	-0.2	0.999921	-1.3	5.57e-05	-0.5	0.206807
GLYMA_05G032600	-	-0.4	0.158921	-0.1	0.999921	-0.6	0.000233	-0.2	0.835752
GLYMA_08G144600	-	-0.4	0.158921	-0.1	0.999921	-0.2	0.401582	-0.1	0.999792
GLYMA_04G078400	-	-0.5	0.159059	-0.3	0.999921	-0.5	0.154248	-0.1	0.999792
GLYMA_15G264300	-	0.4	0.161019					0.6	0.0064355
GLYMA_13G207100	-	-0.4	0.162981	0.1	0.999921	-0.4	0.109533	-0.2	0.999792
GLYMA_04G042400	-	-0.4	0.163926	-0.1	0.999921	-0.6	0.00451105	-0.2	0.98327
GLYMA_03G156700	-	0.5	0.163926	-0.3	0.999921	0.2	0.764781	0.2	0.999792
GLYMA_13G201400	-	-0.5	0.163926	-0.1	0.999921	-1.2	0.000126	-0.2	0.999792
GLYMA_13G293500	-	-0.4	0.164181	-0.2	0.999921	-0.5	0.00635211	-0.2	0.824045
GLYMA_20G206400	-	0.3	0.164919	0.3	0.999921	0.4	0.00600977	0.1	0.999792
GLYMA_18G034400	-	-0.4	0.165654	-0.1	0.999921	-0.6	0.000496	-0.2	0.736091
GLYMA_09G211600	-	0.3	0.16823	0.1	0.999921	0.1	0.782857
GLYMA_08G238100	-	0.3	0.169834	-0.3	0.999921	-0.1	0.824714	0.2	0.931032
GLYMA_04G089600	-	0.4	0.171084	0.4	0.999921	0.8	3.24e-05	0.2	0.999792
GLYMA_06G092900	-	0.4	0.171682					0.2	0.555103
GLYMA_13G220000	-	-0.4	0.172918	-0.2	0.999921	-0.5	0.00123279	-0.1	0.999792
GLYMA_05G217100	-	-0.5	0.173577	-0.4	0.999921	-0.9	0.000194	-0.3	0.735983
GLYMA_16G189400	-	-0.5	0.173577			-0.9	0.00327379	-0.1	0.999792
GLYMA_01G036500	-	-0.4	0.174197	-0.2	0.999921	-0.3	0.133846	-0.1	0.999792
GLYMA_20G241700	-	0.5	0.174438	0.4	0.999921	0.8	8.33e-05	0.2	0.999792
GLYMA_01G044600	-	-0.3	0.175485	-0.3	0.999921	-0.4	0.0261978	-0.2	0.996605
GLYMA_06G266700	-	-0.4	0.175485	0.2	0.999921	0.2	0.699337	-0.1	0.999792
GLYMA_19G152400	-	-0.4	0.175485	0.1	0.999921	-0.4	0.157857
GLYMA_12G069400	-	0.5	0.175924	0.4	0.999921	0.7	0.0345813	0.1	0.999792
GLYMA_15G247700	-	-0.4	0.175924	0.1	0.999921	-0.2	0.514459
GLYMA_06G122600	-	-0.2	0.177504	-0.4	0.999921	0.5	8.86e-06
GLYMA_04G196000	-	-0.5	0.178565	-0.1	0.999921	-1.1	1.51e-07	-0.3	0.576974
GLYMA_16G071500	-	-0.5	0.178726	-0.2	0.999921	-0.9	2.77e-12	-0.4	0.0970807
GLYMA_02G261600	-	0.5	0.178726	0.1	0.999921	0.6	0.136199
GLYMA_18G050700	-	-0.5	0.179248	-0.2	0.999921	-0.7	0.0099025	-0.1	0.999792
GLYMA_04G063800	-	0.4	0.180698			0.2	0.536822	-0.1	0.999792
GLYMA_14G068000	-	0.5	0.180829	0.4	0.999921	0.6	0.092765	0.1	0.999792
GLYMA_08G054700	-	0.4	0.18097			0.5	0.0110616	0.1	0.999792
GLYMA_16G071400	-	-0.5	0.181722	-0.4	0.999921	-1	0.000507	-0.3	0.91834
GLYMA_15G169100	-	-0.5	0.182272	-0.4	0.999921	-0.5	0.33806	-0.1	0.999792
GLYMA_02G241800	-	-0.5	0.182338			-0.9	0.00838306
GLYMA_20G241600	-	-0.3	0.183122			-0.2	0.430446	0.2	0.853894
GLYMA_07G040400	-	-0.4	0.183122			-0.5	0.0271236	-0.1	0.999792
GLYMA_11G098100	-	-0.5	0.183124	-0.3	0.999921	-0.8	0.00463314	-0.4	0.375119
GLYMA_19G124600	-	-0.4	0.183124	-0.2	0.999921	-0.7	0.0829027	-0.3	0.972833
GLYMA_01G115900	-	0.3	0.183124	-0.2	0.999921	0.3	0.341466	-0.2	0.999792
GLYMA_04G010600	-	-0.5	0.183124			-0.5	0.301233	0.1	0.999792
GLYMA_15G154700	-	-0.5	0.183337	-0.2	0.999921	-1	2.69e-10	-0.5	0.0295401
GLYMA_08G115300	-	-0.3	0.183831	-0.1	0.999921	-0.3	0.176741	-0.1	0.999792
GLYMA_11G000800	-	0.4	0.184443	0.5	0.803354	-0.3	0.277066	0.3	0.641136
GLYMA_10G133900	-	-0.4	0.185681			-0.5	0.0170832	-0.2	0.999792
GLYMA_20G181900	-	-0.3	0.185922	-0.3	0.999921	-0.1	0.732419	-0.1	0.999792
GLYMA_08G249700	-	-0.4	0.187471	-0.2	0.999921	-0.6	0.00041	-0.3	0.56134
GLYMA_17G050400	-	-0.5	0.187717			-0.4	0.268033
GLYMA_01G118900	-	-0.4	0.188278	-0.4	0.999921	-0.9	1.21e-05	-0.4	0.317966
GLYMA_15G157100	-	0.4	0.188676	0.1	0.999921	0.3	0.226564	-0.1	0.999792
GLYMA_10G024900	-	-0.5	0.188915	-0.2	0.999921	-0.6	0.0774883	-0.1	0.999792
GLYMA_10G209200	-	-0.4	0.188915			-0.8	0.000337	0.1	0.999792
GLYMA_04G049200	-	-0.4	0.188915	-0.2	0.999921	-0.2	0.339173
GLYMA_04G010900	-	0.5	0.188943			1	0.00284357	0.6	0.0139951
GLYMA_07G073900	-	0.5	0.188943	0.3	0.999921	0.9	0.0136581	0.3	0.989
GLYMA_10G263800	-	0.5	0.190049	0.3	0.999921	0.4	0.157578	0.3	0.628039
GLYMA_15G024200	-	0.5	0.1914			0.3	0.607597	-0.3	0.58205
GLYMA_09G009800	-	0.5	0.192308	0.5	0.631064	0.7	0.00716544	0.3	0.896607
GLYMA_02G261900	-	-0.5	0.192766			-0.4	0.493153	-0.2	0.999792
GLYMA_12G069300	-	0.4	0.192766	0.4	0.678566	0.6	0.0147118	0.2	0.999792
GLYMA_16G052000	-	-0.4	0.193819	-0.4	0.841501	-0.2	0.676409	-0.2	0.999792
GLYMA_02G159200	-	0.4	0.193914	0.6	0.443402	0.2	0.594757	0.3	0.669861
GLYMA_14G215900	-	-0.5	0.193914			-0.5	0.274212	-0.3	0.911431
GLYMA_05G168400	-	0.4	0.193914	-0.1	0.999921	0.3	0.329326	-0.2	0.999792
GLYMA_17G126500	-	0.4	0.193914	0.2	0.999921	0.2	0.651061	-0.2	0.999792
GLYMA_01G058500	-	-0.3	0.196009	-0.1	0.999921	-0.6	5.91e-05	-0.3	0.580304
GLYMA_07G229000	-	0.3	0.196202	0.1	0.999921	-0.1	0.857315	0.1	0.999792
GLYMA_12G024700	-	0.3	0.196455			0.1	0.468823
GLYMA_06G071800	-	-0.5	0.196999	-0.4	0.999921	-1.4	2.96e-07	-0.5	0.181594
GLYMA_13G097300	-	-0.5	0.198318	-0.2	0.999921	-0.6	0.0495494	-0.1	0.999792
GLYMA_11G035300	-	-0.4	0.19866	-0.1	0.999921	-0.6	0.000146	-0.3	0.745812
GLYMA_08G170700	-	0.5	0.19866	0.4	0.999921	0.5	0.204983	0.3	0.965155
GLYMA_03G101200	-	0.4	0.19866					-0.2	0.998919
GLYMA_03G245500	-	-0.4	0.19866	-0.2	0.999921	-0.5	0.0401007	-0.1	0.999792
GLYMA_07G185500	-	0.4	0.19866			-0.1	0.929747	0.1	0.999792
GLYMA_13G150000	-	0.4	0.19866	0.1	0.999921	0.5	0.0111942
GLYMA_13G340500	-	0.5	0.19866	0.1	0.999921	0.7	0.0545346
GLYMA_09G047200	-	-0.5	0.199566	-0.3	0.999921	-1	4.9e-14	-0.6	3.75e-05
GLYMA_09G115800	-	0.4	0.199566	0.4	0.541056	0.2	0.521491	0.2	0.999792
GLYMA_19G010100	-	-0.3	0.199739			-0.5	0.000146	-0.2	0.754879
GLYMA_05G106800	-	-0.5	0.200979	-0.1	0.999921	-1.2	6.96e-07	-0.6	0.0186826
GLYMA_03G013400	-	-0.3	0.202935	0.2	0.999921	-0.5	0.00419008	-0.4	0.00790712
GLYMA_19G193300	-	-0.5	0.202935			-0.9	0.018806	-0.1	0.999792
GLYMA_14G175100	-	-0.4	0.20315	-0.1	0.999921	-0.4	0.144959	-0.5	0.21087
GLYMA_19G145200	-	0.4	0.203184	0.4	0.765095			0.4	0.0949201
GLYMA_10G210500	-	-0.3	0.203184	-0.3	0.999921	-0.5	0.00165616	-0.3	0.101781
GLYMA_15G124900	-	-0.5	0.203184			-0.9	0.0185133	-0.1	0.999792
GLYMA_03G084200	-	-0.5	0.203417			-1.2	0.000497	-0.2	0.999792
GLYMA_08G186400	-	-0.3	0.205209	-0.3	0.999921	-0.6	0.000313	-0.2	0.964021
GLYMA_06G077600	-	-0.5	0.205534			-0.7	0.0502457
GLYMA_19G263100	-	-0.4	0.205605	-0.1	0.999921	-0.5	0.0357449	-0.1	0.999792
GLYMA_14G223000	-	-0.3	0.205618	-0.2	0.999921	-0.4	0.0253909	-0.3	0.450471
GLYMA_15G101800	-	0.4	0.207896					-0.1	0.999792
GLYMA_04G113400	-	0.5	0.208019	0.1	0.999921	-0.3	0.545795
GLYMA_17G188200	-	0.5	0.209109			0.5	0.297014	0.3	0.942654
GLYMA_13G217700	-	0.4	0.209148			0.5	0.00354978	0.1	0.999792
GLYMA_10G247500	-	-0.5	0.209747	-0.3	0.999921	-0.6	0.0660671	-0.3	0.899188
GLYMA_04G024700	-	0.5	0.210722			1	0.00335825	0.2	0.999792
GLYMA_18G014900	-	-0.3	0.210898	-0.2	0.999921	-0.5	4.06e-05	-0.2	0.698693
GLYMA_14G019600	-	-0.5	0.211262	-0.2	0.999921	-0.2	0.688976	-0.4	0.311429
GLYMA_01G245500	-	-0.3	0.211262			-0.3	0.12345	-0.1	0.999792
GLYMA_02G120800	-	0.4	0.211569	-0.1	0.999921	0.2	0.649153	0.3	0.988341
GLYMA_13G270400	-	-0.4	0.212261	-0.1	0.999921	-0.9	2.09e-05	-0.2	0.999792
GLYMA_14G105400	-	-0.4	0.212261	-0.2	0.999921	-0.4	0.102566	-0.1	0.999792
GLYMA_06G003200	-	0.4	0.212577	0.2	0.999921	0.6	0.0108562	0.3	0.91834
GLYMA_05G188700	-	0.3	0.212875	0.1	0.999921	0.5	0.00491783	0.2	0.999792
GLYMA_06G044100	-	0.5	0.213782	0.2	0.999921	0.8	0.000107	0.2	0.956958
GLYMA_08G045200	-	-0.5	0.213782			-0.4	0.352281	-0.2	0.999792
GLYMA_13G256000	-	0.5	0.213782	0.2	0.999921	0.5	0.18151	0.2	0.999792
GLYMA_17G160800	-	0.5	0.213782	0.4	0.999921	0.6	0.079866	0.2	0.999792
GLYMA_17G043000	-	0.5	0.213782	0.3	0.999921	0.5	0.115933
GLYMA_19G011400	-	0.5	0.213926	0.1	0.999921	0.2	0.648593	-0.1	0.999792
GLYMA_20G138800	-	-0.4	0.213926	-0.1	0.999921	-0.6	0.00616741	-0.2	0.999792
GLYMA_08G112400	-	0.4	0.214169	0.3	0.999921	0.5	0.000818	0.3	0.0941348
GLYMA_17G156300	-	0.4	0.215897	0.1	0.999921	0.5	0.00875253	0.1	0.999792
GLYMA_07G039800	-	0.3	0.217754			0.2	0.212313
GLYMA_12G045300	-	-0.4	0.218273	-0.2	0.999921	-0.9	6.82e-06	-0.4	0.24676
GLYMA_09G094000	-	0.4	0.218273	-0.2	0.999921	0.3	0.23081	-0.1	0.999792
GLYMA_04G065900	-	-0.4	0.218433	-0.3	0.999921	-0.6	0.0280201	-0.3	0.710509
GLYMA_13G357200	-	0.4	0.218433	0.1	0.999921	0.7	0.000916	0.2	0.999792
GLYMA_19G151000	-	0.5	0.218433	0.5	0.956926	1	2.57e-05	0.2	0.999792
GLYMA_17G128200	-	-0.3	0.218954	0.1	0.999921	-0.5	0.00367584	-0.1	0.999792
GLYMA_10G147700	-	-0.3	0.221473	-0.1	0.999921	0.4	0.0188814	0.2	0.953046
GLYMA_04G207800	-	0.4	0.221473	0.3	0.999921	0.7	0.00264045	0.2	0.999792
GLYMA_13G347800	-	0.3	0.221488	-0.3	0.999921	-0.2	0.708937	0.1	0.999792
GLYMA_19G012700	-	-0.4	0.221729	-0.2	0.999921	-0.7	0.000128	-0.2	0.999792
GLYMA_20G210500	-	-0.4	0.22245	0.1	0.999921	-0.8	3.33e-06	-0.2	0.975761
GLYMA_18G297900	-	-0.3	0.222501	-0.2	0.999921	-0.4	0.0179224	-0.1	0.999792
GLYMA_07G017300	-	-0.5	0.223103			-0.5	0.0724763	-0.3	0.950532
GLYMA_20G180100	-	-0.3	0.224383	-0.3	0.999921	-0.4	0.00499896	-0.3	0.467121
GLYMA_10G118900	-	-0.4	0.224383	0.4	0.999921	-0.7	0.000109	-0.3	0.521701
GLYMA_03G216000	-	-0.5	0.224383			-0.9	0.0215621	-0.1	0.999792
GLYMA_16G029300	-	0.4	0.224383	-0.1	0.999921	0.4	0.0392498
GLYMA_02G125400	-	-0.4	0.224846			-0.4	0.0490878	-0.1	0.999792
GLYMA_03G134500	-	-0.5	0.225008	-0.5	0.999921			0.1	0.999792
GLYMA_10G194300	-	-0.5	0.225153	-0.2	0.999921	-0.5	0.0701852	-0.1	0.999792
GLYMA_07G103000	-	-0.3	0.225762	-0.1	0.999921	-0.3	0.0737717	-0.2	0.935006
GLYMA_15G021100	-	-0.4	0.226241	-0.1	0.999921	-0.4	0.145596	0.1	0.999792
GLYMA_13G301700	-	-0.5	0.227224	-0.5	0.587539	0.2	0.755406	-0.1	0.999792
GLYMA_08G114700	-	-0.5	0.227778			-0.7	0.056885
GLYMA_19G020000	-	-0.3	0.23063			-0.2	0.2075	-0.1	0.999792
GLYMA_06G036200	-	-0.5	0.230712	-0.3	0.999921	-0.9	0.00165616	-0.3	0.999792
GLYMA_19G238500	-	-0.5	0.230712	0.1	0.999921	-0.3	0.537027	0.1	0.999792
GLYMA_13G242800	-	-0.3	0.231354	-0.3	0.999921	-0.7	5.55e-06	-0.4	0.11466
GLYMA_08G039200	-	-0.5	0.232104	-0.3	0.999921	-1.4	9.88e-23	-0.8	3.85e-06
GLYMA_13G199800	-	0.2	0.232216	-0.1	0.999921	0.2	0.518193
GLYMA_01G210800	-	-0.4	0.232305	-0.2	0.999921	-0.8	0.0011251	-0.4	0.320067
GLYMA_18G018500	-	-0.5	0.232354	-0.1	0.999921	-0.6	0.104289	-0.1	0.999792
GLYMA_02G029900	-	-0.4	0.233318	0.2	0.999921	-0.9	1.43e-05	-0.5	0.055418
GLYMA_18G287900	-	-0.3	0.233684			-0.2	0.222957	-0.2	0.999792
GLYMA_06G310100	-	0.3	0.234641	0.1	0.999921	0.1	0.710233	0.1	0.999792
GLYMA_08G155700	-	-0.4	0.234641	-0.1	0.999921	-0.3	0.257743	-0.2	0.999792
GLYMA_09G012200	-	0.4	0.234648					0.1	0.999792
GLYMA_16G072000	-	-0.5	0.236002	-0.4	0.999921	-1.5	7.23e-20	-0.3	0.799839
GLYMA_12G226600	-	0.5	0.236002	0.3	0.999921	0.5	0.122112	0.2	0.999792
GLYMA_20G146100	-	0.3	0.236449			0.4	0.00479936	0.3	0.419025
GLYMA_02G103500	-	0.3	0.236534	0.1	0.999921			0.1	0.999792
GLYMA_18G259400	-	0.3	0.236774	-0.3	0.999921	0.4	0.0801591	0.2	0.999792
GLYMA_20G212900	-	0.5	0.237804	-0.5	0.999921	0.6	0.0971127	-0.2	0.999792
GLYMA_11G124500	-	0.5	0.238357			0.6	0.113518	0.4	0.392174
GLYMA_11G239400	-	0.3	0.238357	0.2	0.999921	0.2	0.302205	0.1	0.999792
GLYMA_07G028600	-	-0.4	0.238376	-0.2	0.999921	-0.6	0.000121	-0.2	0.970196
GLYMA_14G203900	-	-0.4	0.23927			-0.7	0.0152554	-0.2	0.999792
GLYMA_18G022700	-	0.4	0.23927			0.2	0.497061	0.1	0.999792
GLYMA_13G224500	-	-0.3	0.239579	-0.5	0.263698	-0.3	0.128406	-0.2	0.94887
GLYMA_10G216600	-	0.4	0.239579	0.3	0.999921	0.3	0.262869	0.2	0.999792
GLYMA_06G125300	-	0.5	0.239874	0.4	0.999921	0.8	0.00264045	0.2	0.999792
GLYMA_10G138800	-	-0.5	0.239888	-0.2	0.999921	-0.8	0.0120577	-0.2	0.999792
GLYMA_05G226700	-	0.4	0.240161	0.2	0.999921	0.8	4.69e-06	0.4	0.236972
GLYMA_01G112900	-	-0.4	0.240161	-0.3	0.999921	-0.6	0.00110462	-0.3	0.467736
GLYMA_05G234600	-	0.5	0.240161			0.6	0.177903	0.3	0.910345
GLYMA_07G132900	-	-0.3	0.240161	-0.1	0.999921	-0.4	0.0106561	-0.2	0.999792
GLYMA_12G174100	-	-0.4	0.240805	-0.3	0.999921	-0.8	0.000162	-0.2	0.999792
GLYMA_15G119100	-	-0.4	0.243167	-0.8	0.3554	-1.5	5.39e-15	-0.4	0.50848
GLYMA_17G245000	-	-0.3	0.243167	-0.1	0.999921	-0.3	0.231391
GLYMA_17G227800	-	-0.4	0.243444	-0.1	0.999921	-0.3	0.380652	-0.2	0.999792
GLYMA_11G184800	-	0.5	0.244072			0.5	0.260211	0.3	0.931032
GLYMA_03G122000	-	0.3	0.244072	0.3	0.999921	0.4	0.0435044	0.1	0.999792
GLYMA_07G078100	-	-0.4	0.244072	-0.1	0.999921			-0.1	0.999792
GLYMA_02G104600	-	0.3	0.244118	-0.2	0.999921	0.1	0.607255	0.1	0.999792
GLYMA_03G159100	-	0.4	0.245281	-0.4	0.951772	0.6	0.0108285	-0.1	0.999792
GLYMA_19G054400	-	-0.4	0.245281	-0.1	0.999921	-0.7	0.00956529	-0.2	0.999792
GLYMA_18G038400	-	-0.4	0.245433			0.3	0.582419	0.2	0.999792
GLYMA_01G201000	-	0.4	0.24557	0.2	0.999921	0.6	0.00367584	0.1	0.999792
GLYMA_05G122000	-	0.5	0.24557	0.7	0.976	1	2.4e-10	0.1	0.999792
GLYMA_09G089600	-	0.5	0.24557	-0.1	0.999921	0.6	0.120917	0.1	0.999792
GLYMA_04G220300	-	-0.5	0.245803	-0.1	0.999921	0.1	0.887435	0.2	0.999792
GLYMA_07G027500	-	-0.4	0.245803	-0.4	0.999921	-0.7	0.0122139	-0.1	0.999792
GLYMA_15G110500	-	-0.5	0.246348			-0.7	0.0564404
GLYMA_09G163900	-	0.3	0.246395	-0.3	0.937854			0.3	0.566167
GLYMA_03G051400	-	-0.5	0.246616			-1.1	0.000895	-0.2	0.999792
GLYMA_19G128900	-	0.5	0.246616	0.4	0.999921	0.7	0.0123167	0.2	0.999792
GLYMA_03G009600	-	-0.4	0.247489					-0.3	0.595639
GLYMA_20G025800	-	-0.5	0.247489	0.1	0.999921	-0.2	0.711328	0.1	0.999792
GLYMA_16G033700	-	0.4	0.24798	-0.2	0.999921	0.2	0.571295	0.2	0.895478
GLYMA_08G161500	-	-0.3	0.24798	-0.1	0.999921	-0.5	0.000981	-0.1	0.999792
GLYMA_14G150100	-	-0.4	0.248123	-0.2	0.999921	-0.3	0.301233	-0.1	0.999792
GLYMA_07G020500	-	0.5	0.248192	0.4	0.999921	0.3	0.607255	0.1	0.999792
GLYMA_06G278900	-	-0.5	0.249586			-0.6	0.118053	-0.2	0.999792
GLYMA_08G144400	-	-0.5	0.249586			-1.3	5.7e-05	-0.1	0.999792
GLYMA_06G277400	-	0.5	0.250484	0.1	0.999921	0.1	0.881115
GLYMA_10G214200	-	0.4	0.250573	0.1	0.999921	1	3.86e-09	0.1	0.999792
GLYMA_11G228300	-	0.4	0.250573	0.4	0.902942	0.4	0.169609	0.1	0.999792
GLYMA_04G204400	-	-0.3	0.251278	-0.2	0.999921	-0.1	0.902158	-0.3	0.375594
GLYMA_09G019600	-	-0.4	0.252919	-0.2	0.999921	-0.3	0.433599
GLYMA_01G198100	-	0.5	0.253092			0.3	0.557265	0.2	0.999792
GLYMA_13G319200	-	0.5	0.254668			0.2	0.706519
GLYMA_06G244900	-	0.3	0.255105	0.2	0.999921	0.5	0.0291835	0.1	0.999792
GLYMA_06G011300	-	-0.4	0.255958			-0.2	0.723494	-0.2	0.999792
GLYMA_14G189500	-	-0.4	0.256405	-0.3	0.999921	-0.5	0.00127705	-0.4	0.0113212
GLYMA_05G245800	-	0.4	0.256405	0.3	0.999921	0.5	0.0248431	0.3	0.628039
GLYMA_19G211700	-	0.5	0.256405	0.1	0.999921	0.4	0.349491	0.3	0.98327
GLYMA_04G076500	-	-0.4	0.256407	-0.2	0.999921	-0.7	0.00239649	-0.2	0.999792
GLYMA_07G201100	-	0.3	0.258803	0.3	0.999921	0.1	0.802802	-0.3	0.415113
GLYMA_01G037500	-	-0.5	0.258803	-0.2	0.999921	-0.6	0.0948505	-0.2	0.999792
GLYMA_04G228200	-	0.5	0.258803	0.3	0.999921	0.7	0.0541167	-0.1	0.999792
GLYMA_03G015900	-	-0.5	0.258803			-0.2	0.67629
GLYMA_01G011000	-	0.5	0.259169	0.4	0.999921	0.9	0.000641	0.2	0.999792
GLYMA_13G305800	-	0.5	0.260563			0.2	0.822995	0.4	0.414609
GLYMA_10G243600	-	-0.3	0.260832	-0.1	0.999921	-0.3	0.141487	-0.3	0.488581
GLYMA_02G095400	-	0.3	0.260832			0.4	0.0758087	0.1	0.999792
GLYMA_03G189800	-	0.4	0.260832	0.2	0.999921	0.7	0.000309	0.1	0.999792
GLYMA_12G010900	-	-0.3	0.2614			-0.2	0.527539	-0.1	0.999792
GLYMA_11G238300	-	0.4	0.262315			0.3	0.329244	0.8	0.000436
GLYMA_13G369400	-	0.5	0.262315			0.4	0.491052	0.1	0.999792
GLYMA_14G185600	-	-0.5	0.262997	-0.5	0.999921	-1	0.00011	-0.4	0.58768
GLYMA_18G203100	-	0.5	0.263651	0.4	0.999921	0.6	0.0288407	0.1	0.999792
GLYMA_12G088700	-	-0.4	0.264504	-0.4	0.828367	-0.6	0.0283133	-0.4	0.164587
GLYMA_05G179300	-	0.5	0.264919	0.1	0.999921	1.2	6.97e-15	0.3	0.999792
GLYMA_13G091100	-	-0.3	0.265019	-0.1	0.999921	-0.6	1.17e-05	-0.3	0.528957
GLYMA_05G198000	-	0.5	0.265019			0.4	0.385968	0.2	0.999792
GLYMA_06G239500	-	0.4	0.265676	0.5	0.796695	0.3	0.480533	0.1	0.999792
GLYMA_19G239800	-	-0.5	0.266259	-0.1	0.999921	0.7	0.0376061	0.6	0.0287217
GLYMA_06G191800	-	-0.5	0.266259	-0.3	0.999921	-0.2	0.734842
GLYMA_15G219600	-	-0.4	0.266963	-0.4	0.999921	-0.6	0.0448668	-0.4	0.418838
GLYMA_06G313500	-	0.4	0.266963	0.3	0.999921	0.8	0.000118	0.3	0.491727
GLYMA_13G260400	-	-0.4	0.266963	-0.1	0.999921	-0.7	0.003335	-0.3	0.735983
GLYMA_16G131200	-	0.5	0.266963			0.4	0.315115
GLYMA_19G099600	-	-0.5	0.267045			-0.7	0.0364597	-0.1	0.999792
GLYMA_04G007700	-	0.3	0.267321	0.1	0.999921	0.1	0.611983	0.1	0.999792
GLYMA_07G115500	-	0.5	0.267936	-0.4	0.909726	-0.4	0.287708	-0.5	0.178954
GLYMA_14G164700	-	-0.4	0.268192	-0.2	0.999921	-0.5	0.0187463	-0.1	0.999792
GLYMA_05G203300	-	0.4	0.268657	-0.1	0.999921	-0.1	0.929222	-0.2	0.999792
GLYMA_01G011500	-	-0.4	0.271789					-0.3	0.513014
GLYMA_17G236100	-	-0.5	0.271789	-0.1	0.999921	-0.9	0.00389303	-0.3	0.893954
GLYMA_02G233900	-	-0.5	0.271789	0.2	0.999921	-0.3	0.634037	-0.3	0.911431
GLYMA_02G256000	-	0.4	0.271789	-0.2	0.999921	0.4	0.244445	-0.1	0.999792
GLYMA_13G091600	-	0.4	0.271789	0.1	0.999921	0.8	0.00025	0.1	0.999792
GLYMA_13G257400	-	-0.4	0.271789	-0.1	0.999921	-0.4	0.0473914	-0.2	0.999792
GLYMA_10G016700	-	-0.4	0.271789			-0.6	0.0700281
GLYMA_14G019300	-	-0.4	0.271789
GLYMA_20G140500	-	-0.3	0.271789			-0.3	0.0606533
GLYMA_15G129100	-	-0.4	0.272974	-0.6	0.0966605	-0.8	0.00443268	-0.6	0.0122468
GLYMA_05G057500	-	-0.3	0.272974	-0.3	0.999921	-0.6	0.000155	-0.3	0.385097
GLYMA_20G231800	-	0.4	0.272974	-0.1	0.999921	0.2	0.66271	0.1	0.999792
GLYMA_09G023600	-	0.3	0.272974	0.2	0.999921	0.4	0.110341
GLYMA_04G076000	-	-0.3	0.273528	-0.1	0.999921
GLYMA_12G019800	-	-0.3	0.274479	-0.3	0.999921	-0.4	0.040257	-0.1	0.999792
GLYMA_20G175100	-	-0.5	0.27462	-0.1	0.999921	-0.4	0.229534	-0.3	0.999792
GLYMA_14G201100	-	-0.3	0.275216			-0.4	0.038905	-0.3	0.375594
GLYMA_13G261200	-	-0.3	0.276001			-0.7	6.11e-05	-0.3	0.555364
GLYMA_19G206600	-	0.5	0.276001	0.1	0.999921	0.7	0.0914062	0.3	0.857397
GLYMA_07G257500	-	0.4	0.276001	-0.1	0.999921	0.3	0.250567
GLYMA_09G210100	-	0.4	0.277277	0.5	0.301185	0.9	0.00031	0.3	0.752527
GLYMA_05G172300	-	0.4	0.278092	-0.2	0.999921	0.2	0.716842
GLYMA_12G039600	-	-0.5	0.278588	-0.5	0.999921	-0.8	0.0212332	-0.7	0.00582911
GLYMA_10G151000	-	0.3	0.279094			0.3	0.204306	0.3	0.233815
GLYMA_04G049700	-	-0.4	0.279094	-0.1	0.999921	-0.5	0.133885	-0.1	0.999792
GLYMA_10G094800	-	0.4	0.279766	0.2	0.999921	0.1	0.755225
GLYMA_02G160900	-	-0.4	0.280323	-0.4	0.999921	-0.4	0.200691
GLYMA_01G046300	-	0.4	0.28271	0.2	0.999921	-0.1	0.901605	0.1	0.999792
GLYMA_17G117800	-	-0.4	0.28271			-0.7	0.0969644
GLYMA_10G043200	-	0.3	0.285187	0.1	0.999921	0.1	0.744168	0.2	0.744104
GLYMA_08G287500	-	0.4	0.28528	0.3	0.999921	0.6	0.0353324	0.2	0.999792
GLYMA_02G015600	-	-0.3	0.285715	-0.2	0.999921	-0.4	0.0203526	-0.2	0.999792
GLYMA_09G154700	-	0.3	0.285715	-0.2	0.999921	0.4	0.0577923	-0.1	0.999792
GLYMA_05G103600	-	-0.3	0.286615	-0.3	0.999921	-0.4	0.000745	-0.3	0.429208
GLYMA_06G028000	-	0.3	0.286711	0.1	0.999921	0.7	1.08e-06	0.2	0.990349
GLYMA_09G137000	-	-0.4	0.288413	-0.1	0.999921	-0.5	0.084357	-0.3	0.875767
GLYMA_16G180200	-	0.5	0.288775	-0.1	0.999921	0.3	0.365143	-0.1	0.999792
GLYMA_02G245600	-	0.5	0.289171	0.4	0.999921	0.5	0.169752	-0.1	0.999792
GLYMA_18G080900	-	0.4	0.289171	-0.2	0.999921	0.3	0.516243	0.1	0.999792
GLYMA_17G230500	-	-0.3	0.289306	-0.2	0.999921	-0.2	0.600358	-0.5	0.0245869
GLYMA_17G185300	-	-0.4	0.289306			-0.3	0.591733	0.1	0.999792
GLYMA_01G132000	-	-0.5	0.290562			-0.9	0.00882797	-0.2	0.999792
GLYMA_08G021400	-	-0.4	0.290562	-0.3	0.937854	-0.4	0.104289	-0.2	0.999792
GLYMA_04G227200	-	0.3	0.291138	0.2	0.999921	0.5	0.0184758	0.3	0.337468
GLYMA_09G279100	-	-0.5	0.291547	-0.5	0.999921	-0.5	0.196242	-0.6	0.0144417
GLYMA_20G126700	-	0.4	0.291668	0.1	0.999921	0.3	0.278976	0.1	0.999792
GLYMA_03G044500	-	-0.3	0.293882	-0.3	0.999921	-0.6	4.12e-05	-0.2	0.949692
GLYMA_09G056300	-	-0.3	0.293967	-0.1	0.999921	-0.4	0.00233133	-0.2	0.999792
GLYMA_09G062600	-	-0.5	0.295443	-0.2	0.999921	-0.8	0.0239524	-0.1	0.999792
GLYMA_09G281800	-	0.5	0.296238			0.6	0.115038	0.4	0.101781
GLYMA_05G231000	-	0.4	0.296914	0.3	0.999921	0.4	0.363935	0.1	0.999792
GLYMA_16G113000	-	0.3	0.297119					0.2	0.964225
GLYMA_12G003900	-	0.4	0.300009	0.4	0.999921	0.8	4.9e-05	0.3	0.628039
GLYMA_14G036000	-	-0.3	0.300009	-0.2	0.999921	-0.4	0.0222932	-0.2	0.800647
GLYMA_01G152900	-	-0.4	0.300009	-0.1	0.999921	-0.6	0.161995	-0.2	0.999792
GLYMA_17G216000	-	-0.3	0.300009	-0.2	0.999921	-0.3	0.0943461	-0.1	0.999792
GLYMA_12G135000	-	0.4	0.300009	0.4	0.999921	0.5	0.0699162
GLYMA_01G116700	-	-0.3	0.302362	-0.1	0.999921	-0.5	0.00837774	-0.1	0.999792
GLYMA_19G145700	-	-0.4	0.30306			-0.7	0.104315	-0.1	0.999792
GLYMA_16G212500	-	0.4	0.3037	-0.5	0.170488	0.5	0.0157233	0.1	0.999792
GLYMA_12G196600	-	0.3	0.30459	0.3	0.999921	0.5	0.0371318	0.4	0.210408
GLYMA_10G179200	-	0.3	0.30459	0.3	0.999921	0.6	0.000226	0.2	0.986269
GLYMA_18G158700	-	0.5	0.304864	-0.1	0.999921	0.5	0.237219	-0.2	0.999792
GLYMA_15G065600	-	0.4	0.304864
GLYMA_08G074000	-	0.3	0.305328	-0.2	0.999921	0.3	0.27226
GLYMA_19G142700	-	0.4	0.305511	0.3	0.999921	0.5	0.0627834
GLYMA_02G000500	-	-0.3	0.306433	0.1	0.999921	-0.5	0.0145709	-0.2	0.999792
GLYMA_13G303000	-	0.4	0.30674	0.2	0.999921	0.4	0.230705
GLYMA_17G140300	-	-0.3	0.308681	-0.1	0.999921	-0.3	0.180954
GLYMA_17G212200	-	0.4	0.310616	-0.4	0.678566	-0.2	0.708886	-0.6	0.00222541
GLYMA_12G240600	-	-0.3	0.310839	-0.1	0.999921	-0.1	0.885553
GLYMA_04G041500	-	0.2	0.311919	0.1	0.999921	-0.1	0.847324	0.1	0.999792
GLYMA_17G183700	-	0.4	0.313054			0.1	0.942544	-0.1	0.999792
GLYMA_17G222300	-	0.5	0.313054	0.7	0.770803	0.4	0.331984
GLYMA_05G180600	-	0.3	0.313449	-0.4	0.999921	-0.2	0.740175	-0.1	0.999792
GLYMA_15G238600	-	-0.4	0.313449			-0.8	0.0133414	-0.2	0.999792
GLYMA_10G051200	-	-0.3	0.313449	-0.3	0.999921	-0.2	0.335518
GLYMA_05G083000	-	0.4	0.313475					-0.2	0.895478
GLYMA_04G053200	-	-0.5	0.313475			-0.5	0.239994	0.2	0.999792
GLYMA_15G046400	-	-0.3	0.313475	-0.2	0.999921	-0.4	0.0727123	-0.1	0.999792
GLYMA_10G201700	-	0.4	0.313784	0.2	0.999921	1.1	0.000706	0.2	0.999792
GLYMA_11G067700	-	0.4	0.313784	0.1	0.999921	0.6	0.0197602	0.1	0.999792
GLYMA_19G212800	-	0.4	0.313784	-0.8	0.0501311	1.3	2.17e-16	0.3	0.999792
GLYMA_07G143900	-	0.4	0.313953			1.1	0.000871	0.1	0.999792
GLYMA_05G196200	-	-0.3	0.313953	-0.4	0.841501	-0.3	0.171485
GLYMA_12G109600	-	0.4	0.314875			0.5	0.1002	0.2	0.999792
GLYMA_11G000900	-	0.3	0.316727			0.8	5.18e-06	0.3	0.409125
GLYMA_04G055300	-	0.4	0.3186	-0.2	0.999921	0.8	3.82e-06	0.2	0.999792
GLYMA_14G078300	-	-0.3	0.318689	-0.3	0.999921	-0.5	0.0012951
GLYMA_04G200200	-	0.3	0.319454	0.2	0.999921	0.5	0.00880085	0.3	0.603068
GLYMA_01G006500	-	-0.4	0.320068	-0.4	0.830966	-0.1	0.793192	-0.2	0.999792
GLYMA_07G101100	-	0.4	0.320359	0.6	0.260955	0.9	0.000173	0.4	0.317042
GLYMA_02G068900	-	-0.4	0.320359	-0.4	0.999921	-1.1	1.11e-08	-0.3	0.983897
GLYMA_13G155800	-	-0.4	0.32222					-0.1	0.999792
GLYMA_19G158700	-	-0.4	0.322319	-0.3	0.999921	-0.3	0.542704
GLYMA_12G221900	-	-0.4	0.323513	-0.5	0.465058	-0.8	3.32e-05	-0.5	0.0118627
GLYMA_05G105600	-	0.4	0.323513			0.1	0.828216
GLYMA_19G242900	-	-0.4	0.323654	-0.1	0.999921	-0.4	0.0845236	-0.2	0.999792
GLYMA_14G003400	-	0.4	0.324238	-0.3	0.999921	0.3	0.2612
GLYMA_01G157000	-	-0.3	0.324501	-0.1	0.999921	-0.5	0.00622572	-0.1	0.999792
GLYMA_08G230700	-	-0.5	0.324501	0.1	0.999921	-1.1	0.00144815	-0.2	0.999792
GLYMA_12G184500	-	-0.4	0.326102	-0.2	0.999921	-0.5	0.0577923	-0.2	0.988461
GLYMA_01G062400	-	0.4	0.326616	0.2	0.999921	0.7	0.00656815	0.1	0.999792
GLYMA_08G254600	-	-0.4	0.327081	0.3	0.999921			0.1	0.999792
GLYMA_10G162400	-	-0.3	0.327081	-0.1	0.999921	-0.4	0.0722742	-0.1	0.999792
GLYMA_01G159900	-	-0.3	0.327112	-0.4	0.667643	-0.4	0.0158479	-0.3	0.388247
GLYMA_13G279600	-	-0.3	0.327421	-0.3	0.999921	-0.7	7.31e-06	-0.4	0.0878784
GLYMA_19G169500	-	-0.3	0.327421	-0.2	0.999921	-0.8	1.29e-05	-0.4	0.171332
GLYMA_05G056800	-	-0.3	0.327421	-0.1	0.999921	-0.5	0.00476882	-0.2	0.999792
GLYMA_14G216300	-	0.3	0.327421	0.1	0.999921	0.1	0.558948	0.1	0.999792
GLYMA_16G051800	-	-0.4	0.327421	-0.3	0.999921	-0.4	0.0988263	-0.1	0.999792
GLYMA_18G230500	-	-0.3	0.328153	0.1	0.999921	-0.4	0.0333617	-0.1	0.999792
GLYMA_18G236000	-	-0.4	0.328776			-0.7	0.00505519	-0.3	0.950532
GLYMA_18G148700	-	0.4	0.329217			0.3	0.620947	0.3	0.688741
GLYMA_04G044300	-	0.5	0.329353	0.1	0.999921	0.5	0.169752	0.1	0.999792
GLYMA_03G036500	-	-0.5	0.330353	-0.2	0.999921	-0.7	0.0547798	-0.1	0.999792
GLYMA_02G198400	-	0.3	0.330383			0.1	0.74503	-0.1	0.999792
GLYMA_03G122300	-	-0.4	0.330383	-0.1	0.999921	-0.3	0.239148	-0.1	0.999792
GLYMA_05G023800	-	0.3	0.330383	0.1	0.999921	0.1	0.719011	0.1	0.999792
GLYMA_03G183600	-	0.3	0.332171	-0.1	0.999921	0.2	0.566179
GLYMA_15G114100	-	0.4	0.332289	0.1	0.999921	0.5	0.21412	0.2	0.999792
GLYMA_19G056700	-	-0.3	0.332325	-0.3	0.999921	-0.4	0.0126151	-0.2	0.911431
GLYMA_06G249700	-	-0.4	0.332325	-0.4	0.999921	-0.4	0.264093	-0.2	0.999792
GLYMA_11G127200	-	0.3	0.332639	0.4	0.999921	0.7	0.00171741	0.2	0.875455
GLYMA_02G166800	-	-0.4	0.332639			-0.8	0.0485835	-0.2	0.999792
GLYMA_08G257700	-	0.4	0.332639			0.5	0.0361378	0.1	0.999792
GLYMA_03G257500	-	0.4	0.332639	0.1	0.999921	0.6	0.0524116
GLYMA_12G195500	-	0.3	0.333545			0.2	0.209646	0.1	0.999792
GLYMA_19G179100	-	0.4	0.333545	0.4	0.999921	0.6	0.0330418	-0.1	0.999792
GLYMA_13G308300	-	0.3	0.3338	0.2	0.999921	0.5	0.00112171	0.1	0.999792
GLYMA_15G019100	-	0.4	0.334392	0.5	0.830966	0.9	0.00107684	0.3	0.595639
GLYMA_07G265200	-	-0.4	0.334641			-0.5	0.288025	-0.1	0.999792
GLYMA_08G230500	-	-0.3	0.335884	-0.2	0.999921	-0.8	7.31e-06	-0.4	0.542999
GLYMA_03G130000	-	-0.2	0.335884	0.4	0.999921	-0.5	6e-05	-0.2	0.609416
GLYMA_15G012700	-	-0.4	0.335884	0.4	0.830966	-0.8	0.00145738	-0.3	0.910345
GLYMA_05G007700	-	0.4	0.335884	0.1	0.999921	0.3	0.401582	-0.1	0.999792
GLYMA_09G071800	-	-0.3	0.335884	-0.1	0.999921	-0.4	0.0419974	-0.2	0.999792
GLYMA_12G093800	-	-0.4	0.335884	-0.1	0.999921	-0.5	0.018339	-0.2	0.999792
GLYMA_14G052000	-	0.2	0.335884	-0.1	0.999921	-0.1	0.926109	0.1	0.999792
GLYMA_15G011500	-	-0.4	0.335884	-0.2	0.999921	-0.3	0.256772
GLYMA_10G170600	-	-0.3	0.337428	-0.1	0.999921	-0.3	0.171464	-0.1	0.999792
GLYMA_14G062300	-	0.4	0.337428			0.5	0.147958	-0.2	0.999792
GLYMA_17G113100	-	-0.3	0.337428	-0.1	0.999921	-0.2	0.343414	-0.2	0.999792
GLYMA_08G339400	-	0.4	0.337428	0.3	0.999921
GLYMA_14G038500	-	0.4	0.337428			-0.2	0.784441
GLYMA_18G180800	-	0.3	0.337428			0.3	0.118061
GLYMA_05G245600	-	0.4	0.337596	0.3	0.999921	0.8	0.000139	0.3	0.742608
GLYMA_08G200500	-	-0.3	0.337596	-0.3	0.999921	-0.5	0.00689911	-0.1	0.999792
GLYMA_03G085500	-	-0.4	0.337623	0.4	0.999921	-0.4	0.348806	-0.2	0.999792
GLYMA_10G205000	-	0.4	0.339184	0.3	0.999921	0.6	0.00799866	0.1	0.999792
GLYMA_12G204400	-	-0.3	0.339372	-0.3	0.999921	-0.4	0.00996658	-0.2	0.939283
GLYMA_18G187300	-	-0.4	0.339958	-0.1	0.999921	-0.4	0.282277
GLYMA_20G007800	-	-0.3	0.341677	-0.1	0.999921	-0.5	0.00512763	-0.2	0.864831
GLYMA_08G126800	-	0.3	0.342208	-0.2	0.999921	0.2	0.616588	-0.2	0.786049
GLYMA_09G144200	-	0.4	0.342208	0.4	0.999921	0.2	0.62361
GLYMA_09G179000	-	0.4	0.342208	-0.1	0.999921	0.7	0.0359783
GLYMA_08G282800	-	-0.3	0.342844	-0.1	0.999921	-0.5	0.000524	-0.2	0.771323
GLYMA_15G071600	-	-0.3	0.342844	-0.2	0.999921	-0.3	0.12811
GLYMA_05G023700	-	0.3	0.343059	0.1	0.999921	0.4	0.0449407	0.1	0.999792
GLYMA_16G023200	-	0.4	0.343059	0.3	0.999921	0.5	0.0753712	-0.1	0.999792
GLYMA_04G038600	-	-0.3	0.343065	-0.1	0.999921	-0.5	0.00322797	-0.1	0.999792
GLYMA_02G097700	-	-0.4	0.344077	-0.3	0.999921	-0.6	0.000865	-0.4	0.08335
GLYMA_17G113000	-	-0.4	0.344077	-0.1	0.999921	-0.8	0.0193511	-0.3	0.910345
GLYMA_16G013600	-	-0.4	0.344077	0.1	0.999921	-0.1	0.856432	0.2	0.999792
GLYMA_16G022200	-	-0.4	0.344077	-0.1	0.999921	-0.7	0.000209	-0.2	0.999792
GLYMA_17G100700	-	0.3	0.344571	-0.2	0.999921	0.2	0.709781	-0.2	0.999792
GLYMA_17G027300	-	-0.4	0.344721			-0.8	0.0120577	-0.2	0.999792
GLYMA_02G292800	-	0.3	0.344765	0.4	0.999921	0.3	0.307783	0.1	0.999792
GLYMA_14G198900	-	0.4	0.344765	-0.2	0.999921	0.6	0.0287242	0.2	0.999792
GLYMA_15G055800	-	0.4	0.344816	0.2	0.999921	0.6	0.0277855	0.1	0.999792
GLYMA_U041700	-	-0.4	0.345361	-0.4	0.999921	-0.2	0.743595	0.2	0.999792
GLYMA_01G165200	-	-0.3	0.345546	-0.1	0.999921	-0.4	0.123888
GLYMA_10G236600	-	-0.4	0.345562	-0.1	0.999921	-0.8	0.0378283	-0.4	0.530041
GLYMA_06G275900	-	-0.3	0.345562	-0.1	0.999921	-0.5	0.0104823	-0.3	0.627247
GLYMA_04G027800	-	0.3	0.34557	0.1	0.999921	0.6	1.72e-05	0.3	0.116331
GLYMA_13G364700	-	-0.4	0.346382			-0.6	0.167691	-0.1	0.999792
GLYMA_06G322100	-	0.4	0.347291	0.1	0.999921	0.6	0.0708362	0.2	0.999792
GLYMA_05G241600	-	-0.3	0.348146	-0.2	0.999921	-0.5	0.00879726	-0.2	0.750867
GLYMA_19G015500	-	0.3	0.348146	0.3	0.999921			0.2	0.803553
GLYMA_01G224900	-	0.4	0.348275	0.2	0.999921	0.4	0.34778	0.3	0.970196
GLYMA_01G217100	-	-0.3	0.348275	-0.1	0.999921	-0.3	0.259174
GLYMA_08G038500	-	0.4	0.349	0.1	0.999921	0.5	0.152122	0.2	0.999792
GLYMA_03G193600	-	0.4	0.349144	0.5	0.720401	0.5	0.0470268	0.2	0.999792
GLYMA_12G041100	-	0.3	0.349569	0.4	0.438578	0.4	0.126466	0.2	0.999792
GLYMA_07G105400	-	-0.3	0.350213			-0.4	0.0303463	-0.1	0.999792
GLYMA_08G028600	-	-0.4	0.350217	-0.3	0.999921	-0.8	0.00236006	-0.3	0.999792
GLYMA_08G011100	-	-0.3	0.350316	-0.1	0.999921	-0.3	0.056402	-0.5	0.000446
GLYMA_15G007900	-	-0.4	0.350316	-0.1	0.999921	-0.6	0.0403142	-0.5	0.0646105
GLYMA_15G008500	-	-0.4	0.350316	-0.3	0.999921	-0.9	0.00706031	-0.5	0.138604
GLYMA_06G314200	-	-0.3	0.350316	-0.3	0.999921	-0.5	0.00211869	-0.3	0.58768
GLYMA_08G109000	-	-0.4	0.350316	-0.4	0.823128	-0.5	0.0113142	-0.1	0.999792
GLYMA_11G256500	-	0.3	0.350316	0.1	0.999921	0.2	0.361531	0.2	0.999792
GLYMA_15G063100	-	-0.3	0.350316	-0.2	0.999921	-0.3	0.063954	-0.2	0.999792
GLYMA_15G115200	-	-0.4	0.350316	0.3	0.999921	-0.9	0.00165616	-0.1	0.999792
GLYMA_07G015900	-	0.4	0.350316	0.2	0.999921	0.6	0.0557339
GLYMA_08G178000	-	-0.4	0.35109	-0.8	0.291024	-0.5	0.190711	-0.4	0.318537
GLYMA_09G236900	-	-0.4	0.35109	0.4	0.603471	-0.4	0.1323	0.1	0.999792
GLYMA_10G271500	-	-0.3	0.35109			-0.3	0.339258
GLYMA_18G275800	-	-0.4	0.351412	0.1	0.999921	0.2	0.773364	0.1	0.999792
GLYMA_11G033900	-	-0.4	0.351582			-0.5	0.136389
GLYMA_13G049700	-	-0.3	0.353433	-0.1	0.999921	-0.6	0.00645805	-0.2	0.950209
GLYMA_20G142700	-	0.4	0.3535	-0.2	0.999921	0.6	0.0984482	-0.1	0.999792
GLYMA_04G003200	-	0.3	0.35374	0.3	0.999921	0.6	0.000906	0.3	0.706179
GLYMA_18G219200	-	0.4	0.35374	-0.1	0.999921	0.5	0.191487
GLYMA_08G052700	-	-0.4	0.354245	-0.2	0.999921	-0.5	0.114422	-0.1	0.999792
GLYMA_11G236200	-	-0.2	0.354852	-0.2	0.999921	-0.1	0.799383	-0.1	0.999792
GLYMA_12G084100	-	-0.3	0.354974	-0.2	0.999921	-0.5	4.02e-05	-0.3	0.496588
GLYMA_10G013700	-	-0.4	0.354974	-0.2	0.999921			0.3	0.942654
GLYMA_04G077300	-	0.4	0.354974			0.4	0.136865	0.2	0.999792
GLYMA_20G133100	-	-0.4	0.354974	-0.5	0.280768			0.1	0.999792
GLYMA_15G135600	-	-0.4	0.354974			-0.5	0.186814
GLYMA_07G019700	-	0.4	0.357089	-0.3	0.999921	0.7	0.00553906	-0.1	0.999792
GLYMA_11G056000	-	-0.3	0.358024	-0.3	0.999921	-0.2	0.358353
GLYMA_06G195100	-	-0.4	0.359023	-0.4	0.999921	-0.1	0.81947	-0.1	0.999792
GLYMA_16G090700	-	-0.4	0.359095	-0.1	0.999921	-0.6	0.00228891	-0.3	0.508628
GLYMA_13G215000	-	-0.3	0.359874	-0.3	0.999921	-0.2	0.396595	-0.3	0.505158
GLYMA_13G069900	-	0.4	0.359874			0.4	0.142933
GLYMA_08G204800	-	0.4	0.360891	0.1	0.999921	0.6	0.00622572
GLYMA_17G047100	-	-0.4	0.361846	0.3	0.999921	-0.6	0.00231308	-0.4	0.15926
GLYMA_08G358300	-	0.3	0.362372	0.1	0.999921	0.4	0.0632201	0.3	0.415817
GLYMA_05G242400	-	-0.4	0.362372	0.1	0.999921	-0.2	0.649745	-0.1	0.999792
GLYMA_12G072100	-	0.4	0.362372	0.3	0.999921	0.2	0.555245
GLYMA_13G357300	-	0.4	0.365216	-0.2	0.999921	1.3	1.97e-05	0.2	0.999792
GLYMA_17G065100	-	-0.4	0.365399	-0.3	0.999921	-0.4	0.209168	-0.4	0.287274
GLYMA_08G063400	-	-0.3	0.365399			-0.2	0.431081	-0.2	0.764241
GLYMA_01G199700	-	0.4	0.365775	-0.2	0.999921	0.3	0.215017	-0.2	0.999792
GLYMA_06G034700	-	0.4	0.365775	0.5	0.999921	0.7	0.0513219	0.1	0.999792
GLYMA_17G163400	-	-0.4	0.365775	0.1	0.999921	-0.5	0.0437463
GLYMA_09G038500	-	0.3	0.366102	0.2	0.999921	0.3	0.225384
GLYMA_10G109200	-	0.4	0.366206			0.7	0.0875021	0.1	0.999792
GLYMA_09G149900	-	-0.3	0.36697	-0.1	0.999921	-0.6	0.00832652	0.2	0.999792
GLYMA_20G117800	-	0.4	0.36711	0.4	0.999921	0.4	0.361414	0.1	0.999792
GLYMA_06G165300	-	-0.3	0.367156	-0.3	0.999921	-0.6	0.00314907	-0.2	0.999792
GLYMA_10G059200	-	-0.4	0.367156	0.3	0.999921	-0.3	0.38372	0.1	0.999792
GLYMA_10G134700	-	-0.4	0.368485	-0.2	0.999921	-0.4	0.119989
GLYMA_11G140100	-	-0.3	0.36878	-0.1	0.999921	-0.4	0.0143886	-0.1	0.999792
GLYMA_20G179600	-	-0.3	0.368869			-0.7	0.000238	-0.3	0.786049
GLYMA_09G213700	-	-0.4	0.368983	-0.2	0.999921	-0.8	0.0207321	-0.2	0.999792
GLYMA_03G186200	-	-0.4	0.370306	0.1	0.999921	-0.4	0.174738	-0.2	0.999792
GLYMA_13G091500	-	-0.3	0.37083	-0.1	0.999921	-0.4	0.124584	-0.3	0.458233
GLYMA_03G166500	-	0.4	0.37083	0.4	0.999921	0.9	0.0143718	-0.1	0.999792
GLYMA_08G137500	-	-0.4	0.371004	-0.2	0.999921	-0.7	0.00503595	-0.3	0.800938
GLYMA_09G091800	-	0.4	0.371004
GLYMA_09G072200	-	-0.3	0.371372	-0.1	0.999921	-0.4	0.0432972	-0.1	0.999792
GLYMA_16G165500	-	0.4	0.371372			0.3	0.524236
GLYMA_02G149300	-	0.4	0.37183	0.3	0.999921	0.7	0.0391737	0.3	0.999792
GLYMA_07G244600	-	-0.3	0.372753	-0.1	0.999921	-0.2	0.512675	-0.3	0.560297
GLYMA_09G087400	-	-0.4	0.372753			-1	1.16e-05	-0.3	0.908524
GLYMA_12G102600	-	0.4	0.372753	0.1	0.999921	0.6	0.124032	0.1	0.999792
GLYMA_15G024500	-	-0.3	0.373164	-0.2	0.999921	-0.4	0.0240378	-0.1	0.999792
GLYMA_19G055100	-	-0.4	0.373164	-0.3	0.999921
GLYMA_05G208500	-	-0.3	0.374858	0.1	0.999921	-0.5	0.0362565	0.1	0.999792
GLYMA_18G063500	-	-0.3	0.375907	-0.1	0.999921	0.5	0.0612489	0.1	0.999792
GLYMA_03G251800	-	0.4	0.376489	0.1	0.999921	0.3	0.461595	0.2	0.999792
GLYMA_05G232300	-	-0.4	0.376489	-0.2	0.999921	-0.6	0.0360674	-0.2	0.999792
GLYMA_12G209400	-	-0.4	0.376489			-1	0.00596913	-0.1	0.999792
GLYMA_15G272600	-	-0.3	0.376733	-0.1	0.999921	-0.3	0.162249	-0.3	0.495909
GLYMA_17G180400	-	0.4	0.376733	0.2	0.999921	0.5	0.0597054	-0.2	0.891708
GLYMA_13G083400	-	-0.4	0.376834	-0.4	0.739906	-0.6	0.0114863	-0.4	0.386993
GLYMA_16G087100	-	-0.4	0.376834	-0.1	0.999921	-0.6	0.0733289	-0.1	0.999792
GLYMA_15G253700	-	0.3	0.376858	-0.2	0.999921	0.4	0.0896619	-0.1	0.999792
GLYMA_06G193700	-	-0.3	0.377454	0.2	0.999921	-0.2	0.425497	-0.3	0.507443
GLYMA_06G205100	-	-0.4	0.378348			0.1	0.880801
GLYMA_13G065300	-	0.3	0.378613	0.6	0.521605	0.3	0.299647	0.3	0.415113
GLYMA_18G020900	-	-0.4	0.378902	-0.1	0.999921			0.1	0.999792
GLYMA_06G006100	-	-0.4	0.379018			-0.5	0.20676
GLYMA_13G054600	-	0.4	0.379087					-0.1	0.999792
GLYMA_09G163800	-	0.2	0.380152					0.2	0.38722
GLYMA_05G091100	-	0.3	0.380152	0.3	0.999921	0.6	0.00324618	0.3	0.527289
GLYMA_07G008800	-	-0.4	0.380152	-0.2	0.999921	-0.9	0.000691	-0.3	0.988341
GLYMA_07G004400	-	-0.4	0.380152			-0.6	0.10412	0.1	0.999792
GLYMA_08G015300	-	-0.3	0.380152	0.1	0.999921	-0.3	0.206604	-0.2	0.999792
GLYMA_03G013500	-	-0.4	0.380875	-0.3	0.999921	-0.8	0.016787	-0.4	0.560297
GLYMA_05G085700	-	0.4	0.380875	0.1	0.999921	0.4	0.1292
GLYMA_11G053400	-	0.3	0.38091	-0.1	0.999921	0.2	0.447205	0.3	0.747711
GLYMA_11G004700	-	0.4	0.380947	0.3	0.999921	0.9	6.6e-05	0.1	0.999792
GLYMA_02G238700	-	-0.2	0.381104	-0.2	0.999921	-0.3	0.014746	-0.2	0.496588
GLYMA_05G156300	-	0.4	0.381104	-0.5	0.999921	0.4	0.379549	-0.2	0.999792
GLYMA_10G088000	-	0.4	0.381289	-0.1	0.999921	0.6	0.0821472	0.4	0.508628
GLYMA_15G015500	-	0.3	0.381289	-0.1	0.999921	0.7	6.1e-06	0.2	0.543963
GLYMA_10G180000	-	-0.3	0.381289	-0.1	0.999921	-0.6	0.00203095	-0.2	0.999792
GLYMA_10G245000	-	-0.3	0.381289	-0.2	0.999921	-0.4	0.122257
GLYMA_13G228200	-	0.4	0.381289			0.3	0.575735
GLYMA_13G294600	-	0.4	0.382222	0.2	0.999921	0.6	0.0230633	0.2	0.999792
GLYMA_18G239000	-	0.4	0.38327			0.4	0.335662	0.4	0.54564
GLYMA_08G298700	-	-0.4	0.383667			-0.6	0.00521041	-0.4	0.269427
GLYMA_07G010400	-	-0.3	0.383667	-0.1	0.999921	-0.8	2.5e-06	-0.3	0.456573
GLYMA_03G028600	-	-0.4	0.383667					-0.2	0.999792
GLYMA_17G229500	-	-0.4	0.385279	-0.2	0.999921	-0.2	0.69267	-0.4	0.236972
GLYMA_16G150300	-	-0.4	0.38554	-0.5	0.999921	-1.4	6.61e-15	-0.5	0.164587
GLYMA_11G139100	-	0.4	0.386181	0.3	0.999921	0.8	0.00139377	0.1	0.999792
GLYMA_18G159500	-	-0.3	0.387256	-0.2	0.999921	-0.4	0.0110967	-0.2	0.910345
GLYMA_04G088500	-	-0.3	0.387256	-0.2	0.999921	-0.4	0.0140739	-0.2	0.999792
GLYMA_13G208000	-	0.4	0.387361	0.1	0.999921	1.1	3.58e-06	1.3	6.59e-15
GLYMA_09G059200	-	-0.3	0.387361	0.4	0.999921	-0.6	0.0017609	-0.2	0.999792
GLYMA_17G061700	-	-0.4	0.388547	0.3	0.999921	-0.5	0.0774367	-0.4	0.488581
GLYMA_02G250800	-	-0.3	0.392683	-0.2	0.999921	-0.5	0.00284304	-0.3	0.202753
GLYMA_16G101800	-	0.3	0.393051	0.1	0.999921	0.2	0.390761	-0.1	0.999792
GLYMA_02G051700	-	-0.3	0.393662	-0.3	0.999921	-0.6	0.00193762	-0.4	0.0595094
GLYMA_08G124400	-	0.3	0.394365	0.1	0.999921	0.5	0.0131868	0.1	0.999792
GLYMA_20G152400	-	0.4	0.394365	0.1	0.999921	0.2	0.697896	0.2	0.999792
GLYMA_18G138000	-	0.3	0.394365	0.1	0.999921	0.3	0.032322
GLYMA_10G194200	-	-0.4	0.395419			-0.4	0.434878	-0.2	0.999792
GLYMA_13G254500	-	-0.3	0.396715			-0.4	0.00542683	-0.1	0.999792
GLYMA_11G060200	-	-0.4	0.397625					-0.2	0.999792
GLYMA_07G237600	-	-0.3	0.397732	-0.3	0.999921	-0.7	8.75e-05	-0.4	0.357664
GLYMA_08G194500	-	-0.4	0.398471	-0.2	0.999921	-0.3	0.452998
GLYMA_01G116300	-	-0.3	0.399528	-0.1	0.999921	-0.7	0.000767	-0.3	0.362173
GLYMA_04G093300	-	0.4	0.399528			0.5	0.268033
GLYMA_11G000500	-	-0.3	0.400211	0.2	0.999921	0.2	0.353882	0.8	8.81e-08
GLYMA_20G080400	-	0.3	0.400211			1.2	0.0003	0.4	0.311429
GLYMA_11G228000	-	-0.3	0.400211	-0.2	0.999921	-0.7	0.000231	-0.1	0.999792
GLYMA_12G093100	-	0.4	0.400211	0.4	0.999921	0.7	0.0326617	0.2	0.999792
GLYMA_20G005000	-	-0.4	0.400211			-0.7	0.0496314	-0.1	0.999792
GLYMA_02G001500	-	-0.4	0.401056	0.1	0.999921	-0.1	0.910168	-0.2	0.999792
GLYMA_04G171800	-	-0.4	0.401079	-0.3	0.999921	-0.8	0.000875	-0.2	0.999792
GLYMA_20G133900	-	0.4	0.401079	0.4	0.937452	0.9	0.00189863
GLYMA_07G255600	-	0.4	0.403967	0.6	0.120368	0.2	0.428325	0.3	0.586968
GLYMA_09G239900	-	-0.4	0.406959			-0.8	0.0274165	-0.3	0.925009
GLYMA_12G234800	-	-0.4	0.40728			-0.4	0.372512	-0.1	0.999792
GLYMA_17G043900	-	-0.3	0.40728			-0.4	0.175221	-0.1	0.999792
GLYMA_07G006700	-	-0.4	0.40728	-0.3	0.999921	-0.4	0.49312
GLYMA_20G106100	-	0.4	0.407575					0.2	0.999792
GLYMA_10G058200	-	0.2	0.407827			0.3	0.0881022	0.4	0.000521
GLYMA_03G247400	-	-0.2	0.407827			-0.3	0.0774508
GLYMA_07G257700	-	0.3	0.408702			0.8	3.23e-08	0.4	0.0382449
GLYMA_01G163100	-	0.4	0.408702	0.1	0.999921	0.5	0.0795667	-0.2	0.999792
GLYMA_09G146500	-	-0.3	0.409391	-0.2	0.999921	-0.7	0.000944	-0.3	0.79339
GLYMA_01G010100	-	-0.4	0.411455	0.4	0.999921	-0.4	0.329044
GLYMA_08G217400	-	-0.4	0.412876	-0.1	0.999921	-0.3	0.520977
GLYMA_08G339300	-	0.4	0.414847	0.4	0.910754
GLYMA_17G132600	-	-0.4	0.415076			-0.8	0.00872431	-0.2	0.999792
GLYMA_09G071600	-	0.4	0.415841	0.3	0.999921	0.3	0.473643	0.3	0.84333
GLYMA_01G238900	-	0.4	0.415841	0.3	0.999921	0.8	0.000139	0.3	0.942654
GLYMA_17G028000	-	-0.3	0.415841	-0.2	0.999921	-0.2	0.574591	-0.1	0.999792
GLYMA_08G191800	-	-0.4	0.416789			-0.3	0.423605
GLYMA_10G102100	-	0.4	0.416789	-0.1	0.999921	0.5	0.260211
GLYMA_04G110400	-	0.4	0.417061	0.4	0.999921	0.5	0.185395	0.2	0.999792
GLYMA_17G124000	-	-0.3	0.417061	-0.1	0.999921	0.1	0.847084	0.1	0.999792
GLYMA_06G088400	-	-0.4	0.417068	-0.8	0.00148978	-0.8	0.000736	-0.4	0.375119
GLYMA_08G056100	-	-0.3	0.417068	-0.3	0.999921	-0.7	6e-05	-0.3	0.486483
GLYMA_09G010500	-	-0.3	0.417068			-0.4	0.00272642	-0.2	0.896607
GLYMA_10G113600	-	-0.4	0.417068	0.4	0.999921	0.3	0.479541	0.1	0.999792
GLYMA_02G081000	-	-0.3	0.41734	-0.3	0.909726	-0.7	0.00302331	-0.2	0.999792
GLYMA_03G040500	-	-0.3	0.41869	-0.1	0.999921	-0.4	0.134997	-0.1	0.999792
GLYMA_08G161300	-	-0.4	0.41869	-0.1	0.999921	-0.1	0.924391	-0.1	0.999792
GLYMA_13G289400	-	-0.4	0.419187	-0.2	0.999921	-0.5	0.0401429	-0.3	0.604022
GLYMA_15G068500	-	0.3	0.419479	0.3	0.999921	0.7	2.75e-06	0.4	0.00384792
GLYMA_14G075200	-	-0.4	0.419479	-0.3	0.999921	-0.5	0.0596641	-0.1	0.999792
GLYMA_02G238800	-	0.3	0.41968			-0.1	0.726182
GLYMA_11G078000	-	-0.3	0.420023	-0.2	0.999921	-0.6	0.0152755	-0.1	0.999792
GLYMA_01G114900	-	-0.4	0.421782			-0.7	0.0576816	-0.2	0.94887
GLYMA_17G091500	-	0.4	0.421782	-0.1	0.999921	0.4	0.401582	-0.1	0.999792
GLYMA_02G142600	-	-0.4	0.422755	0.2	0.999921	-0.9	0.00209904
GLYMA_12G017900	-	-0.4	0.424106			-0.5	0.0575669	-0.3	0.514904
GLYMA_10G013500	-	-0.3	0.424106	-0.1	0.999921	-0.6	0.00555219	-0.1	0.999792
GLYMA_08G040500	-	-0.3	0.424209	-0.1	0.999921	-0.4	0.00667625	-0.2	0.999792
GLYMA_01G243600	-	-0.3	0.424209	-0.2	0.999921	-0.3	0.394918
GLYMA_15G156100	-	0.4	0.425337	-0.1	0.999921	0.1	0.819473	0.3	0.787932
GLYMA_04G086800	-	-0.3	0.426249	-0.2	0.999921	-0.3	0.144758	-0.1	0.999792
GLYMA_09G143000	-	0.4	0.426488	0.3	0.999921	0.7	0.0249276	0.3	0.869586
GLYMA_19G104600	-	-0.3	0.427027	-0.4	0.992242	-0.6	0.0250705	-0.3	0.751413
GLYMA_15G234100	-	-0.3	0.427027			-0.6	0.00358767	-0.2	0.95489
GLYMA_08G286700	-	-0.4	0.427027	-0.1	0.999921	-0.5	0.0576868	-0.2	0.999792
GLYMA_06G309000	-	0.4	0.427027	0.2	0.999921	0.3	0.43042
GLYMA_09G148200	-	-0.4	0.427182			-0.8	0.00133989	-0.3	0.998969
GLYMA_17G153000	-	-0.4	0.427641	0.1	0.999921	-0.4	0.396308
GLYMA_11G051800	-	0.4	0.428337			0.7	0.0695067	0.9	8.23e-06
GLYMA_13G196200	-	0.3	0.428337			0.2	0.313308
GLYMA_01G029200	-	0.3	0.428795	0.1	0.999921	0.6	0.000216	0.4	0.0192659
GLYMA_03G165100	-	-0.3	0.429587	-0.3	0.999921	-0.4	0.151248	-0.1	0.999792
GLYMA_10G144400	-	0.4	0.429587
GLYMA_12G126500	-	-0.4	0.430404			-0.5	0.247321	-0.2	0.999792
GLYMA_18G061600	-	-0.4	0.430404			-0.2	0.68664
GLYMA_17G079700	-	0.3	0.430875	0.3	0.999921	0.6	0.000312	0.3	0.373002
GLYMA_12G019900	-	-0.3	0.433392	-0.1	0.999921	-0.5	0.000959	-0.3	0.598605
GLYMA_16G032400	-	0.4	0.433392	0.2	0.999921	0.3	0.510979	0.1	0.999792
GLYMA_19G221800	-	-0.4	0.435158	-0.2	0.999921	-0.8	0.00271257	-0.3	0.999792
GLYMA_19G214100	-	0.3	0.435665			0.3	0.399638	-0.1	0.999792
GLYMA_03G257900	-	0.4	0.435665	0.4	0.715657	0.5	0.0722742
GLYMA_17G145100	-	-0.3	0.435724	-0.1	0.999921	-0.4	0.120679	-0.2	0.910345
GLYMA_04G011200	-	-0.4	0.435724	-0.2	0.999921	-0.4	0.370364	-0.3	0.998969
GLYMA_08G282900	-	0.4	0.435724	-0.1	0.999921	0.4	0.31951	0.1	0.999792
GLYMA_04G091800	-	-0.3	0.435724	-0.1	0.999921	-0.1	0.679384
GLYMA_12G226200	-	-0.3	0.435772	-0.2	0.999921	-0.3	0.298282
GLYMA_01G017900	-	0.4	0.436392	0.1	0.999921	0.7	0.0301799	0.1	0.999792
GLYMA_12G172600	-	0.4	0.436834	0.4	0.999921	0.9	0.000104	0.3	0.749345
GLYMA_11G023900	-	0.3	0.438948	0.1	0.999921	0.4	0.0341702	0.2	0.999792
GLYMA_07G049900	-	0.3	0.438948			-0.1	0.857973
GLYMA_03G048300	-	-0.4	0.439474					-0.1	0.999792
GLYMA_09G035300	-	0.3	0.443078	0.1	0.999921	0.5	0.0114089	0.1	0.999792
GLYMA_06G204400	-	-0.3	0.444508	-0.1	0.999921	-0.5	0.0191355	-0.1	0.999792
GLYMA_17G128100	-	0.3	0.445384	0.2	0.999921	0.5	0.00319711	0.2	0.999792
GLYMA_16G165900	-	-0.3	0.446499	-0.2	0.999921	-0.9	6.66e-08	-0.4	0.0351134
GLYMA_13G245300	-	0.3	0.446499	0.4	0.667643	0.5	0.0148334	0.3	0.302419
GLYMA_10G236200	-	-0.2	0.446499	-0.1	0.999921	-0.2	0.129427	-0.2	0.928773
GLYMA_06G244800	-	-0.4	0.446499	-0.2	0.999921	-0.3	0.319169	0.1	0.999792
GLYMA_01G023300	-	0.3	0.446499	-0.1	0.999921
GLYMA_18G266900	-	-0.4	0.447007	0.3	0.999921	-0.2	0.660468	-0.1	0.999792
GLYMA_14G220000	-	-0.3	0.447043	-0.1	0.999921	-0.4	0.00791429	-0.2	0.895478
GLYMA_05G217500	-	0.4	0.447439	0.4	0.999921	0.7	0.0215621	0.4	0.400159
GLYMA_14G002800	-	0.4	0.447439	0.5	0.363644	0.5	0.0376895	0.3	0.560297
GLYMA_15G024700	-	-0.3	0.447439			-0.5	0.0327464	-0.3	0.861865
GLYMA_01G124600	-	-0.3	0.447439	0.3	0.999921	-0.3	0.451306	-0.2	0.988341
GLYMA_05G012100	-	0.4	0.447439			0.8	0.0340033	0.1	0.999792
GLYMA_06G093000	-	-0.4	0.447439	-0.4	0.999921	-0.8	0.00622115	-0.3	0.999792
GLYMA_07G256100	-	-0.2	0.447439	-0.1	0.999921	-0.3	0.0413877
GLYMA_08G343000	-	0.3	0.447763	0.4	0.667643	0.5	0.060923	0.3	0.638691
GLYMA_09G159400	-	-0.4	0.447763			-0.2	0.76202	-0.3	0.999792
GLYMA_13G189800	-	0.3	0.449713	0.3	0.999921	0.5	0.0486821
GLYMA_03G248000	-	-0.3	0.450127	0.1	0.999921	-0.6	0.00606638	-0.1	0.999792
GLYMA_02G100100	-	-0.4	0.450471	-0.2	0.999921	-0.3	0.568541	-0.3	0.955277
GLYMA_02G231600	-	0.3	0.451435	0.1	0.999921	0.4	0.171446	0.4	0.297902
GLYMA_13G104500	-	0.3	0.45189	0.2	0.999921	0.4	0.0614276	0.1	0.999792
GLYMA_20G217100	-	-0.3	0.453099	-0.2	0.999921	-0.4	0.0276239	-0.4	0.26736
GLYMA_07G154500	-	0.4	0.453108	0.2	0.999921	0.8	0.0390554	0.1	0.999792
GLYMA_08G070300	-	0.3	0.453108	0.2	0.999921	0.6	0.00043	0.1	0.999792
GLYMA_09G004400	-	-0.3	0.453108	-0.2	0.999921	-0.5	0.00462724	-0.2	0.999792
GLYMA_11G172900	-	-0.4	0.453108			0.1	0.935503	0.2	0.999792
GLYMA_12G179800	-	0.4	0.453108	0.1	0.999921	0.2	0.621695	0.1	0.999792
GLYMA_13G119500	-	-0.4	0.453108			-0.7	0.0123675	-0.1	0.999792
GLYMA_07G014600	-	0.4	0.453108	-0.5	0.739906	0.6	0.0743529
GLYMA_12G054500	-	0.4	0.453108	0.1	0.999921	0.5	0.0327346
GLYMA_13G048800	-	-0.4	0.453874			-1.1	9.14e-11	-0.7	6.33e-05
GLYMA_19G039300	-	0.4	0.454073	0.5	0.967413	0.6	0.125467	0.3	0.881971
GLYMA_12G109800	-	0.4	0.454158			-0.3	0.554554	0.1	0.999792
GLYMA_06G131300	-	-0.3	0.454276	-0.1	0.999921	-0.2	0.25902	-0.2	0.999792
GLYMA_02G028800	-	-0.3	0.455322	-0.4	0.830966	0.2	0.525875	-0.2	0.999792
GLYMA_14G206800	-	-0.3	0.455627	-0.3	0.999921	-0.6	0.00738681	-0.3	0.52824
GLYMA_03G162800	-	-0.4	0.455627	-0.1	0.999921	-1.1	0.000906	-0.3	0.769989
GLYMA_03G092800	-	-0.4	0.455627			-0.9	0.0186279	-0.3	0.91834
GLYMA_10G161400	-	-0.3	0.455627	-0.3	0.720401	-0.5	0.0281825	-0.2	0.975761
GLYMA_13G284600	-	0.4	0.455627			0.3	0.511676	-0.2	0.999792
GLYMA_08G037700	-	-0.4	0.455627	-0.2	0.999921	-0.1	0.762527
GLYMA_08G189600	-	-0.4	0.455627	-0.1	0.999921	-0.9	0.000625
GLYMA_12G076200	-	-0.4	0.455627	-0.2	0.999921	-0.4	0.2086
GLYMA_10G211300	-	-0.3	0.456429	0.3	0.999921	-0.6	0.00509568	-0.4	0.391196
GLYMA_06G089700	-	0.3	0.456814	0.2	0.999921	0.6	4.54e-05	0.1	0.999792
GLYMA_02G169800	-	0.4	0.456831	0.2	0.999921	0.2	0.69563	0.2	0.999792
GLYMA_05G124300	-	0.4	0.456831	0.3	0.999921	0.7	0.000431	0.1	0.999792
GLYMA_11G126000	-	-0.3	0.456831	-0.1	0.999921	-0.6	0.00079	-0.1	0.999792
GLYMA_07G050300	-	0.4	0.456843					0.1	0.999792
GLYMA_12G178800	-	0.4	0.457007	-0.2	0.999921	0.2	0.708592	-0.1	0.999792
GLYMA_05G141700	-	0.4	0.458154			0.4	0.374198	0.1	0.999792
GLYMA_07G065500	-	-0.4	0.458154			-0.7	0.0547798	-0.1	0.999792
GLYMA_18G057000	-	-0.4	0.458154	-0.2	0.999921	-0.5	0.0438924	-0.1	0.999792
GLYMA_04G019500	-	0.2	0.458655	-0.1	0.999921	0.2	0.36905	0.1	0.999792
GLYMA_13G269500	-	0.4	0.459581	0.2	0.999921	0.4	0.416843
GLYMA_15G105100	-	-0.2	0.459581	-0.2	0.999921	0.2	0.240281
GLYMA_02G009500	-	0.3	0.459808	0.6	0.407387	0.3	0.299563	-0.1	0.999792
GLYMA_09G285900	-	-0.3	0.460352	0.1	0.999921	-0.1	0.733867	-0.1	0.999792
GLYMA_10G136400	-	0.4	0.462	0.3	0.999921	0.4	0.340186
GLYMA_16G176200	-	-0.2	0.462406	-0.2	0.999921	-0.2	0.483988	-0.2	0.62157
GLYMA_06G240500	-	-0.3	0.463011	-0.2	0.999921	-0.3	0.14446	-0.1	0.999792
GLYMA_20G239400	-	-0.4	0.463745			-0.4	0.492859	0.1	0.999792
GLYMA_13G160700	-	-0.3	0.463745			-0.1	0.603978
GLYMA_09G220600	-	-0.3	0.464263
GLYMA_04G051600	-	0.3	0.464436	0.3	0.983651	0.4	0.136319	0.2	0.999792
GLYMA_09G098700	-	-0.4	0.465361			-0.7	0.00309072	-0.2	0.999792
GLYMA_11G001500	-	0.3	0.465361			0.3	0.0554516	0.2	0.999792
GLYMA_12G214900	-	0.3	0.465388			0.3	0.323626
GLYMA_17G016100	-	0.4	0.466231	0.5	0.999921	0.4	0.380025	0.2	0.999792
GLYMA_07G034500	-	-0.4	0.467032	-0.2	0.999921	-0.6	0.0886085	-0.3	0.74836
GLYMA_01G031900	-	-0.4	0.467032	-0.2	0.999921	-0.4	0.0604231	-0.1	0.999792
GLYMA_02G127600	-	0.3	0.467032	-0.2	0.999921	0.1	0.786246	0.1	0.999792
GLYMA_02G139700	-	-0.3	0.467032	0.1	0.999921	-0.6	0.0428129	-0.2	0.999792
GLYMA_06G260200	-	0.2	0.467032	0.2	0.999921	-0.2	0.279284	0.1	0.999792
GLYMA_13G138700	-	-0.3	0.467032	-0.2	0.999921	-0.4	0.0416337	-0.2	0.999792
GLYMA_15G017500	-	-0.3	0.467032			-0.3	0.0617849	-0.2	0.999792
GLYMA_02G032300	-	-0.3	0.467032	0.2	0.999921	-0.3	0.368484
GLYMA_02G251100	-	-0.3	0.467032	-0.1	0.999921	-0.1	0.597363
GLYMA_18G182000	-	-0.3	0.467073	0.2	0.999921	-0.3	0.329044
GLYMA_08G048200	-	0.3	0.467575	0.1	0.999921	0.6	6.28e-05	0.2	0.520385
GLYMA_01G097000	-	0.3	0.467575	0.3	0.999921	0.2	0.431081	0.1	0.999792
GLYMA_09G246200	-	0.3	0.467575	0.3	0.999921	0.2	0.460548	0.1	0.999792
GLYMA_15G083400	-	0.4	0.467575					0.1	0.999792
GLYMA_02G035800	-	-0.3	0.467834	0.4	0.999921	-0.4	0.0400453
GLYMA_16G024000	-	0.3	0.468619	-0.1	0.999921	0.2	0.478272	0.1	0.999792
GLYMA_08G356800	-	-0.3	0.469394	-0.1	0.999921	-0.6	2.43e-05	-0.2	0.925969
GLYMA_02G099200	-	0.3	0.469394			0.4	0.144973	0.1	0.999792
GLYMA_07G095900	-	-0.3	0.469394	-0.5	0.636196	0.2	0.693368	-0.1	0.999792
GLYMA_15G266100	-	-0.3	0.469925	-0.2	0.999921	-0.5	0.00218004	-0.2	0.999792
GLYMA_19G232900	-	-0.3	0.469925	-0.1	0.999921			0.1	0.999792
GLYMA_03G084000	-	-0.3	0.469925	0.1	0.999921	-0.5	0.0577391
GLYMA_10G289200	-	0.4	0.470435			0.8	0.0112217	0.4	0.420207
GLYMA_17G085400	-	0.2	0.471249			0.6	7.89e-05	0.1	0.999792
GLYMA_14G055200	-	0.3	0.471449	0.1	0.999921	1.1	1.82e-09	0.3	0.246543
GLYMA_13G115300	-	0.4	0.471449	0.1	0.999921	0.5	0.18275	0.3	0.919957
GLYMA_19G005900	-	0.4	0.473801			0.3	0.569173
GLYMA_10G063100	-	-0.4	0.475377	-0.3	0.999921	-0.9	0.000133	-0.4	0.378064
GLYMA_17G242500	-	0.4	0.475377	0.1	0.999921	0.4	0.204723	0.2	0.999792
GLYMA_02G211900	-	0.4	0.476822	0.3	0.999921	0.2	0.636389	-0.1	0.999792
GLYMA_14G171800	-	-0.3	0.479234	-0.3	0.999921	-0.7	0.00415427	-0.4	0.414416
GLYMA_04G184000	-	-0.3	0.479234			-0.4	0.0182527	-0.1	0.999792
GLYMA_18G231300	-	0.4	0.479234	-0.2	0.999921	0.7	0.0215133	-0.1	0.999792
GLYMA_11G044200	-	0.2	0.479234	0.4	0.999921	0.3	0.123462
GLYMA_08G291000	-	-0.2	0.479627	-0.1	0.999921	-0.4	0.00603301	-0.3	0.187102
GLYMA_10G265300	-	0.4	0.48006	-0.3	0.999921	0.4	0.372692	-0.4	0.419025
GLYMA_03G144500	-	0.3	0.48006			0.3	0.125838	0.1	0.999792
GLYMA_16G019400	-	0.4	0.480173	0.4	0.999921	0.5	0.260422	0.1	0.999792
GLYMA_03G099900	-	-0.3	0.480173	0.1	0.999921	-0.4	0.0684467
GLYMA_11G098700	-	0.2	0.480188	-0.1	0.999921	0.3	0.130936
GLYMA_13G183500	-	0.3	0.480504	-0.1	0.999921	-0.3	0.649745	-0.2	0.999792
GLYMA_19G201500	-	-0.3	0.481182	-0.3	0.999921	-0.3	0.279976	-0.2	0.988341
GLYMA_09G124400	-	-0.3	0.481251					-0.3	0.605389
GLYMA_19G177200	-	-0.2	0.482438	-0.2	0.999921	-0.2	0.16448	-0.3	0.402949
GLYMA_11G130600	-	0.4	0.482597	0.3	0.999921	0.6	0.120702	0.2	0.999792
GLYMA_06G276800	-	-0.3	0.482636	0.1	0.999921	-0.4	0.177674	-0.1	0.999792
GLYMA_03G104300	-	-0.3	0.482636			-0.3	0.328874
GLYMA_14G093600	-	-0.3	0.483202	-0.2	0.999921	-0.5	0.00316475	-0.3	0.551945
GLYMA_07G021600	-	0.3	0.483202	0.2	0.999921	0.1	0.788564	0.1	0.999792
GLYMA_11G208300	-	0.3	0.483202	0.2	0.999921	0.3	0.463572	0.2	0.999792
GLYMA_16G115500	-	0.4	0.483202	0.1	0.999921	0.4	0.228768	0.1	0.999792
GLYMA_16G169700	-	-0.3	0.483202	0.1	0.999921	-0.4	0.0699162
GLYMA_06G114300	-	-0.4	0.483269	-0.2	0.999921	-0.7	0.0339454	-0.2	0.999792
GLYMA_03G256500	-	0.3	0.486591	-0.1	0.999921	0.4	0.0614276	0.2	0.503317
GLYMA_02G310600	-	-0.3	0.486591	-0.2	0.999921	-0.6	0.000609	-0.2	0.938785
GLYMA_02G296900	-	0.3	0.486591	0.3	0.999921	0.6	0.00997098	0.1	0.999792
GLYMA_02G301400	-	-0.4	0.486591	-0.4	0.999921	-0.6	0.0115116	-0.2	0.999792
GLYMA_15G105500	-	-0.4	0.486591	0.1	0.999921	-0.5	0.0851419	-0.2	0.999792
GLYMA_18G212700	-	0.4	0.486591			0.4	0.420664	-0.1	0.999792
GLYMA_08G053600	-	0.3	0.486678	0.3	0.999921	0.2	0.481337	0.4	0.164587
GLYMA_03G033900	-	-0.3	0.486678	-0.2	0.999921	-0.4	0.153451	-0.3	0.818542
GLYMA_08G215300	-	0.4	0.486678	0.2	0.999921	0.4	0.373145	0.2	0.999792
GLYMA_17G236700	-	0.4	0.486678			0.7	0.107856	0.2	0.999792
GLYMA_19G041800	-	-0.3	0.486678	-0.1	0.999921	-0.6	0.0225485	-0.2	0.999792
GLYMA_19G057500	-	-0.3	0.486678			-0.6	0.000137
GLYMA_13G131200	-	0.4	0.486687			0.5	0.321335	0.2	0.999792
GLYMA_18G019600	-	-0.3	0.487138			-0.3	0.0412131	-0.2	0.885193
GLYMA_09G071500	-	0.3	0.487138	0.2	0.999921	0.2	0.536571	0.1	0.999792
GLYMA_13G142400	-	-0.3	0.487371	-0.2	0.999921	-0.6	0.000439	-0.2	0.979234
GLYMA_05G020900	-	0.2	0.487371			0.3	0.0222961	0.1	0.999792
GLYMA_08G002500	-	-0.3	0.487371	-0.2	0.999921	-0.4	0.214994	-0.1	0.999792
GLYMA_07G263600	-	0.4	0.487371	0.4	0.937854	0.2	0.609842
GLYMA_04G080300	-	-0.3	0.491189	-0.3	0.999921	-0.8	2.55e-05	-0.5	0.0137672
GLYMA_05G235200	-	0.3	0.491189	0.3	0.999921	0.1	0.768929	0.1	0.999792
GLYMA_17G226000	-	0.4	0.491189	0.4	0.841799	0.5	0.11179
GLYMA_07G150400	-	-0.4	0.492058	-0.1	0.999921	-1	0.000432	-0.7	0.00176492
GLYMA_09G179900	-	-0.4	0.492058	-0.3	0.999921	-1.7	1.13e-20	-0.7	0.00234095
GLYMA_01G183200	-	-0.4	0.492058	-0.2	0.999921	-0.5	0.0818096	-0.2	0.999792
GLYMA_02G048400	-	0.3	0.492058	-0.1	0.999921	-0.2	0.714683	-0.1	0.999792
GLYMA_13G291900	-	-0.4	0.492058			-0.7	0.0675465	-0.2	0.999792
GLYMA_18G276000	-	-0.4	0.492058	-0.1	0.999921	-0.2	0.588875	-0.1	0.999792
GLYMA_17G121400	-	-0.3	0.492058	-0.1	0.999921	-0.2	0.371303
GLYMA_16G217300	-	-0.2	0.493756	-0.1	0.999921	-0.3	0.108008	-0.1	0.999792
GLYMA_16G047300	-	-0.4	0.493756	-0.2	0.999921	-0.2	0.768667
GLYMA_17G129000	-	-0.4	0.493769	-0.6	0.637841	-0.8	0.00506243	-0.3	0.754879
GLYMA_08G054100	-	-0.4	0.493769	-0.1	0.999921	-0.4	0.360823	-0.1	0.999792
GLYMA_09G172700	-	-0.2	0.493769	-0.1	0.999921	-0.2	0.398774	-0.1	0.999792
GLYMA_15G089000	-	0.4	0.493769			0.7	2.27e-06	0.2	0.999792
GLYMA_12G114900	-	0.4	0.494166					-0.1	0.999792
GLYMA_09G160400	-	-0.3	0.495692	0.1	0.999921	-0.3	0.109159	-0.2	0.786049
GLYMA_10G050800	-	-0.4	0.496191	-0.2	0.999921	-1.3	6.18e-15	-0.4	0.185013
GLYMA_06G051500	-	-0.3	0.496191			-0.6	0.00190344	-0.4	0.195965
GLYMA_04G220600	-	0.4	0.496191	0.3	0.999921	0.4	0.422625	0.4	0.55732
GLYMA_06G102400	-	-0.3	0.496191			-0.3	0.163733	-0.1	0.999792
GLYMA_14G078800	-	-0.4	0.496191			-0.7	0.0326713	-0.2	0.999792
GLYMA_20G097500	-	0.3	0.4967	0.3	0.983651	0.6	0.00874267	0.1	0.999792
GLYMA_08G047500	-	0.4	0.49799	0.3	0.999921	0.4	0.205381	0.1	0.999792
GLYMA_09G238400	-	0.4	0.498325	0.3	0.999921	0.6	0.0401007	0.1	0.999792
GLYMA_18G175300	-	-0.3	0.498721	-0.1	0.999921	-0.5	0.0113903	-0.2	0.999792
GLYMA_02G167600	-	-0.4	0.499895			-0.7	0.0036262	-0.2	0.999792
GLYMA_08G308700	-	-0.3	0.499895			-0.1	0.680156	0.1	0.999792
GLYMA_07G240000	-	0.4	0.500395			0.3	0.639184	-0.1	0.999792
GLYMA_06G005100	-	0.3	0.501038					0.1	0.999792
GLYMA_04G252300	-	0.3	0.501667	0.2	0.999921	0.5	0.0082163	0.2	0.943337
GLYMA_09G156700	-	-0.4	0.50228	0.3	0.999921	-0.3	0.472374	-0.1	0.999792
GLYMA_19G177400	-	0.4	0.504149	-0.1	0.999921	0.4	0.221657	0.3	0.984975
GLYMA_10G019300	-	-0.3	0.50486	-0.2	0.999921	-0.4	0.0407883	-0.2	0.786049
GLYMA_02G038700	-	0.3	0.504919	0.2	0.999921	0.5	0.0046778	0.2	0.67175
GLYMA_13G267900	-	0.4	0.504919			0.5	0.000385	0.1	0.999792
GLYMA_16G009200	-	0.4	0.504919			0.5	0.108299	0.1	0.999792
GLYMA_16G145800	-	0.4	0.504919			0.8	0.000389
GLYMA_16G094600	-	-0.3	0.505687	0.1	0.999921	-0.2	0.392395	-0.3	0.455509
GLYMA_12G076800	-	-0.4	0.505687	0.1	0.999921	-0.7	0.0441309	-0.2	0.999792
GLYMA_18G175700	-	0.3	0.508098	0.3	0.999921	0.2	0.693368	-0.1	0.999792
GLYMA_01G025100	-	-0.3	0.508151			-0.5	0.000146	-0.2	0.541543
GLYMA_08G338600	-	-0.4	0.508301	-0.3	0.999921	-1.2	9.39e-06	-0.3	0.721449
GLYMA_08G014100	-	-0.3	0.508301	0.1	0.999921	-0.3	0.191208
GLYMA_13G005800	-	-0.4	0.508462	-0.3	0.999921	-0.9	0.000991	-0.4	0.287201
GLYMA_09G251700	-	-0.3	0.508562			-0.5	0.0118338	-0.2	0.999792
GLYMA_04G178300	-	-0.4	0.508562	-0.2	0.999921	-0.3	0.361334
GLYMA_07G196100	-	-0.4	0.508562			-0.5	0.26964
GLYMA_07G001900	-	0.3	0.508933	0.3	0.999921	0.5	0.0114662	0.1	0.999792
GLYMA_18G154900	-	0.3	0.509034	0.3	0.999921	0.3	0.195146	0.2	0.999792
GLYMA_11G181100	-	0.3	0.509633	-0.2	0.999921	0.5	0.00642158	-0.3	0.754879
GLYMA_07G088500	-	-0.3	0.510329	-0.5	0.477746	-0.5	0.0227583	-0.4	0.214884
GLYMA_15G040000	-	0.2	0.510589	0.3	0.999921	0.2	0.540448	-0.1	0.999792
GLYMA_18G296700	-	-0.3	0.511273			-0.4	0.120607
GLYMA_03G161800	-	0.3	0.512196	0.3	0.999921	0.2	0.454857	-0.2	0.999792
GLYMA_02G062700	-	0.4	0.512416	0.2	0.999921	0.7	0.0666791	0.1	0.999792
GLYMA_16G164200	-	0.3	0.512462	0.2	0.999921	0.6	0.000121	0.5	0.000166
GLYMA_02G018000	-	0.2	0.512462			0.2	0.414283	0.2	0.826046
GLYMA_09G248600	-	0.3	0.512462	0.2	0.999921	0.4	0.0569905	0.1	0.999792
GLYMA_12G109700	-	0.3	0.512462	-0.1	0.999921	0.6	0.0162008	0.2	0.999792
GLYMA_14G122200	-	0.4	0.512462	-0.1	0.999921	0.1	0.918514	-0.2	0.999792
GLYMA_11G021600	-	0.4	0.513152			0.4	0.442087	0.1	0.999792
GLYMA_05G235900	-	0.3	0.514346	0.4	0.667643	0.4	0.117747	0.1	0.999792
GLYMA_13G181900	-	0.3	0.515041	-0.1	0.999921	0.1	0.774589
GLYMA_13G145900	-	0.4	0.515823	0.2	0.999921	0.9	0.00672237	0.5	0.227115
GLYMA_12G001200	-	-0.3	0.515823	-0.2	0.999921			-0.1	0.999792
GLYMA_09G239800	-	0.3	0.516913	-0.1	0.999921
GLYMA_02G015200	-	0.4	0.517023	0.2	0.999921	0.3	0.362293	0.3	0.822916
GLYMA_20G110900	-	0.3	0.517023	0.1	0.999921	0.5	0.0023107	0.1	0.999792
GLYMA_02G298100	-	-0.3	0.517131					-0.3	0.240457
GLYMA_07G057900	-	-0.3	0.518251	-0.4	0.835918	-0.5	0.0292493	-0.2	0.999792
GLYMA_02G155400	-	0.3	0.518423	0.1	0.999921	0.4	0.0592212	0.2	0.889412
GLYMA_08G230100	-	-0.2	0.519143	-0.1	0.999921	-0.7	0.0648318	-0.1	0.999792
GLYMA_09G016700	-	-0.3	0.522581	-0.1	0.999921	-0.3	0.170935	-0.1	0.999792
GLYMA_11G090400	-	0.3	0.523267	0.1	0.999921	0.5	0.0336484	0.2	0.999792
GLYMA_10G137400	-	0.4	0.523267	0.4	0.999921	0.4	0.249681
GLYMA_13G224000	-	0.3	0.523267	0.3	0.999921	0.4	0.221169
GLYMA_18G143600	-	-0.2	0.523917	-0.2	0.999921	-0.1	0.512009
GLYMA_15G140200	-	0.3	0.524129	0.2	0.999921	0.2	0.492859	-0.3	0.735983
GLYMA_11G116600	-	0.3	0.524129	0.1	0.999921	0.2	0.497147	-0.1	0.999792
GLYMA_18G016900	-	-0.2	0.524129	-0.1	0.999921	-0.4	0.064504	-0.2	0.999792
GLYMA_11G242200	-	-0.3	0.524353	-0.1	0.999921	-0.5	0.000615	-0.2	0.999792
GLYMA_03G242400	-	-0.3	0.524591	-0.2	0.999921	-0.1	0.894178	-0.1	0.999792
GLYMA_08G108600	-	0.4	0.524591			0.4	0.275843	0.1	0.999792
GLYMA_09G228200	-	-0.3	0.524591	-0.1	0.999921	-0.5	0.0152473	-0.2	0.999792
GLYMA_20G102300	-	-0.4	0.524591	-0.2	0.999921	-0.7	0.0426924	0.1	0.999792
GLYMA_09G273200	-	-0.3	0.525039	-0.2	0.999921	-0.3	0.331183	-0.3	0.93109
GLYMA_03G086800	-	-0.3	0.525039	0.4	0.999921	-0.6	0.000488	-0.1	0.999792
GLYMA_12G178100	-	-0.3	0.525039	-0.1	0.999921	-0.4	0.14057	-0.2	0.999792
GLYMA_20G184200	-	0.4	0.525039			0.4	0.484817	0.2	0.999792
GLYMA_04G084000	-	-0.3	0.525786	-0.3	0.999921	-0.4	0.200147	-0.2	0.999792
GLYMA_09G080000	-	-0.4	0.525786			-0.8	0.0154156	0.2	0.999792
GLYMA_04G176900	-	0.3	0.526129	0.1	0.999921	0.2	0.594044
GLYMA_08G163400	-	0.4	0.526174	0.3	0.999921	0.5	0.0939649	0.1	0.999792
GLYMA_15G032300	-	0.3	0.526174	0.1	0.999921	0.6	0.000352	0.1	0.999792
GLYMA_17G111100	-	-0.3	0.526619			-0.1	0.465676
GLYMA_07G136000	-	-0.4	0.527472			-0.3	0.574617
GLYMA_11G181000	-	-0.3	0.528469	-0.3	0.999921	-0.6	0.00332779	-0.3	0.671675
GLYMA_08G102600	-	-0.3	0.529397	0.2	0.999921	-0.2	0.36243
GLYMA_15G007200	-	-0.3	0.529627	-0.1	0.999921	-0.5	0.00963629	-0.2	0.999792
GLYMA_02G031900	-	-0.4	0.530007	-0.2	0.999921	-0.5	0.0745368	-0.2	0.999792
GLYMA_05G024400	-	0.4	0.530351			0.4	0.405342	-0.1	0.999792
GLYMA_14G006300	-	0.4	0.530351	0.5	0.548272	0.7	0.00168409	0.1	0.999792
GLYMA_08G270500	-	-0.4	0.531793			-0.5	0.242664	-0.1	0.999792
GLYMA_10G212900	-	0.3	0.531793	0.1	0.999921	0.3	0.21829	0.2	0.999792
GLYMA_15G165000	-	-0.4	0.532626			-0.3	0.62761
GLYMA_15G019200	-	-0.3	0.533132	-0.5	0.631064	-0.7	0.00394164	-0.3	0.858447
GLYMA_16G189200	-	0.4	0.533758	0.5	0.964558	0.6	0.0514094
GLYMA_20G007900	-	-0.3	0.53388	-0.3	0.999921	-0.8	0.0112323	-0.3	0.971234
GLYMA_13G147700	-	-0.4	0.53388			-0.9	0.0196908	-0.1	0.999792
GLYMA_02G003000	-	0.4	0.53388			0.8	0.0204238
GLYMA_11G099000	-	0.3	0.534512	0.1	0.999921	0.2	0.298912	0.1	0.999792
GLYMA_11G146500	-	-0.2	0.534993	0.1	0.999921			0.1	0.999792
GLYMA_09G232700	-	0.3	0.535618	0.5	0.812513	0.7	0.000733	0.3	0.384993
GLYMA_09G050200	-	0.4	0.535618			0.5	0.238902
GLYMA_05G090600	-	-0.4	0.536216	-0.1	0.999921	-0.5	0.177903	-0.1	0.999792
GLYMA_08G341100	-	0.4	0.536216	0.1	0.999921	1.1	0.000196	0.1	0.999792
GLYMA_13G322100	-	-0.4	0.536216			-0.9	0.00992056	-0.2	0.999792
GLYMA_06G236200	-	0.3	0.537681	0.1	0.999921	0.3	0.329086
GLYMA_16G205200	-	0.3	0.537681	-0.1	0.999921	0.4	0.0183058
GLYMA_14G012800	-	-0.4	0.539342	-0.2	0.999921	-0.9	0.000278	-0.3	0.965155
GLYMA_17G027400	-	0.3	0.539854	0.2	0.999921	0.3	0.572163	0.3	0.622122
GLYMA_14G005500	-	-0.3	0.540039	-0.1	0.999921	-0.5	0.288025	-0.1	0.999792
GLYMA_06G174700	-	0.4	0.541832	0.3	0.999921	0.5	0.218085	0.2	0.999792
GLYMA_13G032200	-	0.4	0.541832			0.4	0.354403	0.1	0.999792
GLYMA_18G201100	-	-0.2	0.541832	-0.2	0.999921	-0.2	0.244547
GLYMA_09G037100	-	-0.4	0.542047	0.1	0.999921	-0.4	0.46336	-0.2	0.999792
GLYMA_16G088400	-	-0.3	0.542047	-0.2	0.999921	0.1	0.871075	0.1	0.999792
GLYMA_10G182300	-	-0.3	0.542047			-0.2	0.313402
GLYMA_08G254400	-	-0.4	0.542521			-0.3	0.478743	-0.4	0.58768
GLYMA_06G050100	-	-0.3	0.5441	-0.1	0.999921	-0.3	0.208896	-0.1	0.999792
GLYMA_19G226000	-	0.4	0.5441			0.4	0.254837	0.1	0.999792
GLYMA_06G149100	-	0.3	0.544191	-0.5	0.964558	-0.3	0.564351	-0.3	0.375119
GLYMA_13G106700	-	-0.3	0.54521	-0.2	0.999921	-0.5	0.112757	-0.1	0.999792
GLYMA_06G229900	-	-0.3	0.547271	-0.2	0.999921	-0.6	0.00286034	-0.2	0.999792
GLYMA_15G072400	-	-0.3	0.547601	-0.2	0.999921	0.7	3.45e-06	0.2	0.985061
GLYMA_03G036700	-	-0.4	0.547601	-0.3	0.999921	-0.4	0.181378	-0.1	0.999792
GLYMA_03G222700	-	-0.4	0.547601	-0.2	0.999921	-0.8	0.0048805	-0.2	0.999792
GLYMA_06G296000	-	0.4	0.547601	-0.1	0.999921	0.5	0.15131	0.1	0.999792
GLYMA_08G325600	-	-0.4	0.547601	-0.1	0.999921	-0.2	0.633828	-0.2	0.999792
GLYMA_17G053600	-	0.4	0.547601			0.2	0.725818	0.2	0.999792
GLYMA_02G022700	-	0.3	0.548568	0.1	0.999921	0.1	0.874161	-0.1	0.999792
GLYMA_05G221400	-	0.3	0.5486	0.2	0.999921	0.5	0.00300179
GLYMA_16G027700	-	0.3	0.548801			0.4	0.134099	0.1	0.999792
GLYMA_01G083300	-	-0.4	0.550143	-0.3	0.999921	-0.4	0.372522	-0.3	0.655667
GLYMA_10G225200	-	-0.3	0.550504			-0.7	8.49e-05	-0.3	0.659773
GLYMA_14G016000	-	-0.3	0.550805	-0.1	0.999921	-0.3	0.207371	-0.2	0.970196
GLYMA_19G186100	-	0.2	0.55098			0.6	1.82e-07	0.3	0.0631015
GLYMA_16G040100	-	-0.3	0.55098	-0.1	0.999921	-0.4	0.0604733	-0.2	0.999792
GLYMA_06G062600	-	-0.3	0.551581	-0.2	0.999921	-0.4	0.0460402	-0.2	0.999792
GLYMA_18G009800	-	0.4	0.551589	0.2	0.999921	0.6	0.124912	0.4	0.612218
GLYMA_11G013200	-	0.3	0.551795	0.1	0.999921	0.4	0.0428806	0.2	0.755835
GLYMA_13G155600	-	0.3	0.551795
GLYMA_20G116100	-	0.2	0.552165	0.1	0.999921	0.2	0.319591	0.1	0.999792
GLYMA_04G118900	-	-0.4	0.552165			-0.6	0.174348
GLYMA_13G040300	-	0.4	0.55253	0.4	0.999921	0.5	0.188027	0.2	0.999792
GLYMA_15G172600	-	0.4	0.55253	0.1	0.999921	0.4	0.385022	0.1	0.999792
GLYMA_15G042100	-	0.2	0.55253	0.3	0.999921	0.3	0.159045
GLYMA_18G137400	-	-0.4	0.553056			-0.6	0.191008	-0.1	0.999792
GLYMA_09G138100	-	0.3	0.553056	0.1	0.999921	-0.5	0.0157721
GLYMA_14G167400	-	0.4	0.554265					0.1	0.999792
GLYMA_11G000300	-	-0.3	0.554585	0.1	0.999921	0.1	0.848099	0.1	0.999792
GLYMA_15G146800	-	-0.3	0.554612	-0.1	0.999921	-0.4	0.0383837	-0.1	0.999792
GLYMA_01G097900	-	0.4	0.55769	0.3	0.999921	0.8	0.00316414	0.1	0.999792
GLYMA_U009100	-	-0.3	0.55769			-0.5	0.258605	0.1	0.999792
GLYMA_U039500	-	-0.4	0.55769	-0.1	0.999921	0.5	0.213609	-0.1	0.999792
GLYMA_18G188800	-	0.3	0.557884	-0.1	0.999921	0.5	0.0512782	0.1	0.999792
GLYMA_17G023000	-	-0.3	0.560095	-0.1	0.999921	-0.7	0.00640633
GLYMA_02G024000	-	-0.4	0.560921	-0.3	0.999921	-0.7	0.0361374	-0.3	0.895478
GLYMA_20G001000	-	-0.2	0.560921	-0.1	0.999921	-0.2	0.5335
GLYMA_06G116400	-	0.4	0.56192	0.3	0.999921	0.5	0.122484	0.5	0.21112
GLYMA_13G064000	-	-0.3	0.56192	0.3	0.999921	-0.6	0.000899	-0.2	0.999792
GLYMA_17G185400	-	-0.3	0.562068			-0.1	0.923277	0.3	0.878006
GLYMA_08G095900	-	0.3	0.562068	0.1	0.999921	0.1	0.820192
GLYMA_12G207600	-	-0.3	0.562578	0.2	0.999921	-0.2	0.217128	-0.1	0.999792
GLYMA_15G093300	-	-0.4	0.562578	-0.2	0.999921	-0.5	0.11654	-0.1	0.999792
GLYMA_17G121600	-	-0.3	0.562578	-0.1	0.999921	-0.3	0.0867836	-0.1	0.999792
GLYMA_12G224000	-	0.4	0.565854	0.2	0.999921	0.5	0.330841	0.1	0.999792
GLYMA_02G007400	-	0.4	0.566293			0.5	0.335662	0.3	0.754879
GLYMA_11G066500	-	-0.3	0.566293			-0.3	0.656951
GLYMA_19G216900	-	-0.3	0.566293
GLYMA_20G167900	-	0.4	0.566293			0.4	0.326538
GLYMA_15G143600	-	0.3	0.566974			0.2	0.563969	-0.2	0.999792
GLYMA_16G180300	-	0.4	0.567537					0.3	0.605389
GLYMA_14G003800	-	0.4	0.567682	0.4	0.999921	1.1	0.000248	0.2	0.999792
GLYMA_18G018800	-	-0.3	0.568482			-0.7	0.00169662	-0.4	0.402374
GLYMA_18G055800	-	-0.4	0.568482	0.1	0.999921	-0.3	0.594483	0.1	0.999792
GLYMA_10G152200	-	-0.4	0.569373	-0.4	0.999921	-0.5	0.0995771	-0.1	0.999792
GLYMA_02G142400	-	-0.3	0.571162	0.4	0.301185	-0.4	0.146966	0.2	0.999792
GLYMA_13G098000	-	-0.4	0.571162	0.4	0.999921	-0.5	0.0824463	-0.2	0.999792
GLYMA_18G259800	-	0.3	0.57163
GLYMA_11G215700	-	-0.3	0.572951	-0.1	0.999921	-0.8	0.00123971	-0.5	0.10321
GLYMA_13G101900	-	-0.4	0.572951	-0.2	0.999921	-0.5	0.275093	-0.1	0.999792
GLYMA_15G071000	-	-0.3	0.572951			-0.8	0.0297538	-0.1	0.999792
GLYMA_01G019800	-	-0.3	0.572978	-0.2	0.999921	-0.4	0.0169366	-0.3	0.116331
GLYMA_17G246300	-	-0.3	0.572978			-0.7	0.00817482	-0.2	0.999792
GLYMA_18G017700	-	-0.4	0.57334	0.3	0.999921	-0.9	3.07e-05	-0.6	0.0512296
GLYMA_02G237800	-	-0.3	0.573895	-0.1	0.999921	-0.6	0.00756576	-0.2	0.999792
GLYMA_02G034300	-	-0.2	0.574632	0.3	0.999921	-0.4	0.00456495	-0.2	0.451483
GLYMA_04G209800	-	-0.3	0.574632	0.1	0.999921	-0.2	0.69157	0.3	0.800647
GLYMA_14G201700	-	-0.3	0.574812	-0.3	0.999921	-0.5	0.0029289	-0.2	0.829182
GLYMA_12G067800	-	0.3	0.574812	0.3	0.999921	0.2	0.436563	0.1	0.999792
GLYMA_19G011700	-	-0.3	0.574812	-0.3	0.999921	0.2	0.739016	0.1	0.999792
GLYMA_12G216900	-	0.3	0.574812	0.3	0.999921	0.4	0.0144901
GLYMA_01G212800	-	-0.3	0.574933	-0.1	0.999921	-0.5	0.0336484	-0.1	0.999792
GLYMA_17G101800	-	-0.3	0.574933	0.2	0.999921	-0.5	0.121815	-0.2	0.999792
GLYMA_10G021300	-	0.4	0.575203	0.2	0.999921	0.8	0.00591407	0.3	0.87172
GLYMA_01G026100	-	0.3	0.575792	0.2	0.999921	0.5	0.00145152	0.3	0.291992
GLYMA_16G053300	-	-0.3	0.576062					-0.1	0.999792
GLYMA_18G017500	-	-0.4	0.576062	-0.2	0.999921	-0.5	0.15452	-0.2	0.999792
GLYMA_05G206100	-	-0.3	0.576173			-0.6	0.0011269	-0.3	0.448874
GLYMA_05G225300	-	0.3	0.576173			0.6	0.20443	0.2	0.999792
GLYMA_06G165700	-	-0.4	0.576173	-0.3	0.999921	-0.7	0.00972004	-0.2	0.999792
GLYMA_09G082300	-	0.3	0.576173	0.1	0.999921	0.1	0.709781	0.1	0.999792
GLYMA_15G044800	-	0.4	0.576173	0.1	0.999921	0.5	0.193652	0.2	0.999792
GLYMA_17G139700	-	-0.4	0.576173	-0.5	0.999921	-0.3	0.0739527	-0.1	0.999792
GLYMA_17G140200	-	-0.4	0.576173	-0.7	0.720401	-1	1.65e-11	-0.1	0.999792
GLYMA_09G274600	-	0.4	0.576173	0.3	0.999921	0.4	0.282652
GLYMA_05G016800	-	0.4	0.577063	0.2	0.999921	0.7	0.0326661	0.3	0.931032
GLYMA_17G217100	-	-0.3	0.577063	-0.3	0.999921	-0.5	0.0778224	-0.2	0.999792
GLYMA_02G037600	-	-0.4	0.577858			-0.6	0.117919	-0.3	0.834808
GLYMA_20G210100	-	0.4	0.578158			0.7	0.0379106	0.4	0.320067
GLYMA_02G102100	-	-0.4	0.578158			-0.9	0.0195121	-0.1	0.999792
GLYMA_05G040900	-	0.2	0.578158	0.1	0.999921	0.6	0.000462	0.1	0.999792
GLYMA_05G169300	-	0.2	0.578158	0.3	0.999921	0.4	0.0802476	0.2	0.999792
GLYMA_06G095700	-	-0.4	0.578158	-0.1	0.999921	-0.4	0.389087	-0.1	0.999792
GLYMA_07G125500	-	0.2	0.578158	-0.1	0.999921	0.4	0.00862392	0.1	0.999792
GLYMA_09G064600	-	0.3	0.578158	0.1	0.999921	0.3	0.339876	-0.1	0.999792
GLYMA_10G055000	-	0.4	0.578158	0.4	0.999921	0.6	0.118955	0.1	0.999792
GLYMA_11G219500	-	-0.3	0.578158	-0.2	0.999921	-0.4	0.0277005	-0.1	0.999792
GLYMA_15G232600	-	-0.4	0.578158	-0.2	0.999921	-0.5	0.186452	-0.2	0.999792
GLYMA_17G140500	-	0.2	0.578158	0.2	0.999921	0.4	0.0158423	0.1	0.999792
GLYMA_20G067300	-	-0.3	0.578158	0.1	0.999921	-0.4	0.228501	-0.1	0.999792
GLYMA_20G210700	-	-0.2	0.578158			-0.2	0.298353	-0.1	0.999792
GLYMA_13G281100	-	-0.3	0.578158
GLYMA_13G371500	-	0.4	0.578158	-0.1	0.999921	0.3	0.502141
GLYMA_18G173300	-	-0.3	0.578158
GLYMA_20G166800	-	-0.3	0.578158	0.4	0.999921	-0.5	0.00270128
GLYMA_09G080100	-	0.3	0.578159	0.2	0.999921	1.7	5.84e-29	1.5	1.28e-33
GLYMA_02G086100	-	0.3	0.578645	0.1	0.999921	0.3	0.391947
GLYMA_18G242700	-	-0.3	0.578977	-0.2	0.999921	-0.7	0.00353837	-0.1	0.999792
GLYMA_16G085700	-	-0.3	0.578977			-0.3	0.407002
GLYMA_10G251700	-	-0.2	0.579884			-0.2	0.394498	-0.1	0.999792
GLYMA_18G236700	-	0.3	0.580363	-0.2	0.999921	0.6	0.0567193	0.2	0.999792
GLYMA_08G020600	-	-0.3	0.581211			-0.5	0.00480342	-0.3	0.384993
GLYMA_01G240900	-	-0.4	0.581211	-0.1	0.999921	-0.6	0.0985611	-0.3	0.991812
GLYMA_13G051000	-	0.3	0.581211	0.3	0.999921	0.1	0.899393	-0.2	0.999792
GLYMA_18G299700	-	0.2	0.581211	-0.1	0.999921	0.3	0.243149	0.2	0.999792
GLYMA_14G026500	-	0.4	0.581211			0.1	0.903838
GLYMA_02G083600	-	-0.3	0.581923	-0.3	0.999921	-0.8	1.11e-05	-0.2	0.999792
GLYMA_04G196500	-	0.4	0.582716	0.2	0.999921	0.3	0.567205
GLYMA_08G094900	-	-0.3	0.583378			-0.5	0.0187287	-0.2	0.919957
GLYMA_12G115600	-	0.3	0.583378	0.4	0.999921	0.5	0.0324064	0.2	0.999792
GLYMA_13G094800	-	-0.2	0.583378	-0.1	0.999921	-0.3	0.15107
GLYMA_02G087000	-	-0.2	0.5847			-0.4	0.00681297	-0.1	0.999792
GLYMA_13G137600	-	0.3	0.5847			0.5	0.281012	0.2	0.999792
GLYMA_13G152800	-	0.4	0.5847	0.6	0.71377	1	0.00379298	0.2	0.999792
GLYMA_18G282100	-	0.4	0.5847	-0.1	0.999921	0.4	0.209004	-0.1	0.999792
GLYMA_15G128300	-	-0.3	0.585504	-0.1	0.999921	-0.6	0.00863808	-0.4	0.319594
GLYMA_02G155100	-	-0.3	0.585525	-0.2	0.999921	-0.3	0.134099	-0.1	0.999792
GLYMA_07G051400	-	-0.4	0.585525	-0.1	0.999921	-0.7	0.0846383	-0.2	0.999792
GLYMA_08G321700	-	-0.3	0.585525					-0.1	0.999792
GLYMA_13G290100	-	-0.3	0.585525			-0.2	0.774836	-0.1	0.999792
GLYMA_15G276300	-	-0.2	0.585525	-0.1	0.999921
GLYMA_05G220500	-	0.3	0.585674					0.1	0.999792
GLYMA_08G078900	-	0.3	0.586265			0.7	0.0938092	0.9	1.1e-05
GLYMA_02G001100	-	0.2	0.586836			0.2	0.334873	0.2	0.910345
GLYMA_15G123800	-	-0.3	0.586931	-0.4	0.999921	-0.7	0.0181499	-0.6	0.0154113
GLYMA_20G036200	-	-0.4	0.587912	-0.9	0.0265417	-1.2	1.76e-07	-0.6	0.0186826
GLYMA_18G142600	-	0.3	0.587912	0.3	0.999921	0.7	0.000458	0.4	0.134622
GLYMA_17G091300	-	0.3	0.588471			0.6	0.0128657	0.2	0.999792
GLYMA_16G020100	-	0.3	0.589082	0.2	0.999921	0.5	0.0950859	0.1	0.999792
GLYMA_18G062000	-	0.4	0.589315	-0.1	0.999921	0.3	0.377449	0.2	0.999792
GLYMA_02G047200	-	-0.4	0.591374			-0.2	0.701667	0.2	0.999792
GLYMA_07G209900	-	0.4	0.591374			1	0.00590074	0.2	0.999792
GLYMA_17G051100	-	-0.4	0.59228	-0.2	0.999921	-0.6	0.16071	-0.4	0.476137
GLYMA_06G294500	-	0.3	0.595174					0.1	0.999792
GLYMA_03G159700	-	0.3	0.595751					0.1	0.999792
GLYMA_06G088800	-	0.3	0.595751	0.1	0.999921	0.3	0.172482	0.1	0.999792
GLYMA_06G158800	-	0.3	0.595751	0.2	0.999921	0.5	0.03995	0.1	0.999792
GLYMA_17G242200	-	0.4	0.595751	0.2	0.999921	0.3	0.514476
GLYMA_19G252400	-	0.3	0.595751	0.1	0.999921	0.4	0.0259565
GLYMA_01G137700	-	-0.4	0.595886	-0.3	0.999921	-0.7	0.000228
GLYMA_04G050100	-	0.3	0.597156	0.3	0.999921	0.7	0.000895
GLYMA_07G258700	-	0.3	0.597657	-0.2	0.999921			0.1	0.999792
GLYMA_14G135900	-	-0.3	0.597657	-0.1	0.999921	-0.3	0.161119	-0.2	0.999792
GLYMA_18G224900	-	0.3	0.597657			0.2	0.599666	-0.1	0.999792
GLYMA_17G008000	-	-0.3	0.597657	0.1	0.999921	-0.5	0.0192184
GLYMA_06G127400	-	-0.2	0.597742	-0.1	0.999921	-0.4	0.0128186
GLYMA_13G212600	-	-0.4	0.598296	-0.4	0.999921	-0.8	0.00378127	-0.2	0.999792
GLYMA_19G091400	-	0.3	0.598826	0.2	0.999921	0.6	0.0013252	0.1	0.999792
GLYMA_08G281600	-	-0.3	0.599477	-0.1	0.999921	-0.6	0.00391806	-0.2	0.999792
GLYMA_01G112700	-	-0.3	0.600358			-0.1	0.757269	-0.2	0.999792
GLYMA_19G260400	-	0.4	0.601078			0.2	0.799857	0.1	0.999792
GLYMA_15G116500	-	0.3	0.601944	0.2	0.999921	0.5	0.00120377	0.1	0.999792
GLYMA_17G152600	-	0.4	0.602249	-0.1	0.999921	0.2	0.747916	-0.1	0.999792
GLYMA_02G074000	-	0.4	0.602664			0.4	0.37393	0.1	0.999792
GLYMA_11G130400	-	-0.4	0.602664			-0.4	0.4038
GLYMA_04G034100	-	0.4	0.603057	0.1	0.999921	0.5	0.259293	-0.1	0.999792
GLYMA_10G152300	-	-0.2	0.603057			-0.5	0.00382343	-0.1	0.999792
GLYMA_12G241700	-	-0.3	0.603057	-0.4	0.81196	-0.3	0.273053	-0.1	0.999792
GLYMA_16G049500	-	-0.3	0.603057			-0.5	0.043135	-0.1	0.999792
GLYMA_17G055100	-	-0.3	0.603555	-0.3	0.999921	-1	3.24e-05	-0.5	0.164361
GLYMA_20G240300	-	0.2	0.603555	0.1	0.999921	-0.1	0.867316
GLYMA_12G042800	-	-0.3	0.603951	-0.1	0.999921	-0.4	0.0400879	-0.3	0.445479
GLYMA_08G048000	-	0.3	0.603951	0.1	0.999921	0.5	0.0648125	0.1	0.999792
GLYMA_11G174900	-	0.4	0.603951	0.3	0.999921	0.4	0.279907	0.1	0.999792
GLYMA_06G014600	-	0.4	0.603951	0.2	0.999921	0.6	0.0371996
GLYMA_12G150100	-	0.3	0.603951	0.1	0.999921	0.3	0.391947
GLYMA_06G249800	-	-0.2	0.604398	-0.1	0.999921	-0.4	0.0513426	0.1	0.999792
GLYMA_15G049300	-	-0.3	0.604398	-0.3	0.999921	-0.4	0.118061	-0.1	0.999792
GLYMA_04G092600	-	-0.2	0.604398			-0.1	0.83826
GLYMA_16G157100	-	-0.3	0.604435			-0.1	0.805817	-0.1	0.999792
GLYMA_15G251500	-	0.4	0.604489	0.1	0.999921	0.2	0.628709	0.4	0.384993
GLYMA_20G162600	-	-0.4	0.604615			-0.6	0.0944822	0.1	0.999792
GLYMA_17G212400	-	-0.4	0.605379	-0.3	0.999921	-0.5	0.180044	-0.1	0.999792
GLYMA_11G162500	-	-0.4	0.605881			-0.2	0.72707	0.1	0.999792
GLYMA_04G235400	-	0.3	0.605881
GLYMA_07G047500	-	0.3	0.606355			0.1	0.663878	-0.1	0.999792
GLYMA_09G103000	-	-0.3	0.606985	-0.3	0.999921	-0.7	1.67e-05	-0.3	0.511717
GLYMA_06G302600	-	-0.4	0.607431	-0.3	0.999921	-0.8	5.49e-07	-0.2	0.999792
GLYMA_03G139900	-	0.3	0.607431	0.1	0.999921	0.2	0.568646
GLYMA_10G166000	-	-0.2	0.607678			-0.3	0.180859
GLYMA_06G004900	-	-0.3	0.608097	-0.2	0.999921	-0.4	0.144354	-0.2	0.999792
GLYMA_18G103000	-	-0.3	0.608835	-0.1	0.999921			-0.2	0.999792
GLYMA_11G067300	-	-0.2	0.608942	-0.2	0.999921	-0.3	0.104842	-0.1	0.999792
GLYMA_08G270600	-	0.3	0.609411	0.2	0.999921	0.2	0.700764	0.6	0.0210267
GLYMA_19G137800	-	0.4	0.609411			0.2	0.720887	0.5	0.191128
GLYMA_16G198500	-	-0.3	0.609411	-0.2	0.999921	-0.7	1.26e-05	-0.3	0.439915
GLYMA_05G236400	-	0.4	0.609411	-0.1	0.999921	1	9.09e-05	0.3	0.628039
GLYMA_08G254200	-	-0.3	0.609411	-0.1	0.999921	-0.5	0.00134088	-0.2	0.781128
GLYMA_02G072700	-	0.2	0.609411	0.1	0.999921	0.4	0.0506392	0.2	0.965937
GLYMA_03G007700	-	-0.3	0.609411	-0.3	0.999921	-0.6	0.0392498	0.1	0.999792
GLYMA_07G213900	-	-0.3	0.609411	-0.1	0.999921	-0.4	0.067932	-0.1	0.999792
GLYMA_09G070000	-	0.2	0.609411	0.1	0.999921	0.2	0.274974	0.1	0.999792
GLYMA_10G036600	-	-0.3	0.609411	0.2	0.999921	-1	0.00106707	-0.2	0.999792
GLYMA_11G150400	-	0.2	0.609411	-0.1	0.999921			0.1	0.999792
GLYMA_11G212000	-	0.4	0.609411			0.2	0.794178	-0.1	0.999792
GLYMA_17G107900	-	0.3	0.609411	0.3	0.992242	0.3	0.152288	0.1	0.999792
GLYMA_17G125500	-	-0.2	0.609411	-0.1	0.999921	-0.3	0.157406	-0.1	0.999792
GLYMA_17G142900	-	-0.3	0.609411	-0.1	0.999921	-0.8	0.000496	-0.2	0.999792
GLYMA_19G179800	-	-0.3	0.609411	-0.1	0.999921	-0.7	0.00766043	-0.1	0.999792
GLYMA_20G126000	-	-0.3	0.609411	-0.3	0.999921	-0.3	0.2531	-0.1	0.999792
GLYMA_20G141800	-	-0.3	0.609411			-0.2	0.572045	-0.1	0.999792
GLYMA_02G257200	-	-0.3	0.609797			-0.2	0.381536	-0.1	0.999792
GLYMA_19G000200	-	0.3	0.609797	0.1	0.999921	0.5	0.0911015	0.1	0.999792
GLYMA_11G020300	-	-0.4	0.610352			-0.3	0.472762
GLYMA_18G197400	-	0.4	0.611112			-0.2	0.783176	-0.3	0.857397
GLYMA_09G205400	-	0.4	0.611112			0.6	0.171941	0.2	0.999792
GLYMA_10G221100	-	-0.3	0.611112			-0.6	0.00494154	-0.2	0.999792
GLYMA_03G170900	-	0.3	0.611425	-0.5	0.633956	-0.3	0.647952	-0.4	0.320067
GLYMA_16G080800	-	0.3	0.611425	0.1	0.999921	-0.1	0.851718
GLYMA_08G032700	-	0.3	0.611956			0.2	0.360275	0.1	0.999792
GLYMA_17G016600	-	0.3	0.611956			0.6	0.0045412
GLYMA_07G165700	-	-0.3	0.612255			-0.5	0.0444424	-0.3	0.949692
GLYMA_14G111800	-	-0.3	0.612255	-0.3	0.999921	-0.3	0.257967	-0.1	0.999792
GLYMA_11G010900	-	-0.3	0.612255	-0.1	0.999921	-0.4	0.0684798
GLYMA_08G138200	-	0.2	0.61275	-0.8	0.00115944	-0.8	0.000204	-0.5	0.0170008
GLYMA_17G002300	-	0.2	0.61275	0.4	0.999921	0.5	0.00017	0.2	0.375119
GLYMA_14G219300	-	-0.3	0.61275	-0.1	0.999921	-0.7	0.000476	-0.3	0.573819
GLYMA_01G031400	-	-0.2	0.61275	0.4	0.999921	-0.2	0.264181	-0.1	0.999792
GLYMA_04G108200	-	-0.3	0.61275			-0.6	0.196765	-0.2	0.999792
GLYMA_06G143000	-	-0.2	0.61275	-0.3	0.999921	-0.5	0.00379298	-0.1	0.999792
GLYMA_09G179100	-	-0.3	0.61275					-0.2	0.999792
GLYMA_10G222400	-	0.3	0.61275	0.3	0.999921	-0.4	0.112793	-0.1	0.999792
GLYMA_19G020500	-	-0.3	0.61275	-0.1	0.999921	0.1	0.699337	0.1	0.999792
GLYMA_19G128800	-	0.3	0.61275	0.1	0.999921	0.6	0.0327202	0.2	0.999792
GLYMA_U027700	-	0.3	0.61275	0.3	0.999921	0.4	0.0681727	0.1	0.999792
GLYMA_10G026000	-	0.4	0.614525	0.1	0.999921	0.6	0.111655	0.3	0.880611
GLYMA_18G258700	-	-0.4	0.614665			-0.9	0.0122221	-0.4	0.631091
GLYMA_10G194000	-	0.3	0.614665	0.1	0.999921	-0.1	0.766878	-0.2	0.999792
GLYMA_15G170000	-	-0.3	0.614665	-0.3	0.999921	-0.6	0.0218682	-0.1	0.999792
GLYMA_17G088900	-	0.3	0.614665	0.3	0.999921	0.2	0.400094	0.1	0.999792
GLYMA_10G189700	-	0.3	0.614665			0.3	0.401071
GLYMA_13G052900	-	-0.3	0.614665			-0.2	0.736083
GLYMA_13G055700	-	-0.3	0.614665	0.1	0.999921	-0.5	0.0447068
GLYMA_17G097500	-	-0.2	0.614665	-0.1	0.999921	-0.3	0.136035
GLYMA_18G092400	-	-0.4	0.614701			-0.9	0.0202779	-0.3	0.56134
GLYMA_11G150700	-	0.4	0.614701	0.2	0.999921	0.7	0.045899	-0.1	0.999792
GLYMA_20G006500	-	-0.3	0.615382	-0.2	0.999921	-0.6	5.86e-05	-0.2	0.688741
GLYMA_01G037700	-	-0.3	0.615382	-0.1	0.999921	-0.6	0.00301781	-0.2	0.910345
GLYMA_02G222500	-	-0.4	0.615382			-0.1	0.823291	-0.1	0.999792
GLYMA_12G034100	-	-0.4	0.616141	0.3	0.999921	-0.2	0.690259
GLYMA_15G124600	-	-0.3	0.617297	-0.2	0.999921	-0.6	0.000385	-0.3	0.653485
GLYMA_06G186300	-	-0.2	0.617976	-0.3	0.999921	-0.4	0.0289387	-0.2	0.999792
GLYMA_08G179700	-	-0.3	0.617976	-0.1	0.999921	-0.7	0.0153023	-0.2	0.999792
GLYMA_08G207900	-	-0.3	0.618041			-0.6	0.0296933	-0.3	0.58372
GLYMA_03G263700	-	-0.2	0.618067	-0.1	0.999921	-0.3	0.042707	-0.2	0.673937
GLYMA_11G153800	-	-0.3	0.618067	-0.4	0.999921			0.1	0.999792
GLYMA_19G033600	-	0.3	0.618067	0.2	0.999921	0.3	0.371204	0.1	0.999792
GLYMA_07G207300	-	0.2	0.618067	0.1	0.999921	0.2	0.331272
GLYMA_05G147000	-	0.3	0.620265			0.7	0.0812394	0.6	0.00643532
GLYMA_01G157300	-	0.4	0.620265	0.2	0.999921	0.5	0.170904	0.1	0.999792
GLYMA_07G155100	-	0.3	0.620265			0.3	0.67713	0.1	0.999792
GLYMA_06G265100	-	-0.4	0.62034	-0.1	0.999921	-0.1	0.850224
GLYMA_01G082000	-	0.4	0.620659			0.2	0.702344	-0.1	0.999792
GLYMA_05G168000	-	0.3	0.620666	0.3	0.999921	0.1	0.74192	0.1	0.999792
GLYMA_08G178100	-	0.3	0.623253			0.2	0.630532	0.5	0.056272
GLYMA_19G127700	-	-0.3	0.623253	-0.2	0.999921	-0.5	0.0124395	-0.3	0.52226
GLYMA_02G260500	-	-0.3	0.623253	-0.1	0.999921	-0.6	0.00303952	-0.2	0.999792
GLYMA_07G049000	-	0.3	0.623253			-0.2	0.581526	-0.1	0.999792
GLYMA_12G133700	-	-0.4	0.623253	-0.1	0.999921	-0.2	0.649745	-0.1	0.999792
GLYMA_13G359000	-	-0.3	0.623253			-0.4	0.12535	-0.2	0.999792
GLYMA_15G008800	-	0.2	0.623253					0.1	0.999792
GLYMA_16G165700	-	-0.3	0.623253			-0.4	0.367262	-0.1	0.999792
GLYMA_11G207500	-	-0.4	0.623253			-0.5	0.288025
GLYMA_17G157700	-	-0.2	0.623253	-0.1	0.999921	-0.1	0.861018
GLYMA_20G100500	-	0.4	0.623253			0.5	0.190711
GLYMA_14G065900	-	-0.3	0.624186	-0.2	0.999921	-0.6	5.89e-05	-0.3	0.45418
GLYMA_03G199500	-	-0.3	0.624186	-0.1	0.999921	-0.2	0.486782	-0.1	0.999792
GLYMA_20G090500	-	-0.4	0.624186	-0.2	0.999921	-0.4	0.275056	-0.2	0.999792
GLYMA_18G078000	-	-0.3	0.624226			-0.3	0.565239	-0.1	0.999792
GLYMA_18G111500	-	-0.3	0.624226			-0.6	0.184789	-0.1	0.999792
GLYMA_06G202500	-	-0.3	0.624639	-0.3	0.999921	-0.4	0.00536607	-0.1	0.999792
GLYMA_03G259500	-	0.3	0.625944	0.4	0.999921	0.8	0.000507	0.4	0.171885
GLYMA_09G140400	-	-0.4	0.625944	-0.1	0.999921	-0.8	0.0288548	-0.4	0.455509
GLYMA_06G135800	-	0.3	0.625944	0.2	0.999921	0.7	6.26e-05	0.3	0.511908
GLYMA_11G146300	-	0.2	0.625944			0.6	0.000652	0.2	0.706246
GLYMA_09G202600	-	-0.3	0.625944	-0.1	0.999921	-0.5	0.0396564	-0.3	0.766347
GLYMA_07G196800	-	-0.3	0.625944			-0.7	0.000501	-0.2	0.999792
GLYMA_20G218300	-	0.4	0.625944			0.5	0.296139	0.1	0.999792
GLYMA_04G198400	-	0.3	0.626011	0.2	0.999921	0.7	0.0867831	0.3	0.750167
GLYMA_01G086600	-	-0.3	0.626011	-0.1	0.999921	-0.3	0.362928	0.1	0.999792
GLYMA_16G021300	-	0.2	0.626011			0.1	0.548598	0.1	0.999792
GLYMA_19G244600	-	0.4	0.626011			0.2	0.695046	-0.1	0.999792
GLYMA_07G099300	-	-0.3	0.626495	0.3	0.999921	-0.3	0.295714	-0.4	0.278205
GLYMA_11G081300	-	-0.3	0.627243					-0.3	0.803249
GLYMA_03G201100	-	0.3	0.627243					0.2	0.834373
GLYMA_02G013300	-	0.3	0.627243	0.1	0.999921	0.7	0.00200468	0.1	0.999792
GLYMA_11G213000	-	-0.2	0.627243	-0.2	0.999921	-0.5	0.0048542	-0.1	0.999792
GLYMA_17G013000	-	-0.3	0.627243	0.1	0.999921	-0.1	0.87376	-0.1	0.999792
GLYMA_02G121800	-	0.4	0.627266	0.2	0.999921	0.6	0.0342553
GLYMA_15G272700	-	-0.3	0.6275	-0.1	0.999921	-0.4	0.0962194	-0.4	0.263112
GLYMA_04G043200	-	0.3	0.6275	0.4	0.565599	0.8	0.000288	0.3	0.50848
GLYMA_12G216300	-	0.3	0.6275	0.2	0.999921	0.6	0.00214423	0.2	0.999792
GLYMA_17G105800	-	-0.3	0.6275	-0.1	0.999921	-0.4	0.191729	-0.2	0.999792
GLYMA_20G091300	-	0.3	0.6275	0.2	0.999921	0.5	0.079276
GLYMA_11G148100	-	0.3	0.627814	0.1	0.999921	0.5	0.0637357
GLYMA_03G004300	-	-0.3	0.62797	-0.1	0.999921	-0.5	0.00335825	-0.1	0.999792
GLYMA_15G060200	-	-0.2	0.62797	0.1	0.999921	-0.4	0.0144866	-0.1	0.999792
GLYMA_15G089300	-	0.3	0.628405	-0.1	0.999921	-0.1	0.933957	-0.2	0.999792
GLYMA_01G214200	-	0.3	0.628405	0.2	0.999921	-0.3	0.559937
GLYMA_15G005800	-	-0.4	0.629961			-0.4	0.348343	-0.1	0.999792
GLYMA_08G348000	-	-0.2	0.631224	-0.2	0.999921	-0.4	0.00491588	-0.2	0.919957
GLYMA_18G255600	-	-0.2	0.631682	-0.1	0.999921	-0.3	0.108773	-0.2	0.899434
GLYMA_06G181900	-	-0.3	0.631732	-0.2	0.999921	-0.4	0.153357	-0.1	0.999792
GLYMA_08G207600	-	-0.4	0.631732	-0.1	0.999921	-0.4	0.338947	-0.2	0.999792
GLYMA_10G117200	-	0.4	0.631732	0.1	0.999921	0.6	0.0611756
GLYMA_19G132300	-	-0.2	0.631734	-0.2	0.999921	-0.5	0.000824	-0.2	0.660076
GLYMA_08G180000	-	0.3	0.631734	-0.1	0.999921	0.3	0.378279	-0.1	0.999792
GLYMA_09G140300	-	0.3	0.631734			0.3	0.128985
GLYMA_05G173300	-	-0.4	0.631749	-0.2	0.999921	-0.5	0.170935	-0.2	0.999792
GLYMA_08G036900	-	0.3	0.631749	0.2	0.999921	0.5	0.0118338	0.2	0.999792
GLYMA_17G044000	-	-0.2	0.631749	-0.1	0.999921	-0.3	0.0373699	-0.1	0.999792
GLYMA_18G209200	-	-0.4	0.631749	0.1	0.999921			0.2	0.999792
GLYMA_04G053900	-	-0.2	0.632481			-0.4	0.0106377	-0.1	0.999792
GLYMA_05G004500	-	0.3	0.632481	0.2	0.999921	0.2	0.651857	0.1	0.999792
GLYMA_11G060900	-	0.4	0.632481	-0.2	0.999921	0.4	0.441923	-0.2	0.999792
GLYMA_11G251800	-	0.4	0.632481	0.1	0.999921	0.5	0.280281	0.1	0.999792
GLYMA_15G057600	-	-0.4	0.633165	0.2	0.999921	0.4	0.428594	0.5	0.198198
GLYMA_02G006800	-	-0.3	0.633273	-0.2	0.999921	-0.3	0.340186	-0.4	0.445479
GLYMA_17G039100	-	0.2	0.63411			0.5	0.000991	0.5	0.0019564
GLYMA_07G181200	-	-0.3	0.63411	-0.3	0.999921	-1.1	4.52e-06	-0.6	0.0513862
GLYMA_13G170600	-	-0.3	0.63411	0.1	0.999921	0.1	0.837063	-0.2	0.955721
GLYMA_09G154100	-	0.3	0.63411	0.3	0.999921	0.2	0.627868	-0.2	0.956958
GLYMA_06G021200	-	0.3	0.63411					0.1	0.999792
GLYMA_08G069700	-	-0.3	0.63411	0.1	0.999921	-0.1	0.821764	-0.1	0.999792
GLYMA_17G218700	-	-0.2	0.63411	-0.1	0.999921	-0.2	0.257154	-0.1	0.999792
GLYMA_18G045100	-	-0.3	0.63411	-0.2	0.999921	-0.5	0.00223954	-0.1	0.999792
GLYMA_20G067400	-	-0.3	0.63411	-0.3	0.999921	-0.5	0.20676	-0.1	0.999792
GLYMA_03G050500	-	0.4	0.63411			0.4	0.473643
GLYMA_13G004400	-	-0.4	0.634726	-0.1	0.999921			0.4	0.302613
GLYMA_11G073800	-	0.4	0.634726	0.5	0.983144	0.7	0.0182527	0.3	0.986269
GLYMA_13G366000	-	-0.3	0.634726	-0.1	0.999921	-0.4	0.0807487	-0.2	0.990212
GLYMA_11G001200	-	0.3	0.634726	0.2	0.999921	0.8	0.00324618	0.2	0.999792
GLYMA_04G161000	-	-0.3	0.634784	-0.3	0.999921	-0.4	0.0209151	-0.2	0.999792
GLYMA_07G252100	-	-0.2	0.634784	-0.2	0.999921	-0.5	0.000121	-0.1	0.999792
GLYMA_10G041700	-	-0.2	0.634893	-0.3	0.999921	-0.3	0.195738	-0.2	0.757092
GLYMA_08G292000	-	0.3	0.634893	0.3	0.999921	0.3	0.488588	0.3	0.797557
GLYMA_19G246000	-	-0.3	0.634893	-0.3	0.999921	-0.3	0.278619	0.1	0.999792
GLYMA_12G073900	-	-0.2	0.634895	-0.3	0.999921	-0.4	0.0614276	-0.3	0.58768
GLYMA_17G130400	-	0.4	0.634895	0.1	0.999921	0.9	0.0102742	0.2	0.999792
GLYMA_20G114900	-	0.2	0.635212	0.1	0.999921	0.1	0.913428	0.1	0.999792
GLYMA_18G054000	-	-0.3	0.63569	-0.1	0.999921	-0.8	6.84e-06	-0.3	0.638396
GLYMA_04G008300	-	0.4	0.63569			0.2	0.69817	0.1	0.999792
GLYMA_16G158100	-	-0.3	0.63569	-0.2	0.999921	-0.8	1.45e-05	-0.2	0.999792
GLYMA_19G022200	-	0.4	0.63569	0.4	0.999921	0.5	0.218709	0.1	0.999792
GLYMA_06G134900	-	-0.4	0.636411			-0.6	0.168358	0.1	0.999792
GLYMA_14G070500	-	-0.2	0.636411			-0.3	0.191208	-0.2	0.999792
GLYMA_20G158400	-	-0.3	0.636411	-0.2	0.999921	-0.7	0.000126	-0.2	0.999792
GLYMA_09G013700	-	-0.3	0.636446			-0.6	0.0029793	-0.2	0.950209
GLYMA_15G129700	-	0.2	0.636446			0.3	0.0768108	-0.1	0.999792
GLYMA_15G248400	-	-0.4	0.636446			-0.4	0.376252	-0.1	0.999792
GLYMA_11G113500	-	0.4	0.636655	0.2	0.999921	0.8	0.00119978	0.4	0.472438
GLYMA_05G214600	-	0.3	0.637463	0.2	0.999921	0.5	0.00361909	0.2	0.925969
GLYMA_07G004500	-	-0.2	0.637999			-0.3	0.236364	-0.2	0.955721
GLYMA_03G177500	-	-0.3	0.63894	0.4	0.999921	-0.2	0.564726	-0.2	0.999792
GLYMA_11G068000	-	-0.2	0.63894	-0.2	0.999921	-0.2	0.201191	0.1	0.999792
GLYMA_02G109100	-	0.3	0.639092	0.3	0.999921	0.2	0.367952	-0.2	0.794543
GLYMA_02G280000	-	0.4	0.639664			0.6	0.0586094	0.1	0.999792
GLYMA_04G067900	-	-0.3	0.640665	-0.2	0.999921	-0.6	8.13e-05	-0.3	0.658809
GLYMA_17G201600	-	0.3	0.64256	0.3	0.999921	0.4	0.237914	-0.1	0.999792
GLYMA_18G189800	-	-0.3	0.642985	0.2	0.999921	-0.2	0.572045	-0.1	0.999792
GLYMA_01G216900	-	-0.4	0.642985			-0.6	0.103742
GLYMA_17G076000	-	0.4	0.644076			0.2	0.700154	0.2	0.999792
GLYMA_20G070700	-	-0.3	0.644076	-0.1	0.999921	-0.5	0.00790321	-0.2	0.999792
GLYMA_12G088500	-	-0.3	0.645505			-0.2	0.485541	-0.1	0.999792
GLYMA_18G244100	-	0.3	0.647782	0.2	0.999921	0.6	0.133748
GLYMA_09G163700	-	0.3	0.648258	0.5	0.977607	0.8	0.00488798	0.3	0.533664
GLYMA_20G144000	-	0.4	0.648258	0.1	0.999921	0.7	0.0289387	0.1	0.999792
GLYMA_06G020300	-	-0.2	0.649044	0.1	0.999921	-0.5	0.00656893
GLYMA_15G230600	-	-0.3	0.649686	-0.3	0.999921	-0.3	0.315034	-0.1	0.999792
GLYMA_06G022700	-	-0.4	0.650314			-0.6	0.172508	-0.1	0.999792
GLYMA_14G110600	-	-0.3	0.650314	-0.2	0.999921	-0.5	0.0848302
GLYMA_06G196700	-	-0.3	0.650907	0.4	0.999921	-0.9	6.71e-06	-0.4	0.362173
GLYMA_06G291000	-	0.4	0.650907	0.3	0.999921	0.8	1.16e-05	0.3	0.464128
GLYMA_15G019800	-	-0.3	0.650907	-0.1	0.999921	-0.8	8.39e-05	-0.3	0.747711
GLYMA_13G143300	-	0.3	0.650907	0.1	0.999921	0.6	0.0261198	0.2	0.976709
GLYMA_03G247200	-	0.3	0.650907	0.3	0.999921	0.6	0.0215621	0.3	0.981052
GLYMA_06G288900	-	-0.3	0.650907	-0.1	0.999921	-0.5	0.0188814	-0.2	0.999792
GLYMA_09G145700	-	-0.4	0.650907	-0.2	0.999921			-0.1	0.999792
GLYMA_10G109500	-	-0.3	0.650907	-0.4	0.999921	-0.6	0.00643435	-0.2	0.999792
GLYMA_13G149700	-	-0.3	0.650907	-0.7	6.42e-05	0.5	0.0667583	0.1	0.999792
GLYMA_15G117000	-	0.3	0.650907	0.2	0.999921	0.3	0.339307	0.1	0.999792
GLYMA_15G122600	-	-0.2	0.650907	-0.1	0.999921	-0.4	0.0482978	-0.2	0.999792
GLYMA_20G068000	-	-0.4	0.650907	0.1	0.999921	0.4	0.167596	-0.1	0.999792
GLYMA_20G218600	-	-0.2	0.650907	-0.2	0.999921	-0.3	0.206604	-0.1	0.999792
GLYMA_10G016100	-	-0.3	0.651707	-0.3	0.999921	-0.5	0.0218465	-0.3	0.747711
GLYMA_05G229500	-	0.3	0.651707	0.2	0.999921	0.4	0.14057	0.2	0.943337
GLYMA_11G080300	-	0.4	0.651707	0.3	0.999921	0.6	0.114429	-0.1	0.999792
GLYMA_15G011000	-	-0.2	0.651707	-0.1	0.999921	-0.3	0.585521	0.1	0.999792
GLYMA_15G176600	-	-0.3	0.651707	-0.1	0.999921	-0.2	0.488588	-0.2	0.999792
GLYMA_19G125200	-	0.3	0.651707	0.4	0.999921	0.6	0.020634
GLYMA_07G052100	-	0.3	0.65214					0.1	0.999792
GLYMA_06G083400	-	0.4	0.65214	0.2	0.999921	0.5	0.269012
GLYMA_08G312800	-	0.3	0.65214	-0.2	0.999921	0.3	0.481337
GLYMA_16G093400	-	-0.3	0.652199			-0.4	0.11355
GLYMA_19G161100	-	-0.4	0.652294	-0.2	0.999921	-0.7	0.0407532	-0.4	0.0737939
GLYMA_08G233300	-	-0.3	0.652294	-0.1	0.999921	-0.4	0.0544708	-0.3	0.352905
GLYMA_12G011200	-	0.3	0.652294	-0.2	0.999921	-0.1	0.723632	-0.4	0.384993
GLYMA_09G198300	-	0.2	0.652294	-0.1	0.999921	0.4	0.00596913	0.2	0.94783
GLYMA_01G082800	-	-0.3	0.652294	-0.3	0.999921	-0.6	0.0870794	-0.1	0.999792
GLYMA_02G125800	-	0.3	0.652294	0.5	0.937854	0.8	0.0137988	0.2	0.999792
GLYMA_08G125700	-	-0.2	0.652294	0.2	0.999921	-0.2	0.315225	0.2	0.999792
GLYMA_08G308000	-	-0.2	0.652294			-0.2	0.380652	-0.1	0.999792
GLYMA_09G073900	-	0.4	0.652294	-0.3	0.999921	0.8	0.00913576	-0.2	0.999792
GLYMA_14G195400	-	-0.3	0.652294	-0.3	0.999921	-0.3	0.244743	-0.2	0.999792
GLYMA_17G176700	-	0.4	0.652294			-0.1	0.886551	0.1	0.999792
GLYMA_19G041300	-	-0.2	0.652294	0.1	0.999921	-0.2	0.397944	-0.2	0.999792
GLYMA_05G032200	-	-0.2	0.652294	-0.1	0.999921	-0.1	0.852432
GLYMA_15G097400	-	0.3	0.652325	-0.2	0.999921	-0.2	0.734945	0.1	0.999792
GLYMA_18G286500	-	0.4	0.653155	-0.4	0.999921	0.3	0.600411	-0.2	0.999792
GLYMA_08G192000	-	-0.3	0.653155	-0.2	0.999921	-0.5	0.0658339
GLYMA_02G235900	-	-0.4	0.654378	-0.1	0.999921	-0.7	0.0250631	-0.3	0.955721
GLYMA_13G101300	-	0.4	0.654378	0.2	0.999921	0.5	0.218455	-0.1	0.999792
GLYMA_15G154100	-	0.3	0.654734	-0.3	0.999921	0.1	0.856272
GLYMA_01G130800	-	0.3	0.655213			0.5	0.325499	0.3	0.71898
GLYMA_08G343100	-	0.3	0.655213	0.3	0.999921	0.5	0.00296403	0.2	0.754879
GLYMA_17G179300	-	-0.4	0.655213			-0.2	0.698155	-0.3	0.911431
GLYMA_02G150900	-	0.4	0.655213	0.2	0.999921	0.7	0.0415548	0.1	0.999792
GLYMA_04G011900	-	0.2	0.655213	0.1	0.999921	-0.2	0.724779	-0.2	0.999792
GLYMA_04G230400	-	0.3	0.655213			0.8	0.0391262	0.2	0.999792
GLYMA_08G282700	-	0.4	0.655213	0.6	0.548272	0.6	0.0092559	0.2	0.999792
GLYMA_10G236100	-	-0.3	0.655213	-0.1	0.999921	-0.6	0.00961666	-0.1	0.999792
GLYMA_10G292100	-	-0.2	0.655213	-0.1	0.999921	-0.4	0.0101874	-0.1	0.999792
GLYMA_13G284200	-	0.2	0.655213	0.2	0.999921	0.2	0.150161	-0.1	0.999792
GLYMA_17G169200	-	0.3	0.655213	0.1	0.999921	0.1	0.791233	0.1	0.999792
GLYMA_01G109800	-	-0.4	0.655213			-0.8	0.0357398
GLYMA_10G069500	-	-0.3	0.655213	-0.4	0.999921	-0.6	0.0788081
GLYMA_20G192300	-	-0.2	0.655213	-0.1	0.999921	-0.3	0.138902
GLYMA_01G110600	-	0.4	0.655952			0.5	0.238902	0.1	0.999792
GLYMA_07G103400	-	-0.2	0.655952	-0.1	0.999921	-0.3	0.157996	-0.1	0.999792
GLYMA_08G080600	-	0.3	0.655952	0.2	0.999921	-0.2	0.75009	-0.1	0.999792
GLYMA_13G194300	-	-0.4	0.655952	-0.3	0.999921	-0.3	0.374516	-0.1	0.999792
GLYMA_13G264100	-	-0.2	0.657021	-0.1	0.999921	-0.2	0.365742
GLYMA_15G079300	-	-0.3	0.657795	-0.3	0.999921	-1	0.00170024	-0.3	0.706246
GLYMA_01G170300	-	0.4	0.657795	0.3	0.999921	0.9	0.00208729	0.3	0.880248
GLYMA_01G102600	-	-0.2	0.657795	-0.2	0.999921			0.1	0.999792
GLYMA_04G124500	-	0.4	0.657795	0.2	0.999921	0.4	0.418382	0.2	0.999792
GLYMA_05G137500	-	-0.3	0.657795			-0.5	0.233155	-0.1	0.999792
GLYMA_14G124400	-	0.3	0.657795					0.1	0.999792
GLYMA_17G240300	-	0.4	0.657795	0.6	0.461623	0.5	0.171906	-0.2	0.999792
GLYMA_05G196700	-	-0.3	0.657795			-0.1	0.876055
GLYMA_08G257800	-	0.3	0.657954	0.1	0.999921	0.6	0.00445043	0.2	0.999792
GLYMA_17G130100	-	0.3	0.657954	-0.3	0.999921	0.3	0.537383	-0.1	0.999792
GLYMA_16G002900	-	0.4	0.657954			0.9	0.00853687
GLYMA_06G255300	-	-0.4	0.658185			-0.7	0.0834309	0.1	0.999792
GLYMA_13G372200	-	-0.3	0.658718			0.2	0.724208	0.1	0.999792
GLYMA_17G171300	-	-0.3	0.659363	-0.2	0.999921	-0.2	0.41633	0.1	0.999792
GLYMA_18G009900	-	0.3	0.659363					0.1	0.999792
GLYMA_01G009200	-	0.3	0.661187	0.3	0.999921	0.2	0.468192	-0.1	0.999792
GLYMA_18G116500	-	0.3	0.661237			0.4	0.119171	0.3	0.754879
GLYMA_13G186000	-	-0.3	0.661237	-0.3	0.999921			-0.2	0.791117
GLYMA_14G034000	-	0.4	0.661237	-0.1	0.999921	0.4	0.276771	0.1	0.999792
GLYMA_14G175800	-	0.3	0.661237	-0.6	0.301185	-0.3	0.564867	-0.2	0.999792
GLYMA_13G089800	-	-0.3	0.661237	0.3	0.999921	-0.2	0.496936
GLYMA_18G155100	-	0.3	0.661237			0.6	0.0478751
GLYMA_01G195900	-	0.3	0.661564			0.7	0.0278811	-0.1	0.999792
GLYMA_02G153600	-	0.3	0.662921	0.1	0.999921	0.3	0.602763	0.1	0.999792
GLYMA_11G104500	-	-0.2	0.662921	-0.2	0.999921	-0.3	0.104289	-0.2	0.999792
GLYMA_18G207200	-	0.3	0.662921			0.3	0.551215	-0.1	0.999792
GLYMA_07G151700	-	-0.3	0.663459	-0.1	0.999921	-0.3	0.147958	0.1	0.999792
GLYMA_03G218700	-	-0.3	0.66376	-0.1	0.999921	-0.4	0.125467	-0.2	0.94783
GLYMA_04G019400	-	0.3	0.66376	0.2	0.999921	0.4	0.17948	0.2	0.999792
GLYMA_19G143600	-	-0.2	0.664168	-0.1	0.999921	-0.4	0.012531	-0.1	0.999792
GLYMA_13G282000	-	0.2	0.664732	-0.3	0.999921			-0.3	0.475965
[truncated: 33,241 more rows]

## Sheet: Valdés-López et al.(2014)
Gene ID	LTP type	MAMP solution; LD' vs 'mock; LD' Log2-fold change	MAMP solution; LD' vs 'mock; LD'.Adjusted p-value	MAMP solution; LDX' vs 'mock; LDX' .Log2-fold change	MAMP solution; LDX' vs 'mock; LDX'.Adjusted p-value	MAMP solution; RIL-11268' vs 'mock; RIL-11268' .Log2-fold change	MAMP solution; RIL-11268' vs 'mock; RIL-11268'.Adjusted p-value	MAMP solution; RIL-11272' vs 'mock; RIL-11272' .Log2-fold change	MAMP solution; RIL-11272' vs 'mock; RIL-11272'.Adjusted p-value
GLYMA_03G040100	LTP1.11	-0.3	0.999947			0.4	1	1.1	0.676766
GLYMA_09G181100	LTP2.4	-0.3	0.999947	-0.6	0.999995	-0.5	0.652831	0.5	0.947876
GLYMA_18G152400	LTPd.27	-1	0.25245	-0.7	0.999995	0.1	1	0.1	0.999974
GLYMA_02G088900	LTP2.1	-0.7	0.313048	-0.4	0.999995	-0.1	1	-0.3	0.999974
GLYMA_08G344300	LTPd.7	-1	0.333948	-0.5	0.999995	0.1	1	0.3	0.999974
GLYMA_07G139400	LTPd.3	-0.8	0.530193	-0.5	0.999995	-0.1	1	-0.3	0.999974
GLYMA_08G232500	LTPg.15	-0.4	0.817635	-0.3	0.999995	-0.4	0.181381	-0.5	0.999974
GLYMA_03G156100	LTPg.5	-0.4	0.999947	-0.1	0.999995	0.1	1	-0.4	0.999974
GLYMA_20G146800	LTPg.43	0.3	0.999947	-0.2	0.999995	-0.3	1	0.1	0.999974
GLYMA_19G158400	LTPg.40	-0.4	0.999947	-0.3	0.999995			0.8	0.999974
GLYMA_18G005800	LTPg.39	-0.2	0.999947	-0.4	0.999995			0.3	0.999974
GLYMA_16G188800	LTPg.32	-0.6	0.999947	-0.4	0.999995	-0.2	1	-0.2	0.999974
GLYMA_15G052200	LTPg.26	-0.1	0.999947	-0.1	0.999995			0.1	0.999974
GLYMA_11G256100	LTPg.24	-0.7	0.999947	-0.5	0.999995	-0.2	1	0.2	0.999974
GLYMA_11G251100	LTPg.23	-0.3	0.999947	-0.4	0.999995	0.1	1	0.1	0.999974
GLYMA_11G030300	LTPg.22	0.1	0.999947	-0.2	0.999995	-0.4	1	-0.1	0.999974
GLYMA_11G008000	LTPg.21	0.4	0.999947	-0.2	0.999995	-0.5	0.796201	0.2	0.999974
GLYMA_11G007900	LTPg.20	0.2	0.999947	0.2	0.999995	-0.1	1	-0.1	0.999974
GLYMA_08G112300	LTPg.14	-0.2	0.999947	-0.1	0.999995	-0.1	1	-0.5	0.999974
GLYMA_07G090600	LTPg.11	0.1	0.999947	-0.2	0.999995	0.4	0.975684	0.1	0.999974
GLYMA_07G141500	LTPd.5	-0.6	0.999947	-0.1	0.999995	-0.4	0.883906	-0.4	0.999974
GLYMA_18G190000	LTPd.28	-0.7	0.999947	-0.5	0.999995	-0.1	1	-0.2	0.999974
GLYMA_16G100100	LTPd.15	-0.4	0.999947	-0.5	0.999995	-0.8	0.15061	0.2	0.999974
GLYMA_03G073500	LTPd.1	-0.5	0.999947	-0.7	0.999995			-0.2	0.999974
GLYMA_19G002300	LTP2.8	0.2	0.999947	0.3	0.999995	0.3	0.992351	-0.1	0.999974
GLYMA_18G294200	LTP2.7	-0.5	0.999947	-0.8	0.999995	-0.2	1	0.2	0.999974
GLYMA_10G132500	LTP2.6	0.1	0.999947	-0.2	0.999995			-1	0.999974
GLYMA_07G096700	LTP2.3	-0.6	0.999947	-0.2	0.999995	-0.6	0.761146	-0.2	0.999974
GLYMA_05G002200	LTP2.2	-0.2	0.999947	-0.1	0.999995	0.2	1	-0.2	0.999974
GLYMA_01G132500	LTP1.4	-0.4	0.999947	-0.2	0.999995	-0.2	1	0.1	0.999974
GLYMA_18G210900	LTP1.26	-0.1	0.999947	-0.6	0.999995	-0.1	1	0.4	0.999974
GLYMA_08G161700	LTP1.15	-0.5	0.999947	-0.6	0.999995			-0.6	0.999974
GLYMA_03G040300	LTP1.12	-0.3	0.999947	-0.6	0.999995	-0.2	1	-0.3	0.999974
GLYMA_01G130000	LTP1.1	-0.3	0.999947	-0.5	0.999995	0.2	1	0.3	0.999974
GLYMA_05G119100	LTPg.8			0.1	0.999995	-0.2	1	-0.1	0.999974
GLYMA_17G137300	LTPg.37			-0.2	0.999995	-0.1	1	-0.1	0.999974
GLYMA_16G191200	LTPg.33			-0.2	0.999995			0.4	0.999974
GLYMA_07G103300	LTPg.12			-0.3	0.999995			0.1	0.999974
GLYMA_01G234900	LTPg.1			0.1	0.999995	-0.4	1	-0.3	0.999974
GLYMA_18G052600	LTP1.25			-0.1	0.999995	-0.1	1	-0.2	0.999974
GLYMA_09G278000	LTP1.21			-0.4	0.999995			-0.3	0.999974
GLYMA_05G055100	LTPg.7	0.4	0.999947			0.4	0.440722	0.1	0.999974
GLYMA_20G049800	LTPg.42	0.1	0.999947					-0.6	0.999974
GLYMA_16G188200	LTPg.31	-0.5	0.999947					-0.4	0.999974
GLYMA_08G074100	LTPg.13	0.1	0.999947			-0.3	0.882421	0.3	0.999974
GLYMA_07G141300	LTPd.4	-0.6	0.999947			-0.6	0.215031	-0.7	0.999974
GLYMA_18G191600	LTPd.29	-0.5	0.999947					-0.5	0.999974
GLYMA_11G120400	LTPd.10	0.5	0.999947			-0.2	1	-0.4	0.999974
GLYMA_13G075700	LTPg.25	-0.2	0.999947	-0.2	0.999995	0.2	1
GLYMA_10G028100	LTPg.17	-0.2	0.999947	-0.2	0.999995
GLYMA_05G154600	LTPg.10	-0.2	0.999947	-0.3	0.999995	0.1	1
GLYMA_14G018800	LTPd.13	0.2	0.999947	-0.3	0.999995
GLYMA_15G265900	LTP1.24			-0.2	0.999995
GLYMA_05G147700	LTPg.9	-0.3	0.999947			0.2	1
GLYMA_18G191800	LTPd.30	-0.7	0.999947
GLYMA_18G033200	LTPd.25	-0.1	0.999947
GLYMA_17G011700	-	5.5	5.47e-62	5.4	7.32e-44	0.7	0.338813	1.8	0.0789196
GLYMA_04G092100	-	5	8.23e-53	3.8	4.04e-06	1	0.0592741	2.3	0.00120673
GLYMA_18G198000	-	4.3	5.56e-43	2.3	2540000000	2.5	0.00967	3.2	2.27e-06
GLYMA_06G135900	-	4.8	6.48e-34	3.7	1.64e-09	1	0.0837278	3	22300000
GLYMA_07G262400	-	5.3	2.3e-28	4.5	2.47e-09	0.3	1	1.1	0.839741
GLYMA_07G262200	-	5.1	2.78e-28			1	0.066951	1.5	0.253628
GLYMA_20G118100	-	4.7	3.57e-25	3.5	96.2	3.1	0.0222	4.5	7.48e-08
GLYMA_12G075200	-	4.3	4.18e-25	3.3	0.165	1.2	0.0285637	2.4	21700000000
GLYMA_20G124200	-	4.1	8.66e-23	3	243000	2.6	55.7	2.1	0.00522875
GLYMA_03G256700	-	3.7	4.75e-22	2.3	128000000	2	4880000	2.4	26700000
GLYMA_07G106000	-	4.4	3.43e-20			1.1	0.0316618
GLYMA_17G011800	-	4.4	8.09e-20	4.1	5.9e-07	1.1	0.0374695	2.1	0.0067862
GLYMA_09G229400	-	4.7	4.82e-18	3.4	4760	2.1	51400000	1.8	0.0522753
GLYMA_01G232000	-	4.5	1.26e-17	2.6	1440000000	2.8	48.1
GLYMA_19G254800	-	3.2	3.3e-17			2.3	10.2	2.1	2860000000
GLYMA_04G152900	-	4.4	5.48e-17	3.7	0.0972	1.4	0.00207522	2.4	71900000000
GLYMA_11G043700	-	3.8	5.54e-17	2.3	598000000	3.3	2.72e-25	4.3	5.33e-15
GLYMA_13G133000	-	4.6	5.54e-17	3.1	1640000	1	0.0528234	1.8	0.0663835
GLYMA_17G155300	-	4.1	1.97e-16			2.3	1320000	1.5	0.219666
GLYMA_06G144000	-	3.8	2.93e-16	2.8	698	2.1	3290000	3.3	6.21e-07
GLYMA_12G104800	-	4.4	7.14e-16	2.3	15900000000	3.7	6.08e-11	4.8	7.1e-12
GLYMA_10G272000	-	4.2	4.05e-15	3.5	0.454	1.8	7690000000	3.2	1330000
GLYMA_02G284800	-	3.9	7.15e-15	3	77.5	2.4	3250	3.6	1.15e-14
GLYMA_06G020800	-	4.5	7.65e-15			0.8	0.15022
GLYMA_02G125600	-	2.5	8.17e-15	1.3	0.0694825	2.4	5.06e-32	2.5	398
GLYMA_02G132500	-	4.3	1.16e-14	2.5	2800000000	3	0.0149	3.1	6280000
GLYMA_11G144600	-	4.3	1.16e-14	2.3	200000000	1.2	0.013355	3.7	0.864
GLYMA_09G005000	-	4.5	2.15e-14			1.4	0.00271995
GLYMA_18G042100	-	4.1	2.29e-14	3.6	0.00193	1.1	0.034068	1.8	0.0471206
GLYMA_01G206700	-	3.2	4e-14	1.8	0.00442119	2.1	250000	2.5	1100000000
GLYMA_04G066600	-	3.4	5.89e-14	2.2	3350000	2.2	5190	2.2	0.000287
GLYMA_08G066200	-	4.6	7.9e-14	2.4	587000000	2.2	4010000	2.2	39600000000
GLYMA_06G068000	-	3.1	3.07e-13	2.3	25400000	2	441000	2.1	3830000
GLYMA_01G134900	-	4.6	3.77e-13			0.7	0.356785
GLYMA_03G201300	-	4.5	4.11e-13	4.2	7.53e-10	0.7	0.350401	1.9	0.0340021
GLYMA_08G132300	-	3.3	5.74e-13	2.3	339000000	1.9	8040000	2.1	1750000
GLYMA_15G015100	-	3.3	5.74e-13	2.2	32200000	2.6	8.97e-07	3	1.05e-14
GLYMA_08G091500	-	3.7	6.65e-13	3.3	561	2.4	6240
GLYMA_11G129700	-	4.1	2.14e-12			1.4	0.0034207
GLYMA_15G109500	-	4	3.28e-12	3.9	1.09e-14	1	0.0712317	1.9	0.0207954
GLYMA_07G183900	-	3.5	3.26e-11	2.5	30400000	2.2	198000	2.2	2710000000
GLYMA_01G128100	-	3.6	3.95e-11	2.3	3130000	2.7	4.79e-08	3.6	1.31e-70
GLYMA_10G045300	-	4.2	5.05e-11	2.5	2620000000	3.8	4.43e-18	3.5	176000
GLYMA_02G035200	-	3.3	7.7e-11	2.4	2390000000	2.3	5.89	1.8	0.0483305
GLYMA_04G136200	-	4.1	9.72e-11	2.5	1850000000	1.2	0.0159726	1	0.999974
GLYMA_12G060700	-	3.4	2.34e-10	2.6	1220	1.9	132000000	2.6	53100
GLYMA_14G195200	-	2.8	3.46e-10	2.1	35000000	2.2	1.68e-07	2.4	0.000822
GLYMA_05G150100	-	4.1	4.15e-10	2.6	610000000	1.2	0.0162714	1.4	0.333268
GLYMA_20G030600	-	2.8	1.05e-09	2.2	8.79	2	421	2.2	84.5
GLYMA_19G218100	-	3.2	1.93e-09	2.3	560000000	2.2	19.6	2.9	7.01e-10
GLYMA_10G266300	-	3.5	1.94e-09	2.5	65000000	2.2	130000	1.5	0.180267
GLYMA_05G047100	-	4.4	2.62e-09			0.6	0.421986
GLYMA_03G042700	-	3.6	3.05e-09	2.5	45400000	2.6	0.864	2.7	455000000
GLYMA_20G159700	-	4.1	3.42e-09	3.7	77.8	0.9	0.0904952
GLYMA_12G087200	-	2.9	8.66e-09	1.5	0.0593118	2.9	6.58e-16	3.7	3.2e-15
GLYMA_17G128900	-	4.1	1.09e-08			0.9	0.122076
GLYMA_12G104600	-	3.8	1.49e-08	2.9	336000	4	4.85e-30
GLYMA_09G004800	-	4	1.75e-08	4.5	2.62e-20	0.8	0.182227	1.6	0.135791
GLYMA_08G301500	-	3.7	3.9e-08			1.2	0.0243367
GLYMA_06G102000	-	3.4	5.08e-08	2.3	1900000000	1.4	0.0029254	2.6	1190000000
GLYMA_06G300200	-	3.7	5.98e-08	2.7	24600000	3.3	1.82e-06	3.7	0.0358
GLYMA_19G246500	-	3.7	6.17e-08	3.6	0.278	0.9	0.142582	1.4	0.428441
GLYMA_08G301600	-	4.1	6.22e-08			0.9	0.100807
GLYMA_17G173600	-	3.2	6.22e-08			3.4	7.85e-22
GLYMA_02G007400	-	3.3	6.35e-08	2.6	1970000	2.2	72100	1.9	0.0187908
GLYMA_05G050200	-	2.8	9.91e-08	1.8	75100000000	1.9	0.0331	2.1	21200000
GLYMA_04G100300	-	3.2	1.11e-07	2	49700000000	1.9	29700000	2	0.0038286
GLYMA_07G076600	-	3.8	2e-07	3	5050000	1.4	0.00397414	0.9	0.999974
GLYMA_20G138500	-	3.6	2.58e-07	1.9	0.00667547	2.1	47500	1	0.999974
GLYMA_14G157600	-	4.1	2.79e-07	2.5	3100000000	0.9	0.0974625
GLYMA_08G015700	-	3.7	3.36e-07	2.8	353000	2.4	2050	4.3	2.95e-58
GLYMA_08G062800	-	3.2	3.77e-07	1.4	0.171376	3	6.96e-12	1.5	0.0492273
GLYMA_05G136100	-	4.1	6.18e-07	3.5	1400	1.4	0.00250515
GLYMA_05G063500	-	2.8	1.6e-06	2	1010000000	2.1	66.2	2.6	2.25e-19
GLYMA_11G137300	-	3.1	1.73e-06	2.3	4450	1.8	107000000	2.1	323000000
GLYMA_08G021900	-	3.4	2.36e-06	2.6	198000	2.3	25700	3.2	7.02e-06
GLYMA_03G016400	-	3.8	3.46e-06	2.8	47200000	1.3	0.0111782	1	0.999974
GLYMA_06G300100	-	3.4	3.46e-06	2.2	4110000000	3	0.00134	4.4	2.14e-22
GLYMA_05G211400	-	4	4.25e-06			2.7	38.9
GLYMA_10G219800	-	4	7.98e-06			1.3	0.00382809
GLYMA_13G032700	-	2.9	9.36e-06	2.1	1960000000	2.2	165	2.1	1000000000
GLYMA_03G173300	-	3.8	9.96e-06			0.9	0.130176
GLYMA_04G020700	-	3.7	1.19e-05	3.2	209000	1.5	0.00130426	1.5	0.296583
GLYMA_10G052500	-	2.5	1.41e-05	1.9	0.00116237	1.7	46800000	1.4	0.129013
GLYMA_03G201000	-	3	1.47e-05	2.1	10100000000	2.1	162000	2.9	1.9e-13
GLYMA_02G280100	-	3.1	1.75e-05	2.6	4540000	2.3	3030	2.3	0.00192699
GLYMA_15G086200	-	2.6	1.75e-05	2.1	353000	2	176	2.1	6.71e-06
GLYMA_19G162100	-	3.4	1.86e-05	2.5	8370	2.4	25.5	2.6	268000
GLYMA_11G180500	-	3.2	2.22e-05	2.4	37700000	2.1	1240000	3.1	5.76e-16
GLYMA_02G195900	-	3.2	3.05e-05	2.7	4760	2.8	9.75e-05	3.1	226
GLYMA_03G204900	-	3.4	3.05e-05			1.2	0.0262598
GLYMA_02G296600	-	3	3.29e-05	1.9	19700000000	2.1	1330	2.6	30.4
GLYMA_07G151300	-	2.4	3.42e-05	1.6	0.018844	2.1	0.0133
GLYMA_10G164000	-	3.7	4.34e-05	3.6	0.251	1.1	0.0324542	2.6	3090000000
GLYMA_19G202300	-	3.4	7.05e-05			2.4	338
GLYMA_11G230400	-	2.8	8.62e-05	2.3	2370000000	2.1	70900	1.3	0.508566
GLYMA_14G044400	-	3.1	8.62e-05	1.3	0.161404	1.4	7560000000	1.9	328000000
GLYMA_19G199300	-	3.9	0.000133	2.8	53000000	1.6	66900000000	2.8	742000000
GLYMA_02G000800	-	3.7	0.000184			3.2	0.000113
GLYMA_02G128800	-	3	0.000187	1.9	0.00371422	2.6	5.17e-05	1.9	0.0136896
GLYMA_17G145300	-	2.6	0.00023	1.8	3180000000	1.8	208000	2.3	1.72e-05
GLYMA_19G198600	-	3.2	0.000309	2.6	20600	2.1	41300	3	7.44e-07
GLYMA_18G230800	-	2.3	0.000391	1.6	0.0217584	1.7	191000	1.9	7360
GLYMA_17G236200	-	3.4	0.000514	2	0.00114365	2	2250000	3	3800
GLYMA_11G055100	-	3.8	0.000515	3.8	0.000509	1.7	17500000000	5.7	1.6e-71
GLYMA_03G201500	-	4	0.000596	4.2	3.56e-06	0.8	0.210448
GLYMA_07G253600	-	3.9	0.000614	3.9	0.00633	0.3	0.940342	2.7	412000000
GLYMA_17G020900	-	2.7	0.000616	2.1	1140000	1.7	315000	1.8	29000000
GLYMA_08G191900	-	3.1	0.000744	2.8	2630000	1.7	14000000000	1.7	0.0663835
GLYMA_12G011700	-	2.5	0.000773	1.7	22200000000	1.7	286000	2	1260
GLYMA_13G226600	-	3.2	0.000891	2.2	2540000000	2.3	575	2.9	226
GLYMA_15G168200	-	1.4	0.0010225	1.3	0.0443349	1.4	0.66	1.4	12100000
GLYMA_03G200400	-	1.4	0.00103463			0.9	0.0174836	0.7	0.999974
GLYMA_10G188300	-	1.4	0.00104609	1.1	0.0592696	1.3	127000000	1.3	2480000000
GLYMA_18G130800	-	1.5	0.00106812	0.9	0.274957	1.3	151000000	1	0.047138
GLYMA_10G119100	-	-0.9	0.00107656	-0.6	0.999995	-0.5	0.0709357	-0.3	0.999974
GLYMA_12G238400	-	1.3	0.00107763	0.8	0.980348	0.7	0.00104935	0.9	0.349438
GLYMA_15G055700	-	1.8	0.00107819	1.5	0.0311818	1.7	5.17e-05	1.7	0.020271
GLYMA_08G074200	-	1.8	0.00111325			2.5	11.3
GLYMA_15G120400	-	0.9	0.00114617	0.5	0.999995	0.8	72600000	0.8	0.0754462
GLYMA_10G234700	-	3.7	0.00117	1.7	0.022389	3.8	2.66e-28	6	6.54e-28
GLYMA_11G242100	-	2.9	0.00117	2.4	3880000000	3.2	1.04e-26
GLYMA_20G137800	-	1.7	0.00117228			1.4	9290000	0.6	0.999974
GLYMA_15G161700	-	1.5	0.00117406	1.1	0.875451	1.1	0.0103563	0.7	0.999974
GLYMA_01G011700	-	1.4	0.00119235	1.3	0.0287051	1	36800000000	1.2	0.0363076
GLYMA_09G238100	-	1.4	0.00119849	1.9	17800000000	1.7	1830000000	1.1	0.905067
GLYMA_13G069700	-	1.8	0.00119849			1.8	3110000000	0.6	0.999974
GLYMA_08G352000	-	1.9	0.00123934	1.2	0.563444	0.7	0.420834	0.6	0.999974
GLYMA_05G212600	-	1.8	0.00124233			1.2	0.0181771
GLYMA_10G118900	-	1.4	0.00124233	1.2	0.21673	1.4	2390000	1.1	0.0822209
GLYMA_15G165000	-	1.4	0.00124233	0.8	0.917551	1.1	2390000000	1.6	0.00540625
GLYMA_18G219700	-	1.6	0.00124808	1.4	0.0948217	1.6	25100000	1.4	0.0139395
GLYMA_10G179400	-	1.3	0.00129235	0.4	0.999995	1.3	838000	1.4	997000000
GLYMA_02G234300	-	1.3	0.00129508	1.2	0.0336483	1.1	2640000	1.4	0.00429848
GLYMA_06G129800	-	1.5	0.00130035	0.5	0.999995	1.1	0.0033195	1	0.999974
GLYMA_02G054800	-	1.1	0.00130497	0.7	0.598311	1	21700	0.9	0.0182843
GLYMA_17G065200	-	1.6	0.00133342	1	0.932026	1	0.0612345	2.3	723000000
GLYMA_08G325900	-	0.9	0.00135166	0.5	0.999995	0.7	0.00235559	1.1	91100000000
GLYMA_09G069900	-	1.5	0.00138623	1.6	3060000000	1.2	2070000000	1.5	260000000
GLYMA_20G131400	-	1	0.00139253	0.7	0.999995	0.7	12000000000	0.6	0.875704
GLYMA_08G285800	-	1	0.00139998	0.9	0.635376	1.1	244000	0.9	0.752022
GLYMA_06G258000	-	1.5	0.00140918	1.2	0.309856	1.9	146	1.2	0.46548
GLYMA_12G145400	-	1.5	0.00143135	1.2	0.201698	1.1	47800000000	1.1	0.0717866
GLYMA_18G281600	-	1.3	0.00144733	1.1	0.0764073	1.2	198000000	1.3	7420
GLYMA_10G066100	-	1.3	0.00145744	0.3	0.999995	1.1	21900000000	0.9	0.999974
GLYMA_05G015400	-	1.4	0.00146012	1.3	0.0404219	1.2	1640000000	1.4	328000000
GLYMA_01G007400	-	1.3	0.00148423	0.6	0.999995	0.8	0.00876621	0.9	0.0811906
GLYMA_05G021900	-	1.5	0.00148679	1.2	0.102978	1.1	7040000000	1.1	0.215169
GLYMA_10G006600	-	1.7	0.00152176			1.6	2640000
GLYMA_15G160300	-	1	0.00153966	0.6	0.999995	0.7	0.051896	0.7	0.591213
GLYMA_18G198800	-	1.6	0.00157445	1.1	0.0132128	0.8	0.0718624	0.9	0.135987
GLYMA_07G163200	-	2.9	0.0016	2.1	89900000	2.3	2.48e-06	2.2	1380000000
GLYMA_17G008000	-	1.8	0.00160099	1.8	26000000000	1.7	0.254	1.6	0.0742283
GLYMA_14G007300	-	0.9	0.00160218	0.5	0.999995	0.7	0.00102726	0.7	0.114249
GLYMA_10G129100	-	1.6	0.00162208	0.8	0.999995	1	0.00717413	0.5	0.999974
GLYMA_07G023300	-	1.2	0.00164518	1.3	0.0297586	1.5	347	1.5	0.0138513
GLYMA_03G138200	-	1.2	0.00165768	0.9	0.214899	1.1	1000000	1.3	218000
GLYMA_17G065000	-	1.6	0.00166748	1.4	0.132973	0.9	0.17773	2.4	7070000000
GLYMA_07G090800	-	-0.8	0.00168377	-0.7	0.999995	-0.5	0.111335	-0.6	0.905067
GLYMA_20G098700	-	1.7	0.00168377	1.4	0.0916257	1.5	1200000000	1	0.999974
GLYMA_06G259100	-	1.3	0.00168529			1.7	0.302	0.8	0.999974
GLYMA_19G263300	-	1.7	0.00169538	1.5	0.0324559	1.7	0.166	1.8	32800000000
GLYMA_12G238700	-	1.3	0.00174895	1.3	0.107995	1.4	1.13	1.3	0.355646
GLYMA_17G214600	-	1.2	0.00175767	0.8	0.999995	0.9	0.0183223	1	0.394007
GLYMA_12G140400	-	1.7	0.00178327	1.6	0.0404219	1.8	141000000	1.3	0.497211
GLYMA_10G219600	-	1	0.00179519	0.9	0.180573	0.9	218000000	1	88100000
GLYMA_18G254600	-	1.6	0.00181206	0.8	0.999995	1.4	0.0010649	1.5	0.110255
GLYMA_18G271500	-	1.4	0.00181206	1.1	0.539588	1.4	276	1	0.94771
GLYMA_03G161700	-	1.3	0.0018249	1	0.999995	1	0.0101896	0.6	0.999974
GLYMA_05G058900	-	1.3	0.00183358	0.7	0.381305	0.9	47800000000	0.7	0.798955
GLYMA_05G097100	-	1.3	0.00184734	1.1	0.0649853	1	1420000000	0.9	0.215178
GLYMA_06G046200	-	1.6	0.00186017	1.4	0.0404219	1.2	73700000000	1.7	2960000000
GLYMA_01G108700	-	1.4	0.00186473	1	0.818536	0.8	95000000000	0.6	0.999974
GLYMA_06G119700	-	1.3	0.00190375	0.8	0.999995	1.1	1010	1.4	0.013611
GLYMA_13G065200	-	1.5	0.00196246	1.2	0.414755	1.3	8230000	0.4	0.999974
GLYMA_19G033500	-	1.4	0.00200752	0.8	0.999995	1	0.00539754	1.5	0.00604444
GLYMA_14G199900	-	1.8	0.00201171	1.6	0.0324007	2.3	0.441
GLYMA_12G096600	-	1.1	0.00204299	0.9	0.798959	0.8	23300000	1.4	0.00130468
GLYMA_17G011400	-	1.6	0.00204299	0.9	0.999995	1.7	0.0116	2.2	43100000
GLYMA_20G050600	-	1.6	0.00206207			1.5	2240000000	0.2	0.999974
GLYMA_03G051100	-	1.7	0.00210399	0.7	0.999995	1.3	22700000	1.4	0.0168059
GLYMA_18G056600	-	1.4	0.00214642	1.3	0.13281	1.3	16000000	1.3	0.100696
GLYMA_08G258900	-	1.5	0.00217475	0.6	0.999995	1.1	0.0269386	1	0.587763
GLYMA_03G242200	-	1.8	0.00218594	1.2	0.439191	0.3	1	0.6	0.999974
GLYMA_16G144000	-	1.1	0.00219911	0.4	0.999995	0.9	692000	0.9	0.779253
GLYMA_05G099300	-	1.8	0.00222417			2.1	235
GLYMA_10G212300	-	0.9	0.00224459	0.6	0.999995	0.7	0.020896	0.7	0.0165047
GLYMA_13G335900	-	1.7	0.00224459	1.5	0.0444253	1.3	11600000000	1.6	0.0261543
GLYMA_16G180900	-	1.7	0.00224459			1.5	6870000	1	0.86728
GLYMA_14G203000	-	0.9	0.00226017	0.6	0.999995	1	95900	0.9	0.00219557
GLYMA_15G170500	-	1.5	0.00228878	1.2	0.0620203	1.3	695000000	1.8	364000
GLYMA_07G247800	-	1.8	0.00231174	1.1	0.627158	1.2	0.0159726	1.8	0.0207696
GLYMA_07G127800	-	0.9	0.00233359	0.8	0.186133	0.7	4550000000	0.9	0.00811964
GLYMA_09G182300	-	1.8	0.00238797	1.7	0.0113825	1.2	0.0227525	2.2	0.00193671
GLYMA_11G036900	-	1.1	0.00241555	0.6	0.999995	0.6	0.0476296	0.5	0.999974
GLYMA_06G108100	-	1	0.00244522	1	0.499557	0.8	0.00111287	0.9	0.663678
GLYMA_20G169000	-	1.3	0.00246114	0.7	0.999995	0.9	5370000000	0.9	0.709186
GLYMA_18G199000	-	1.6	0.00248397	1	0.256026	0.8	0.121792	1	0.200347
GLYMA_08G018300	-	1.4	0.0024869	1.7	26000000000	1.4	37600000	1.5	0.0867825
GLYMA_03G232500	-	1.4	0.00251561	0.9	0.118665	0.9	0.013502	1	0.0364
GLYMA_07G038300	-	1.2	0.00251615	0.9	0.130858	0.3	0.903325	0.5	0.999974
GLYMA_17G097900	-	1.6	0.00252633	1.5	0.0370929	1.4	8630000	1.1	0.764301
GLYMA_15G110300	-	1.5	0.00253696	0.7	0.999995	1.1	25900000	1.3	0.297519
GLYMA_16G059300	-	1.7	0.00257675			2	98800	0.8	0.999974
GLYMA_06G154700	-	1.2	0.00258468	1.2	0.319434	1.1	13600000000	0.6	0.999974
GLYMA_01G212800	-	1	0.00259146	0.9	0.999995	1.1	4970000	1	0.0023543
GLYMA_12G007300	-	1.5	0.00259146	1.6	736000000	1.4	76100000	1.9	5420000000
GLYMA_09G198700	-	1.3	0.00260018	1	0.254945	1	11300000000	1.4	800000
GLYMA_13G032600	-	1.3	0.002614	1	0.706804	0.8	0.0054892	0.7	0.614067
GLYMA_17G093900	-	1.5	0.00262489			1.6	0.0203	0.6	0.999974
GLYMA_08G099800	-	1.7	0.00266005			1.4	0.00370683
GLYMA_09G189700	-	1.6	0.00266005	1.4	0.144001	2	0.0528
GLYMA_20G001400	-	1.8	0.00269589	2.5	2270000000	1.5	0.00183531	0.6	0.999974
GLYMA_17G117800	-	2.8	0.00276	2.2	1160000000	2.6	7.39e-11	2.4	608000000
GLYMA_07G153800	-	1.5	0.00276316	1.2	0.260428	1.3	331000	0.9	0.999974
GLYMA_04G076400	-	1.6	0.00276423	1.2	0.183434	1.2	0.00189743	1.3	0.0146212
GLYMA_17G049700	-	0.9	0.00276657	0.5	0.999995	0.7	4530000000	0.9	0.00100208
GLYMA_02G232000	-	0.9	0.00278306	0.5	0.999995	0.7	0.0107357	0.7	0.0653081
GLYMA_03G040900	-	1.5	0.0028257			1.6	59200	0.5	0.999974
GLYMA_02G292100	-	1.6	0.00285855			2.1	2050
GLYMA_19G001400	-	1.8	0.00287438			0.9	0.175393	0.4	0.999974
GLYMA_05G138900	-	0.9	0.00289292	0.2	0.999995	0.8	2080000000	0.7	0.549698
GLYMA_05G119500	-	1.1	0.00293718	0.6	0.999995	0.7	0.0173422	0.7	0.512633
GLYMA_13G054400	-	1.3	0.00293816	0.8	0.999995	1.1	11700000	1.3	0.0510005
GLYMA_05G174000	-	1.3	0.00296178	0.4	0.999995	0.9	0.00288197	0.7	0.999974
GLYMA_12G176500	-	1.2	0.00296949	0.5	0.999995	0.7	0.00122705	0.5	0.999974
GLYMA_13G102200	-	1.1	0.00300079	0.9	0.832167	0.7	0.019107	0.7	0.453237
GLYMA_01G024300	-	0.9	0.00303578	0.5	0.999995	0.9	46300000000	0.4	0.999974
GLYMA_06G220700	-	1.7	0.00303582	1.6	0.0111586	1.5	426000	1.3	0.379815
GLYMA_02G007300	-	1.8	0.00304463	0.8	0.999995	1.1	0.0510578	1	0.761956
GLYMA_01G222000	-	1	0.00312352	0.7	0.999995	0.4	0.44048	0.3	0.999974
GLYMA_07G076500	-	1.8	0.00320895			1.7	1620000000
GLYMA_06G124400	-	3	0.00329	2.4	1930000	1.8	25600000	3	3.17e-09
GLYMA_07G168600	-	1.8	0.00332649			1.8	1640000000
GLYMA_12G182400	-	1.8	0.00334749	1.2	0.49346			1.9	0.0291133
GLYMA_09G138100	-	1.6	0.00342388	1.3	0.0631398	1.6	2.41e-18	2.1	2400000
GLYMA_16G137600	-	2.1	0.00343	1.3	0.037771	2.1	3.42e-05	1.7	20700000000
GLYMA_19G233900	-	1.5	0.00346625	1.6	4210000000	1.5	15300	1.7	0.0033018
GLYMA_01G183400	-	1.1	0.00349727	1.1	0.0610255	0.9	763000	1	0.00291402
GLYMA_11G003500	-	1.8	0.00349727	1	0.999995	1.1	0.0443662
GLYMA_01G090400	-	1.5	0.0035019	1.3	0.156834	1.2	1870000000	1	0.999974
GLYMA_06G114200	-	3	0.00352	2.3	404000000	2.7	2.54e-12	2.5	172000000
GLYMA_04G075800	-	1.5	0.00353672	1.2	0.279691	1.3	23800000	0.8	0.999974
GLYMA_20G170300	-	1.2	0.00353672			1.3	833	0.7	0.999974
GLYMA_05G082200	-	1	0.00358816	0.9	0.639434	0.7	0.013798	0.7	0.999974
GLYMA_12G238300	-	1.5	0.00359873	1	0.766169	0.7	0.0288749	0.7	0.91243
GLYMA_07G135400	-	2.7	0.00364	2	309000000	2.2	1.98e-07	2	7330000000
GLYMA_14G088300	-	3	0.00364	2.2	13800000000	2	1670	2.7	8120000
GLYMA_17G261300	-	1.3	0.00364422	0.7	0.999995	1.1	31600000000	0.9	0.87048
GLYMA_16G137300	-	1.4	0.00367316	1.3	0.258263	1.6	3110000000	1.3	0.0849315
GLYMA_11G178300	-	1.1	0.00369769	1	0.34276	0.7	17400000000	0.5	0.999974
GLYMA_08G324300	-	1.5	0.00371439	1.3	0.0631443	1.1	0.00113518	1.5	1090
GLYMA_16G062400	-	1.2	0.00371439	0.6	0.999995	0.5	0.179757	0.7	0.518279
GLYMA_12G056800	-	1.3	0.00371771	1.2	0.0388648	1.1	18100000	1.3	172000000
GLYMA_15G166800	-	1.1	0.00372336	0.7	0.999995	0.9	0.0896667	1.4	0.277721
GLYMA_15G036900	-	1.2	0.00374594	0.9	0.0506593	1.2	2410000	1.2	0.0019031
GLYMA_15G102300	-	1.5	0.00375264	0.8	0.999995	2.2	0.276	2.4	28200000000
GLYMA_05G024000	-	1.6	0.00375453	1.5	0.018405	1	0.0218693	1.7	2020000000
GLYMA_09G130500	-	2.7	0.00378	1.8	0.0108133	2	160000	1.4	0.162786
GLYMA_15G003300	-	1.5	0.00378667	1.5	0.101091	1.9	2.29e-06	1.4	0.162705
GLYMA_07G046400	-	1.5	0.00382919	1.1	0.459008	1.4	1460000	1.1	0.575324
GLYMA_15G040700	-	1.6	0.00398305			1.5	32400000	0.2	0.999974
GLYMA_13G259400	-	1	0.00401193	0.7	0.999995	1	0.0564738	1.4	0.100824
GLYMA_11G036400	-	2.7	0.00402	1.3	0.0859851	1.7	85300000	2	0.00110675
GLYMA_11G185600	-	1.8	0.00403499	0.6	0.999995	0.8	0.301424	0.3	0.999974
GLYMA_13G346700	-	1.5	0.00410232			1	86500000000	0.8	0.999974
GLYMA_18G159300	-	1.6	0.0041302	1.4	0.146535	1.4	0.00124609	1.7	0.0106821
GLYMA_15G256000	-	1.5	0.00415997	1.3	0.323253	1.8	802	1.1	0.766852
GLYMA_02G195400	-	2.7	0.00422	2.2	29400000	2.1	1.76	2.1	96900
GLYMA_08G131200	-	1.5	0.00429567	1.1	0.642516	1.2	0.00239249	1.8	0.00393437
GLYMA_13G093300	-	1.2	0.00432863	1.1	0.380761	1.2	598000000	1.3	0.0504307
GLYMA_10G259400	-	1	0.00433029	0.7	0.999995	0.6	66500000000	0.9	0.00316929
GLYMA_16G069200	-	0.8	0.00433029	0.7	0.999995	0.6	34600000000	0.4	0.999974
GLYMA_06G086000	-	1	0.00438857	0.5	0.999995	0.6	77900000000	1	0.55627
GLYMA_18G204600	-	1	0.00438857	0.5	0.999995	0.6	0.0325881	0.8	0.0958092
GLYMA_20G228000	-	1	0.00440628	0.7	0.995503	0.6	29400000000	0.9	0.73514
GLYMA_09G275100	-	1.3	0.00442298	1	0.616594	1.2	14000000	1.3	0.0384015
GLYMA_15G249800	-	1.5	0.00446621			1.5	846000
GLYMA_09G237100	-	1	0.00456153	0.4	0.999995	0.5	0.0123643	0.5	0.999974
GLYMA_16G173000	-	1.3	0.00456208	1	0.779864	0.6	0.242228	0.3	0.999974
GLYMA_08G094800	-	1.1	0.0045852	0.8	0.859979	0.8	2200000000	0.7	0.274561
GLYMA_02G248100	-	1.8	0.0045981			2.1	4770000
GLYMA_17G180100	-	2	0.0048	1.8	39500000000	1.7	9.48	1.6	0.0019831
GLYMA_13G231200	-	3.4	0.00482	2.9	189	3.4	7.13e-16	4.1	0.000201
GLYMA_07G190700	-	1.2	0.00484616	0.7	0.999995	1.1	26300000	1.3	0.00314523
GLYMA_17G049900	-	1.6	0.00485926	1.6	0.03285	1.1	0.0121867	1.8	54900000000
GLYMA_10G170900	-	1.7	0.00488172			2.3	31100
GLYMA_02G195500	-	1	0.00497928	0.7	0.911386	0.6	0.0428672	0.9	0.0540511
GLYMA_02G148200	-	1.6	0.00498471	1.5	0.0479605	1.4	251000000	1	0.948112
GLYMA_08G010400	-	1.6	0.00505046			1.7	3510000
GLYMA_08G352100	-	1.4	0.00505046			1.5	611	0.8	0.999974
GLYMA_16G159300	-	1.4	0.00517817	1	0.64814	1.2	2360000000	1.4	54800000000
GLYMA_12G114100	-	1.5	0.00529983	1.1	0.502891	1.1	1910000000	0.9	0.999974
GLYMA_20G062000	-	3.4	0.00538			2.5	504
GLYMA_08G191300	-	1.5	0.00552582	1.2	0.0847234	1.5	6200	1.3	0.0759681
GLYMA_09G182400	-	1.3	0.00554493	1.3	0.0915462	1.2	5830000000	1	0.6129
GLYMA_06G262700	-	1.2	0.005651	1	0.358355	1.3	417000	1.1	0.386236
GLYMA_14G030000	-	1.1	0.00565433	0.8	0.481492	0.7	78600000000	0.8	0.0483305
GLYMA_19G229500	-	1.4	0.00565433			0.8	0.124429	0.6	0.999974
GLYMA_07G115300	-	1.6	0.00566723	1.2	0.461437	1.9	983000
GLYMA_16G010000	-	1	0.00566723	1.1	0.0940933	1.1	168000000	1.7	2180000
GLYMA_14G040000	-	1.3	0.00569321	1.4	0.15957	1.7	1570
GLYMA_08G151100	-	1.6	0.00589846			2.4	0.000177
GLYMA_13G112400	-	3.7	0.00592	1.4	0.180709	1.1	0.053076	5	8.73e-15
GLYMA_09G099200	-	1.5	0.00594172			1.6	1.32
GLYMA_12G204300	-	1.3	0.00594172	0.9	0.999995	1.6	8.03e-05	1.9	1670000000
GLYMA_07G066500	-	0.9	0.00597894	0.8	0.756502	0.7	10600000000	0.7	0.153393
GLYMA_18G003000	-	1.2	0.00597894	0.6	0.999995	0.9	6460000	1	0.911203
GLYMA_03G002900	-	1.3	0.00598361	0.6	0.999995	1	80200000000	1.1	0.0261543
GLYMA_08G281600	-	1.2	0.00600602	0.8	0.999995	1.2	7980	1.7	22900000000
GLYMA_13G035700	-	1.4	0.00600602	1	0.766169	1.1	0.0152906	1.2	0.472836
GLYMA_08G138900	-	1.7	0.00607506	2.1	0.00159809	1.3	0.00990408	1.3	0.443769
GLYMA_03G105400	-	-0.9	0.00615628	-0.6	0.999995	-0.3	0.747206	-0.8	0.999974
GLYMA_11G019900	-	1.5	0.00615628	1.5	0.00754315	1.3	617000	1.2	0.160931
GLYMA_13G245600	-	1.4	0.00623073	0.7	0.999995	1.1	11100000000	1	0.654703
GLYMA_18G016500	-	1.7	0.00625815			1	0.0832947
GLYMA_01G092900	-	1.1	0.00639965	1	0.368905	0.7	0.010968	0.7	0.487443
GLYMA_19G196400	-	1.7	0.00641437	1.6	0.0323351	1.4	82000000000	1.7	0.00353405
GLYMA_10G191700	-	1.7	0.00670097	0.8	0.999995
GLYMA_18G064100	-	1	0.00670097	0.9	0.999995	0.8	24900000	0.6	0.999974
GLYMA_10G171300	-	1	0.00677238	0.7	0.978697	0.7	19000000000	1.1	0.00519851
GLYMA_11G038600	-	1.5	0.00691955	1.4	0.111683	1.8	2770	2.5	72000
GLYMA_15G077100	-	2.9	0.007	1.7	68900000000	2.3	4.07e-05	2.8	1.69e-08
GLYMA_17G069300	-	1.4	0.0070323	0.8	0.999995	1.3	28000000	1.5	1230000000
GLYMA_18G199100	-	1.5	0.00705883	0.8	0.999995	0.7	0.397244	0.3	0.999974
GLYMA_07G262700	-	1.4	0.00725069	1.1	0.209407	1.3	55400000	1.6	22600000
GLYMA_06G093400	-	1.3	0.00727205	1	0.221075	0.7	0.0201784	0.9	0.0218401
GLYMA_01G231000	-	1.7	0.00728768			1	0.135291	1	0.942354
GLYMA_02G294100	-	1.2	0.00728768	0.5	0.999995	0.8	2030000000	0.8	0.999974
GLYMA_07G153200	-	1.2	0.00740217	0.7	0.999995	0.8	0.0424997	0.7	0.881669
GLYMA_11G036500	-	1.4	0.0074026	1.3	0.20262	1.8	6.2e-05	1.2	0.665465
GLYMA_01G133100	-	1.6	0.0075225	1.4	0.225218	1.3	11500000000	0.5	0.999974
GLYMA_01G206600	-	1.5	0.00753896	1.4	0.128457	2.1	0.000345
GLYMA_13G343500	-	0.9	0.00755802	0.8	0.999995	0.9	17600000	0.8	0.430988
GLYMA_20G002800	-	1.5	0.00758964			0.9	0.179817	0.3	0.999974
GLYMA_02G021400	-	1.5	0.00763772	1.1	0.558004	1	685000	0.4	0.999974
GLYMA_08G044300	-	1.2	0.00768155	1.1	0.373891	1	34000000000	0.6	0.999974
GLYMA_14G051800	-	1.5	0.00768155	1	0.999995	1.1	0.0264717	1	0.999974
GLYMA_11G143300	-	1.6	0.00780807	0.8	0.999995	1	0.0918401	0.7	0.999974
GLYMA_20G172100	-	0.9	0.00789916	1	0.27958	0.9	1370000000	0.9	0.0118007
GLYMA_19G148300	-	1.6	0.00791188	0.4	0.999995	0.7	0.308302	0.9	0.839159
GLYMA_01G103300	-	1.5	0.00794036	1.1	0.549254	0.8	0.274026	0.9	0.999974
GLYMA_07G104300	-	1.5	0.0082122			2.1	0.000322
GLYMA_02G009800	-	1.3	0.00831783	0.8	0.826976	0.9	0.0127619	1.4	76100000000
GLYMA_11G125400	-	0.9	0.00852735	0.8	0.999995	1	18300000000	1	0.971166
GLYMA_07G180600	-	1.5	0.00861988	1.8	0.00209878	2.2	367	1.9	0.0163157
GLYMA_15G125600	-	1.3	0.00874988	1.1	0.616594	1	0.00742518	0.6	0.999974
GLYMA_02G017100	-	1.4	0.00888041	1.4	0.11816	1.7	3.21e-08	0.9	0.999974
GLYMA_17G123800	-	1.2	0.00893189	1	0.091601	1	30200000000	1.3	3160
GLYMA_18G228600	-	-1.1	0.0089717	-0.9	0.999995	-0.8	0.251495	-0.8	0.950512
GLYMA_07G052700	-	1.4	0.0089947	0.4	0.999995	0.8	0.00670942	0.6	0.637046
GLYMA_08G037900	-	1.1	0.00902104	0.9	0.999995	0.8	0.0404389	0.5	0.999974
GLYMA_18G254700	-	1.5	0.00903331	1.4	0.0347469	1.3	0.00194427	1.6	24800000000
GLYMA_19G218800	-	1.7	0.00918429			1.9	219000000	1.6	0.118132
GLYMA_16G201500	-	1	0.0092234	0.8	0.798959	0.6	0.00100548	0.7	0.193499
GLYMA_12G135600	-	0.9	0.00923466	0.4	0.999995	0.4	0.548618	0.4	0.999974
GLYMA_03G194000	-	1	0.0093266	0.7	0.833379	0.6	0.00386586	0.9	9820000000
GLYMA_06G300600	-	1	0.00943137	0.6	0.999995	0.9	4630000000	0.9	0.00385686
GLYMA_10G201600	-	1.2	0.00953835	0.8	0.999995	1.1	10200000000	1.1	0.55645
GLYMA_10G272500	-	1.3	0.00987584	0.8	0.999995	0.7	0.00195649	0.6	0.999974
GLYMA_06G153600	-	1.1	0.00998915	1.1	0.421811	1.3	264	1.4	0.0311983
GLYMA_01G143500	-	1.5	0.0101033			1.6	832000
GLYMA_14G140500	-	1.5	0.0102311			1.9	868000
GLYMA_05G209100	-	1.1	0.0103315	0.6	0.999995	0.6	0.00810628	0.9	7210000000
GLYMA_02G265900	-	1.6	0.0103865	1.2	0.321784	1.1	0.0376311	1.5	0.0789196
GLYMA_13G358900	-	1.2	0.0103865	0.9	0.501412	0.9	0.00651916	1	5700000
GLYMA_01G007500	-	1.3	0.0103972	1.1	0.244374	0.8	0.0311401	0.8	0.81745
GLYMA_20G036400	-	0.9	0.0104317	0.7	0.623161	0.9	685000	0.9	0.0610013
GLYMA_05G099900	-	1.3	0.010436	0.7	0.999995	0.8	0.0570967	0.8	0.453237
GLYMA_08G340300	-	1.4	0.0105599	1	0.778475	1.2	111000000	1.4	0.104342
GLYMA_07G258200	-	1.6	0.0107741	0.9	0.999995	1.2	0.00741611	1.4	0.304665
GLYMA_09G240000	-	1.6	0.0107975	1.6	0.0474389	0.4	1	0.9	0.999974
GLYMA_08G024600	-	0.7	0.0108941	0.5	0.999995	0.6	0.0038334	0.7	0.355646
GLYMA_10G239400	-	1.6	0.0109462	1.3	0.228885	1.1	0.0382962	1.1	0.873211
GLYMA_06G259400	-	1.1	0.0110254	0.7	0.999995	1.2	48.1	0.9	0.573557
GLYMA_20G114100	-	1.1	0.0112372	0.4	0.999995	0.5	0.401302	0.5	0.938379
GLYMA_13G095700	-	1.6	0.0112633			1.8	16900
GLYMA_15G088000	-	1.2	0.0112738	0.6	0.999995	0.9	0.00142291	0.9	0.131064
GLYMA_U029700	-	1.1	0.0113222	1.3	0.235953	1.7	0.0114	1.2	0.551529
GLYMA_02G296500	-	1.3	0.0113942			1.6	0.000539
GLYMA_10G258800	-	1	0.0113942	0.6	0.999995	0.8	1460000000	0.4	0.999974
GLYMA_20G213800	-	1.6	0.011934	0.6	0.999995			0.4	0.999974
GLYMA_06G077400	-	1.1	0.0120322	1	0.0453346	0.8	0.0206204	0.8	0.469542
GLYMA_14G199400	-	0.9	0.0121336	0.5	0.999995	0.7	0.00510691	0.4	0.999974
GLYMA_06G191300	-	1.2	0.0122112	0.7	0.999995	0.6	0.0121768	1	0.0138863
GLYMA_03G026800	-	1.6	0.0122184	1.2	0.432839	1	0.102051	0.9	0.999974
GLYMA_18G202600	-	0.9	0.0122184	0.7	0.999995	0.8	0.0307659	1.8	0.00287971
GLYMA_07G092000	-	1.6	0.0123173	0.7	0.999995			0.2	0.999974
GLYMA_05G197000	-	0.9	0.0127453	0.7	0.999995	1	29300000	0.8	0.999974
GLYMA_07G190100	-	1.3	0.0127762	1	0.999995	1.5	0.365	0.9	0.999974
GLYMA_17G034900	-	1	0.0128692	0.7	0.809282	1	1220000000	1	0.0515181
GLYMA_15G093900	-	0.8	0.0128928	0.7	0.523744	0.6	0.0209679	0.7	0.999974
GLYMA_20G188800	-	1	0.0128928	0.6	0.999995	1	2560	1.5	0.00385686
GLYMA_04G153500	-	1.6	0.0132094	1.5	0.0925029	0.8	0.238215	2.3	2770000000
GLYMA_17G211300	-	1.5	0.0135593	0.7	0.999995	1.5	0.00100779
GLYMA_05G194200	-	1.1	0.0136449	0.3	0.999995	0.8	0.0470755	0.7	0.999974
GLYMA_07G108200	-	1.4	0.0136546	0.6	0.999995	1.2	0.00202733	1.4	1030000000
GLYMA_08G094400	-	1.5	0.0136546	1.8	31400000000	1.6	955000	2	14300000000
GLYMA_08G178800	-	1.2	0.0137951			1.2	38400	0.6	0.999974
GLYMA_09G005300	-	1.6	0.0137951	1.5	0.0746781	1.8	3220000000	2.8	2410000000
GLYMA_02G100400	-	1.1	0.0137999	1.2	0.332887	1.1	1950000000	0.8	0.999974
GLYMA_11G138500	-	1.1	0.0137999	0.3	0.999995	0.5	0.288795	0.4	0.999974
GLYMA_09G058900	-	1.4	0.0139143	1	0.200071	1	13300000000	1.3	37800000000
GLYMA_11G212100	-	1.2	0.0139691	0.8	0.999995	1.7	1.43	1.6	0.0405329
GLYMA_11G100200	-	1.6	0.0140953	0.9	0.999995	0.8	0.297575	1.5	0.268622
GLYMA_18G256500	-	1.6	0.0142141	1	0.999995	0.7	0.510507	0.8	0.999974
GLYMA_13G085800	-	1.6	0.0143129			2.4	11.3
GLYMA_09G005700	-	1.2	0.0144568	0.8	0.999995	0.9	18000000	1.3	0.0916939
GLYMA_09G161400	-	1.1	0.0144568	1.1	0.91049	0.4	1	-0.3	0.999974
GLYMA_09G054900	-	1.3	0.0144728	1.2	0.0438306	1.3	103000000	1.7	476000000
GLYMA_01G024500	-	1.2	0.0145147	0.8	0.999995	0.9	3690000000	0.5	0.999974
GLYMA_14G208000	-	1.3	0.014641			1.8	7.83
GLYMA_17G091400	-	1.2	0.014694	0.6	0.999995	0.7	0.0274021	0.2	0.999974
GLYMA_07G174100	-	2	0.0152	1.5	0.0233664	1.6	0.000153	1.5	0.00249549
GLYMA_11G063200	-	1.4	0.0152321	1.5	0.0179892	0.8	0.23326	0.3	0.999974
GLYMA_13G054600	-	1.6	0.0154677	0.9	0.999995	0.6	0.819807	2.3	0.00101865
GLYMA_13G179000	-	0.9	0.0155456	0.6	0.732482	0.9	26700000000	0.7	0.0190125
GLYMA_01G094900	-	1.1	0.0157475	1	0.20819	1	88600000	1.4	0.00105875
GLYMA_05G079700	-	0.9	0.0158016	0.8	0.999995	0.7	0.00836379	0.3	0.999974
GLYMA_09G282400	-	0.9	0.0158628	0.7	0.999995	0.6	0.0316475	0.7	0.911598
GLYMA_04G139100	-	1	0.0158722	0.8	0.999995	0.9	0.0392406	0.7	0.999974
GLYMA_05G010500	-	1.2	0.016003	1	0.722655	1	5890000	0.7	0.999974
GLYMA_13G073900	-	1	0.0160305	0.8	0.999995	0.9	56500000000	0.4	0.999974
GLYMA_15G095000	-	1.2	0.0160412	1	0.0516158	1.1	372000	1.2	432000000
GLYMA_07G103800	-	1.5	0.0161084	1.7	0.0258484	0.5	0.929979
GLYMA_17G014400	-	1.6	0.0161084			1.3	0.00472415
GLYMA_05G156600	-	1.3	0.0161616	1.3	0.159472	2	4640000	1.9	19300000
GLYMA_09G131100	-	1.5	0.0161616			1.8	0.00454
GLYMA_10G221200	-	1.1	0.0161616			1.3	15300	0.5	0.999974
GLYMA_04G217000	-	1.6	0.0163069			2.3	42400
GLYMA_15G214100	-	1.1	0.0164334			0.1	1	0.5	0.999974
GLYMA_17G047700	-	1.3	0.0165022	1.3	0.148155	1.9	18.7	2.5	206000000
GLYMA_13G188900	-	1.2	0.0166148	1.1	0.592707	0.7	0.0769018	0.4	0.999974
GLYMA_12G199700	-	1.6	0.016748	1.6	0.0421954	1.1	0.0583528	0.8	0.999974
GLYMA_13G038200	-	1.1	0.016843	0.9	0.545377	0.7	0.281765	0.8	0.61623
GLYMA_11G058900	-	0.8	0.0168956	1	0.371702	0.8	96000000000	0.6	0.999974
GLYMA_18G040400	-	0.7	0.0169585	0.2	0.999995	0.3	0.359197	0.5	0.522727
GLYMA_08G307500	-	-1.5	0.0170387			-1.4	1610000000
GLYMA_18G120400	-	1.1	0.0170387	0.6	0.999995	0.9	65900000000	0.6	0.999974
GLYMA_04G062800	-	1.3	0.0170785	1	0.4989	1.3	39900000	1.4	0.0155203
GLYMA_16G172900	-	1.6	0.0172995	0.8	0.999995	1.1	0.0531683	1	0.965399
GLYMA_01G185800	-	1.2	0.0173017	1.3	0.16136	1.5	4.68	1	0.942623
GLYMA_13G005100	-	1.1	0.017447	1	0.458295	0.9	93000000000	1.1	0.0157901
GLYMA_19G007000	-	3.1	0.0176	1.9	0.00488303	1.8	1730000000	2.7	39300000
GLYMA_10G281700	-	1.5	0.0176155	1.7	0.00968658	1.5	8270000000	1.9	0.00345005
GLYMA_12G200000	-	1.4	0.0176217	1	0.999995	1.2	15400000000	0.7	0.999974
GLYMA_20G125500	-	1.5	0.0178568			1.7	2.3
GLYMA_15G070400	-	1.6	0.0178586			1.5	68900000000
GLYMA_13G225900	-	2.4	0.0179	1.8	493000000	1.7	1980000	1.8	3.42e-07
GLYMA_13G045300	-	1.4	0.0179348	1.2	0.147081	1.5	1800000000	1.6	36100000000
GLYMA_08G280300	-	1.5	0.0180573	1.8	0.00896238	2.2	3880000	3.3	572000
GLYMA_20G210900	-	1.4	0.0181181	1	0.732808	1.2	51800000000	1.6	0.00214151
GLYMA_03G027200	-	1.3	0.0181628	1.1	0.44494	0.6	0.657753	0.7	0.999974
GLYMA_08G082400	-	1	0.0182034	0.6	0.999995	0.7	0.00141972	1.2	9290000000
GLYMA_16G214800	-	1.1	0.0182191			1.1	89200000	0.3	0.999974
GLYMA_11G097000	-	1.5	0.0183974	0.9	0.999995	1.3	90400000000	1.7	67000000000
GLYMA_05G034600	-	0.9	0.0185324	0.4	0.999995	0.5	0.00676626	0.7	0.346636
GLYMA_06G124700	-	1.3	0.0185846	0.7	0.999995	0.9	0.102438	0.9	0.761956
GLYMA_19G204500	-	0.9	0.0186501	0.9	0.482719	0.5	0.034605	0.8	0.0151221
GLYMA_13G033500	-	1.1	0.0188893	0.9	0.999995	0.9	0.0144473	0.4	0.999974
GLYMA_16G092000	-	1.1	0.0189744	0.6	0.999995	0.4	0.627824	0.3	0.999974
GLYMA_20G129900	-	1.2	0.0189813			1	653000000
GLYMA_08G003700	-	1.5	0.0190434	1.7	0.0290571	1.4	0.00318542	1.7	0.0765431
GLYMA_03G203600	-	1.2	0.0192013			1	32400000	0.4	0.999974
GLYMA_08G130800	-	1	0.0192013	0.7	0.999995	0.5	0.376303	0.6	0.999974
GLYMA_04G136600	-	1.5	0.019252			1.7	32700000
GLYMA_11G152200	-	1	0.0196488	0.8	0.999995	0.9	18400000000	0.8	0.999974
GLYMA_09G201900	-	-1.1	0.019882	-0.6	0.999995	-0.2	1	-0.3	0.999974
GLYMA_20G163200	-	1.4	0.0201618	1.2	0.431566	1.5	55400000	1.8	3140000000
GLYMA_09G072000	-	3.3	0.0202	2.6	25800000	2	24000000	1.8	0.0445335
GLYMA_02G257700	-	1.2	0.0202381	1.2	0.220587	1.6	76100000	2.2	2670000000
GLYMA_16G045300	-	1.1	0.0203827	0.8	0.999995	0.8	0.0154947	0.9	0.999974
GLYMA_16G213700	-	1	0.0204694	1.5	0.0306009	1	0.0015883	1.3	39000000000
GLYMA_17G089500	-	1.2	0.020528	0.7	0.999995	0.9	25000000000	0.9	0.863543
GLYMA_18G271900	-	1.1	0.020753	0.7	0.999995	0.7	0.0144937	0.5	0.999974
GLYMA_06G266000	-	1.1	0.020824	0.7	0.999995	0.8	14400000000	1.1	0.0811906
GLYMA_10G196700	-	1.3	0.0210506	0.9	0.999995	0.4	1	1.1	0.0678895
GLYMA_04G242400	-	1.2	0.0211195	0.8	0.999995	0.4	0.621661	0.5	0.999974
GLYMA_06G063900	-	2.7	0.0213	1.9	12000000000	2.2	1.4e-09	2.9	1.36
GLYMA_19G160600	-	1	0.0213342	0.7	0.402976	0.6	0.00556336	0.6	0.194634
GLYMA_18G031100	-	1.2	0.0215022	0.9	0.47028	0.9	94100000	1.3	715
GLYMA_16G215100	-	0.9	0.0215848	0.7	0.999995	0.7	0.0812511	0.4	0.999974
GLYMA_12G179800	-	1	0.0217583	1	0.0368933	1.1	2400000000	1.6	63800000000
GLYMA_13G033000	-	1	0.0217583	0.7	0.999995	0.6	0.409093	0.2	0.999974
GLYMA_07G191300	-	1.5	0.0223374			1.5	1180000000
GLYMA_06G119300	-	1.1	0.0227932	0.4	0.999995	0.5	0.638659	0.7	0.313234
GLYMA_09G044800	-	1	0.0230459	0.9	0.296063	0.8	2970000000	1.1	0.00412004
GLYMA_20G139700	-	1	0.0230544	0.3	0.999995	0.7	0.00674085
GLYMA_03G221700	-	1.4	0.0235773			1.5	2470000
GLYMA_11G146200	-	0.7	0.0235773	0.4	0.999995	0.5	0.544571	0.3	0.999974
GLYMA_10G079900	-	1	0.0236252	0.6	0.999995	0.7	78800000000	0.7	0.49927
GLYMA_13G138600	-	1.2	0.0237178	0.9	0.258916	1	737000000	1.2	0.00705014
GLYMA_05G029000	-	1.4	0.0238242	1.6	91000000000	1.2	26400000000	1.3	0.0118007
GLYMA_18G118300	-	3.5	0.0242			2.5	5020
GLYMA_13G316100	-	1.4	0.0244632			1.4	221000
GLYMA_10G222600	-	1	0.0249691	0.6	0.999995	0.7	26300000000	0.9	0.0865776
GLYMA_14G103100	-	1.2	0.0261094	0.6	0.999995	0.5	0.653163	0.6	0.999974
GLYMA_18G219200	-	1.3	0.0262042	1.7	46700000000	1.2	26500000000	1.3	93700000000
GLYMA_10G169300	-	2.3	0.0264	1.2	0.133054	1.8	0.00195	1.6	0.0205689
GLYMA_09G115800	-	1	0.0264655	0.9	0.779864	0.7	0.00100548	0.6	0.999974
GLYMA_04G211800	-	1.5	0.0265008
GLYMA_13G282400	-	1.4	0.0265446	0.7	0.999995	1.3	0.00950179
GLYMA_17G159600	-	1.4	0.0266181	1.2	0.352488	1.6	760000	1.7	0.00775975
GLYMA_06G202300	-	1.1	0.0268466	-0.1	0.999995	0.4	0.375995	0.8	0.829676
GLYMA_15G150500	-	1.2	0.0268466	1.6	0.0335133	2	367	1	0.693282
GLYMA_06G132100	-	0.8	0.0269708	0.5	0.999995	0.5	0.121792	0.7	0.566468
GLYMA_14G194100	-	0.9	0.0272332	0.8	0.505624	0.6	0.0232744	0.8	0.0034587
GLYMA_20G042200	-	0.8	0.0273671	0.6	0.957	0.7	15100000000	0.9	0.0204927
GLYMA_15G109900	-	1.4	0.0277954	1.3	0.182734	1.7	16900000000	1.9	0.003496
GLYMA_02G106700	-	0.8	0.0280757	0.8	0.409808	0.6	51900000000	0.6	0.295097
GLYMA_04G027100	-	0.9	0.0281032	0.7	0.999995	0.7	0.112069	0.9	0.00249288
GLYMA_05G123400	-	-1.2	0.0285731	-0.8	0.999995	-0.7	0.360382	-0.6	0.999974
GLYMA_10G014400	-	1.4	0.0285731			1.4	136000	0.4	0.999974
GLYMA_12G185400	-	1.2	0.0287276	1	0.999995	1.2	2480	0.8	0.999974
GLYMA_09G182000	-	1	0.0287886	0.8	0.999995	0.5	0.313643	0.6	0.999974
GLYMA_10G253800	-	1.5	0.0288552	1	0.999995	0.3	1	1.2	0.573893
GLYMA_02G008400	-	1.5	0.0289055	0.8	0.999995	0.9	0.141222
GLYMA_04G023800	-	1.2	0.0289055	1.1	0.47028	0.9	1380000000	0.9	0.564612
GLYMA_18G038200	-	1.3	0.0289444			1.3	0.0114838
GLYMA_05G143400	-	1.3	0.0290726			1.5	1810000	0.4	0.999974
GLYMA_19G038600	-	1	0.0290726	0.8	0.793148	0.5	0.237058	1	0.0167424
GLYMA_06G317800	-	1.1	0.0292387			1	1620000000	0.2	0.999974
GLYMA_02G284200	-	0.9	0.0293112	0.6	0.760555	0.6	0.112886	0.7	0.310779
GLYMA_20G013200	-	0.9	0.0293112	0.5	0.999995	0.6	51700000000	0.6	0.971172
GLYMA_10G013600	-	1.4	0.0293759	0.7	0.999995	1.2	0.00384809	0.3	0.999974
GLYMA_14G178700	-	1.1	0.0294012	0.6	0.999995	1.1	4250000	0.6	0.999974
GLYMA_12G142200	-	1.2	0.029999	1.1	0.861706	0.8	0.0262984	0.4	0.999974
GLYMA_06G268600	-	1	0.0304011	0.9	0.706804	0.4	0.950405	0.7	0.324141
GLYMA_19G255500	-	1.2	0.0305897	1.1	0.523443	0.8	0.0303709	0.8	0.452039
GLYMA_17G179400	-	1.5	0.0306454	1.6	0.0457508	0.6	0.805567	0.4	0.999974
GLYMA_06G292200	-	0.9	0.0310784	0.7	0.999995	0.7	0.0142278	0.6	0.102712
GLYMA_19G210300	-	0.8	0.0312834	1	0.926906	0.9	7980000	0.8	0.999974
GLYMA_10G044500	-	1.1	0.0315417			0.9	0.00823142	-0.1	0.999974
GLYMA_16G084700	-	2.6	0.0316	2.1	43600000	2.1	3.87e-07	3	9.9e-09
GLYMA_03G201100	-	3.4	0.0318	3	509	1.3	0.0123012	2.2	0.0014898
GLYMA_20G178800	-	0.9	0.0322339	0.7	0.999995	1	12600000000	0.5	0.999974
GLYMA_12G054300	-	1.5	0.0323631			2.3	2130
GLYMA_03G052400	-	1.3	0.0323959	1	0.760456	1.1	49500000000	1.3	101000000
GLYMA_11G240700	-	1.5	0.0323959			1.3	0.00706624
GLYMA_04G037300	-	1.5	0.0330737	1	0.750448			1.2	0.562734
GLYMA_12G218500	-	1.1	0.0330737	1.1	0.22807	0.8	0.0564133	1	0.0117893
GLYMA_17G014100	-	1.5	0.0334714			2.3	202000
GLYMA_20G209700	-	1.2	0.0334714			1.2	672000000	0.4	0.999974
GLYMA_14G022700	-	1.5	0.0336478			2.5	4.74
GLYMA_15G159300	-	1.5	0.0337841			1.6	4680000000
GLYMA_01G197900	-	3.1	0.0341	2.3	35000000	2.7	1.33e-14	2.9	1160
GLYMA_01G223900	-	0.9	0.0343835	0.4	0.999995	0.5	0.656095	0.6	0.999974
GLYMA_18G167000	-	1.1	0.0347093	0.4	0.999995	0.6	0.301223	0.7	0.479677
GLYMA_06G200300	-	1.2	0.0347875			1.2	7480000000	0.2	0.999974
GLYMA_01G195300	-	1.4	0.035411	1	0.999995	2.2	0.000184	2.6	280000000
GLYMA_09G045700	-	1	0.0354652	0.5	0.999995	0.9	36800000000	0.4	0.999974
GLYMA_11G069300	-	0.7	0.0354652	0.8	0.999995	0.5	0.0684407	0.6	0.143216
GLYMA_08G003800	-	1.5	0.0356914			0.7	0.42811
GLYMA_09G229300	-	3.6	0.0357			2.3	1290000
GLYMA_02G089500	-	1.3	0.0357799			2.1	0.414
GLYMA_02G311200	-	1	0.0360536	0.7	0.761863	0.7	0.00139723	0.6	0.608971
GLYMA_02G037900	-	1.2	0.0361632	0.9	0.999995	1	0.00985744	0.6	0.999974
GLYMA_11G111700	-	1.1	0.0363455	1.1	0.605242	1.2	31600000	1.1	0.453808
GLYMA_12G007200	-	1.3	0.0371284			1.7	506
GLYMA_12G199900	-	1.4	0.0375197	0.3	0.999995			-0.6	0.999974
GLYMA_13G352200	-	0.8	0.0375935	0.2	0.999995	0.6	38600000000	0.1	0.999974
GLYMA_12G205000	-	1	0.038877	0.9	0.749473	0.8	499000000	0.8	0.703051
GLYMA_13G283700	-	1.3	0.0390698	1.1	0.681245	0.9	0.0939359	0.4	0.999974
GLYMA_14G195000	-	-1.5	0.0392377	0.1	0.999995	-0.1	1	-0.8	0.999974
GLYMA_15G206800	-	1.2	0.0395101	1.3	0.255784			0.9	0.856854
GLYMA_16G145600	-	1.4	0.0401941	1.4	0.145253	1.3	630000	1	0.973732
GLYMA_17G039800	-	0.9	0.0407596	0.9	0.999995	1.1	208
GLYMA_15G072600	-	0.9	0.0411472	0.5	0.999995	0.5	0.114331	0.8	0.999974
GLYMA_13G068800	-	1.2	0.0411675	1.1	0.463861	1.3	5020	1.1	0.64549
GLYMA_05G132900	-	1.3	0.0413928	1	0.279354	1.3	0.0152	1.6	19900000000
GLYMA_17G118200	-	1.1	0.0419118	0.8	0.999995	1.1	672000000	0.6	0.999974
GLYMA_02G053600	-	1	0.0421385	0.7	0.947298	0.5	0.326876	0.3	0.999974
GLYMA_03G264300	-	1.3	0.0425964	0.8	0.999995	1.3	1250000	1.4	0.0158358
GLYMA_05G238100	-	1.4	0.0435742			1	0.138191
GLYMA_02G211600	-	0.9	0.0437031	0.9	0.446608	1	381000
GLYMA_13G233400	-	1	0.0437449	0.7	0.451171	0.5	0.713243	0.4	0.999974
GLYMA_09G263500	-	-1.3	0.0439129	-0.5	0.999995	-0.6	0.693235	-1	0.999974
GLYMA_07G132900	-	1	0.0439632	0.7	0.999995	0.8	98000000000	0.8	0.764036
GLYMA_02G075700	-	-0.7	0.0440374	-0.1	0.999995	-0.2	1	-0.4	0.999974
GLYMA_10G185200	-	1.1	0.0440374	1.1	0.654829	1.5	47000000
GLYMA_05G147600	-	0.9	0.0443154			0.4	0.805567	0.6	0.999974
GLYMA_04G076200	-	1	0.0443763	0.8	0.676212	0.9	14200000	1.3	29000000
GLYMA_01G216600	-	3.1	0.0444	1.8	0.00695109	2.6	0.00378	3.3	6.79
GLYMA_05G175000	-	2.8	0.0444	2.2	3060000000	1.6	3940000000	1.9	3810000000
GLYMA_04G035500	-	1	0.0451084	0.7	0.999995	0.8	0.0335046	1.1	0.0261543
GLYMA_13G196900	-	0.9	0.045111	1	0.367147	0.7	0.143901	0.2	0.999974
GLYMA_04G211600	-	1.3	0.0466659	0.9	0.999995	0.8	0.19703	1.3	0.211949
GLYMA_10G057600	-	0.7	0.0469273	0.4	0.999995	0.6	0.00379393	0.5	0.942893
GLYMA_16G062800	-	0.7	0.0470572	0.6	0.999995	0.5	0.102449	0.4	0.999974
GLYMA_09G251900	-	0.6	0.0472534	0.6	0.999995	0.8	5760000000	1	0.42486
GLYMA_09G126100	-	1.4	0.0476923	1.1	0.674998	0.6	0.812744	1.2	0.575863
GLYMA_11G136300	-	1.4	0.0476923	0.6	0.999995	0.4	1	0.4	0.999974
GLYMA_01G183300	-	1	0.0483441	1.1	0.398727	0.9	117000	0.4	0.999974
GLYMA_02G037100	-	1.1	0.0483441	1	0.262244	1	2440000	1.2	26100000000
GLYMA_08G272000	-	1	0.0483441	0.5	0.999995	0.8	899000000	0.9	0.430719
GLYMA_18G072300	-	-0.9	0.0483441	-0.8	0.999995	-0.2	1	-0.8	0.999974
GLYMA_13G331800	-	1.4	0.0484748	1.4	0.1823	0.8	0.372997	1.7	0.0675596
GLYMA_17G152400	-	1	0.0485744	0.8	0.999995	0.8	0.00431974	0.5	0.999974
GLYMA_14G179800	-	0.8	0.0487646	0.6	0.999995	0.7	0.00101197	0.5	0.457702
GLYMA_20G200000	-	1.2	0.0494135	0.7	0.999995	0.7	0.00161716	1.3	0.0406608
GLYMA_06G134900	-	0.8	0.0498851	0.3	0.999995	0.4	0.774824	0.3	0.999974
GLYMA_10G208200	-	0.8	0.0506576	0.5	0.999995	0.6	0.0313519	0.6	0.626108
GLYMA_09G116900	-	1	0.0509851	1.1	0.439088	0.6	0.0156039	0.8	0.999974
GLYMA_06G044200	-	0.8	0.0515682	0.6	0.999995	0.6	0.00158305	0.7	0.108682
GLYMA_05G037600	-	1.4	0.0523703	1.1	0.825051	0.8	0.335599	1.1	0.566793
GLYMA_06G183800	-	1.4	0.0533172	0.6	0.999995	-0.3	1	0.3	0.999974
GLYMA_08G127400	-	1.2	0.053496	1.1	0.0373808	1.2	3790000000	1.4	547000000
GLYMA_08G072300	-	0.7	0.0540292	0.2	0.999995	0.5	0.478009	0.4	0.999974
GLYMA_10G013300	-	1	0.0542137	0.7	0.999995	0.6	6440000000	0.8	0.0812168
GLYMA_16G020500	-	1.3	0.0547292	0.6	0.999995	1.1	0.0295321	2.6	1010000
GLYMA_08G083300	-	1.2	0.0548112	1	0.358252	0.9	0.00429617	1.1	0.215705
GLYMA_05G063600	-	1	0.0548945	1	0.913827	1.2	2900000000	0.8	0.999974
GLYMA_08G201300	-	1	0.0550526	0.8	0.999995	0.7	0.00139759	1.1	0.0112195
GLYMA_11G234300	-	1.1	0.0552879	0.6	0.999995	0.4	0.0615119	0.9	0.0302111
GLYMA_08G070100	-	1	0.055485	0.6	0.999995	0.7	8050000000	0.7	0.728497
GLYMA_09G225400	-	1.3	0.055485	1	0.972252	1.8	0.00378	2.5	0.0101
GLYMA_16G016400	-	1.2	0.055485			0.5	0.439784	1	0.967689
GLYMA_18G260700	-	1.2	0.055485			1.7	2.08	0.4	0.999974
GLYMA_04G253500	-	0.8	0.0555662	0.5	0.999995	0.3	0.234319	0.6	0.0405329
GLYMA_07G199800	-	2.8	0.0557	1.8	17000000000	1.9	132	1.9	37800000000
GLYMA_09G008200	-	1	0.0558406	0.7	0.999995	1	1890000000	1.3	71700000000
GLYMA_02G083900	-	1	0.0559036	0.6	0.999995	0.5	0.137933	0.3	0.999974
GLYMA_10G227700	-	1.2	0.0569328	0.8	0.999995	1.2	65800000	0.9	0.999974
GLYMA_13G006700	-	3.1	0.0582			2.5	0.388	1.4	0.35144
GLYMA_02G088700	-	1.4	0.0585079	1.5	0.0618926	1.8	17600000	2.7	388
GLYMA_14G219600	-	1.2	0.0587434	0.6	0.999995	1	27900	0.9	0.598175
GLYMA_05G162100	-	0.9	0.0598477	0.5	0.999995	0.6	0.026548	0.8	0.173064
GLYMA_18G010400	-	0.8	0.0606002	0.5	0.999995	0.8	12000000	1	0.00578087
GLYMA_13G324000	-	1.2	0.0607506	0.4	0.999995	0.4	0.73921	0.3	0.999974
GLYMA_15G088100	-	0.8	0.0610539	0.6	0.74138	1	1750000000	1.3	60400000
GLYMA_08G180300	-	1.3	0.0610574			0.2	1	-0.3	0.999974
GLYMA_12G199200	-	1.4	0.0617885	1.3	0.253075	1.2	0.0103945	2.8	3170000
GLYMA_16G214100	-	0.9	0.0617885	0.7	0.999995	0.9	0.0195506	0.6	0.999974
GLYMA_13G337400	-	1	0.0624581	0.5	0.999995	0.5	0.407754	0.6	0.999974
GLYMA_01G223600	-	1	0.0624977	0.7	0.999995	0.5	0.129821	0.7	0.0760217
GLYMA_13G176100	-	1	0.0624977	0.6	0.999995	0.4	0.42811	0.6	0.999974
GLYMA_18G293500	-	1.4	0.0631652			2.5	190
GLYMA_09G213600	-	0.7	0.0634038	0.5	0.999995	0.5	0.00246915	0.4	0.999974
GLYMA_20G116700	-	3.4	0.0636	2.6	173000000	2.5	378
GLYMA_04G162300	-	1.3	0.0636823	1.5	0.0490031	1.4	12100000000	0.7	0.999974
GLYMA_13G311600	-	1	0.0645648	0.6	0.999995	0.8	9110000	1	0.289385
GLYMA_14G118500	-	1.1	0.0647142	0.7	0.999995	0.8	0.0199508	0.6	0.571363
GLYMA_05G096500	-	0.9	0.0653856	0.7	0.822519	0.5	0.0390162	0.5	0.999974
GLYMA_18G294800	-	1.3	0.0655948	1	0.882195	1.2	99600000000	1.6	82600000000
GLYMA_17G149900	-	0.9	0.0658347	0.4	0.999995	0.4	0.340317	0.5	0.999974
GLYMA_19G212300	-	1.1	0.066294	0.8	0.999995	1.3	4240000000	1.3	0.0104519
GLYMA_10G007000	-	1.1	0.0664595	1.1	0.239772	1	3830000000	1	0.53312
GLYMA_19G174200	-	3.7	0.0669	2.4	6670000000	1	0.0759696
GLYMA_06G151200	-	1.2	0.0679041	0.7	0.999995	0.9	0.00942833	0.8	0.999974
GLYMA_15G038800	-	1.1	0.0679041	0.5	0.999995	0.5	0.839605	1.1	0.372227
GLYMA_02G108100	-	0.8	0.0683093	0.9	0.29266	0.8	0.00429617	0.7	0.335435
GLYMA_13G090600	-	-0.9	0.0691733	-0.4	0.999995	-0.4	0.686255	-0.2	0.999974
GLYMA_13G138300	-	-1	0.0695791	-1.2	0.470948	-1.2	0.00104433	0.1	0.999974
GLYMA_09G064200	-	1.2	0.0700322	1.1	0.141352	1	1350000000	1.5	0.0197695
GLYMA_10G050800	-	-0.9	0.0700322	-0.9	0.999995	-0.9	0.00229813
GLYMA_13G233300	-	0.8	0.0701047	0.7	0.999995	0.6	0.13919	0.3	0.999974
GLYMA_18G283200	-	0.7	0.0701398	0.5	0.999995	0.5	0.022815	0.7	0.308963
GLYMA_12G103200	-	-1.4	0.070478	-0.5	0.999995	-0.5	0.882286	-0.3	0.999974
GLYMA_18G254000	-	1.3	0.070782	1	0.787536	1.2	0.00215532	1.7	34100000000
GLYMA_07G204000	-	0.7	0.0716989	0.4	0.999995	0.4	0.172695	0.4	0.999974
GLYMA_07G260100	-	-1.1	0.0718073	-0.6	0.999995	-0.1	1	-0.7	0.999974
GLYMA_19G028100	-	0.9	0.0719121	0.6	0.999995	0.7	57800000000	1	0.18616
GLYMA_07G041100	-	0.8	0.0720825	0.5	0.999995	0.5	0.016138	0.6	0.76614
GLYMA_13G302700	-	1.2	0.0720825	1.2	0.27126	0.9	0.00116612	0.5	0.999974
GLYMA_09G195500	-	1	0.0721202	0.3	0.999995	0.6	0.240202	0.6	0.999974
GLYMA_09G284400	-	1.3	0.0726045	1.3	0.176729	1.3	0.00361971	1.5	0.179828
GLYMA_16G144400	-	1.3	0.0726045			1.4	0.00156526	0.6	0.999974
GLYMA_01G028800	-	-0.7	0.0737373	-0.4	0.999995	-0.5	0.250233	-0.8	0.0120109
GLYMA_13G340500	-	0.9	0.073877	0.5	0.999995	0.5	0.417282	0.4	0.999974
GLYMA_02G305300	-	1.3	0.0742734	1.4	0.0988796	0.6	0.804171	1.1	0.575911
GLYMA_09G148400	-	1.2	0.0745588	0.5	0.999995	0.8	0.293579	0.8	0.872272
GLYMA_01G103200	-	0.7	0.0747246	0.7	0.999995	0.6	2440000000	0.6	0.215169
GLYMA_15G257700	-	1.2	0.0752597	1.3	0.295043	1.2	60600000000	0.8	0.999974
GLYMA_03G145700	-	0.7	0.0757147	0.3	0.999995	0.6	0.00656849	0.5	0.999974
GLYMA_07G173000	-	0.9	0.0765054	0.5	0.999995	0.7	0.0546104	0.5	0.999974
GLYMA_08G057900	-	1.2	0.0765202	1.1	0.745272	1	0.00124847	0.6	0.999974
GLYMA_14G063400	-	1	0.0769263	0.9	0.999995	0.7	0.0107955	1.4	16500000000
GLYMA_05G101300	-	0.9	0.0782132	0.6	0.999995	0.6	0.0047259	0.8	0.0262648
GLYMA_13G117700	-	1.1	0.0782367	1	0.238676	0.5	0.24055	0.5	0.999974
GLYMA_06G190800	-	1.3	0.07847	1.8	2760000000	1.5	320000000	1.2	0.418204
GLYMA_15G122200	-	1.1	0.0791821	0.7	0.999995	1.2	0.00275275
GLYMA_18G137500	-	-0.9	0.0791821			-0.4	0.416035	0.3	0.999974
GLYMA_10G264600	-	0.7	0.0792075	0.5	0.999995	0.5	0.027914	0.6	0.257828
GLYMA_19G195200	-	1.3	0.0792314			1.1	0.0295811	0.1	0.999974
GLYMA_20G117400	-	0.8	0.0808818	0.7	0.765525	0.7	0.00746364	0.6	0.847123
GLYMA_01G171000	-	0.8	0.0809631	0.7	0.523443	0.7	12700000000	0.9	0.017315
GLYMA_16G055900	-	1.2	0.081004	1.1	0.798959	0.3	1
GLYMA_01G188600	-	-0.8	0.0811918	-0.7	0.999995	-0.1	1	-0.8	0.373764
GLYMA_08G345500	-	1.3	0.0811918			1.2	0.0111267	0.3	0.999974
GLYMA_13G072800	-	0.9	0.0813731	0.8	0.999995	1.1	33000	0.6	0.999974
GLYMA_10G152200	-	1.2	0.0815976	1.2	0.0413155	1.3	1750000000	1.3	0.288272
GLYMA_03G112800	-	1.3	0.0818863	1.2	0.332328	1.4	0.00294586	2.8	2460000000
GLYMA_04G034500	-	0.8	0.0819832	0.6	0.999995	0.8	0.00208547	0.6	0.999974
GLYMA_06G192400	-	0.9	0.0827072	0.6	0.999995	0.6	0.0110153	0.5	0.999974
GLYMA_10G188900	-	1.3	0.0827359
GLYMA_07G086900	-	-0.6	0.0827361	0.1	0.999995	-0.3	0.512888	-0.8	0.961875
GLYMA_09G205300	-	0.7	0.0828324	0.4	0.999995	0.7	667000	0.7	0.262439
GLYMA_U027100	-	1	0.0835988	0.5	0.999995	0.7	0.0483827	1	0.272638
GLYMA_10G025600	-	1.1	0.083968	0.5	0.999995	0.3	1	-0.1	0.999974
GLYMA_18G123800	-	0.6	0.0846979	0.7	0.999995	0.7	57200000000	0.6	0.051377
GLYMA_20G139100	-	1.2	0.0846979	0.9	0.999995	0.8	0.0389888	0.5	0.999974
GLYMA_20G132400	-	0.9	0.084824			0.7	15000000000	0.3	0.999974
GLYMA_02G125900	-	1	0.0855299	1.1	0.156031	1.3	492000	0.9	0.911598
GLYMA_17G145900	-	1.2	0.0855299	0.4	0.999995	1	0.0437042	1.5	0.0391365
GLYMA_20G118200	-	3.6	0.0863	1.2	0.384307	1.9	653000000	1.7	0.0878972
GLYMA_07G205800	-	0.8	0.0865564	0.2	0.999995	0.1	1	0.8	0.0683026
GLYMA_14G135400	-	0.8	0.0889873	0.5	0.999995	0.6	0.0505057	0.5	0.999974
GLYMA_12G231300	-	3.8	0.0891			0.6	0.445851
GLYMA_08G126000	-	0.8	0.089129	0.7	0.999995	0.4	0.0836503	0.5	0.999974
GLYMA_06G034700	-	0.9	0.0894117	0.8	0.466567	0.5	0.138507	0.5	0.999974
GLYMA_18G266100	-	1.3	0.0897681	0.6	0.999995	0.7	0.574948	0.9	0.999974
GLYMA_13G082400	-	0.7	0.0901956	0.9	0.721259	0.6	0.0106856	0.6	0.999974
GLYMA_18G236000	-	1	0.0901956	0.6	0.999995	0.7	0.0154733	0.7	0.497211
GLYMA_20G046900	-	1	0.0913313	0.8	0.999995	1.2	218000000	0.4	0.999974
GLYMA_13G297700	-	0.7	0.0914577	0.8	0.758833	0.7	0.00442968	0.7	0.647197
GLYMA_20G202500	-	1.2	0.0915088	1.5	0.0339306	1.4	141000000	1.5	0.128691
GLYMA_08G109500	-	1.3	0.091516	1.7	159000000	1.9	0.19	2.5	5.26
GLYMA_10G201200	-	0.6	0.091516	0.6	0.999995	0.5	0.0299048	0.7	0.0684493
GLYMA_11G156100	-	1.2	0.091516	0.9	0.999995	0.7	0.167547	1	0.894478
GLYMA_18G273100	-	1.1	0.091516	1.2	0.242707	0.8	0.00235559	0.7	0.999974
GLYMA_09G063300	-	1.2	0.0925196	1.2	0.517249	1.2	0.00321152	1.3	0.516142
GLYMA_02G305700	-	0.6	0.0927983	0.4	0.999995	0.4	0.183604	0.4	0.59683
GLYMA_03G042600	-	0.8	0.0927983	0.4	0.999995	0.4	0.351051	0.4	0.999974
GLYMA_01G130500	-	1.3	0.0929113			0.4	1	0.6	0.999974
GLYMA_14G199600	-	1.2	0.0932472	1.3	0.165979	1.5	1980000	1.6	0.0127077
GLYMA_15G124400	-	0.9	0.0936748	0.6	0.999995	0.9	16400000000	0.6	0.999974
GLYMA_01G222300	-	1.3	0.0937332			0.8	0.176053
GLYMA_12G226600	-	1.2	0.0939812	0.5	0.999995	0.7	0.00214565	0.8	0.999974
GLYMA_03G003100	-	1.3	0.0945866	1.2	0.138661	1.5	5320000000	1.9	65700000000
GLYMA_19G238400	-	1.3	0.0948655	0.9	0.999995	0.7	0.580794	1.3	0.442652
GLYMA_08G145500	-	1.3	0.0948919			1.3	44300000000
GLYMA_12G142900	-	1.1	0.095202	1	0.999995	1.5	38800000	0.4	0.999974
GLYMA_06G318400	-	0.9	0.0953076	0.9	0.207153	0.7	3720000000	0.7	0.00372715
GLYMA_09G279000	-	0.7	0.0959139	0.4	0.999995	0.5	0.0975473	0.5	0.999974
GLYMA_04G230300	-	1.3	0.0967398	0.1	0.999995			0.9	0.999974
GLYMA_13G281500	-	1.2	0.0973073	0.5	0.999995	1	0.076836	0.9	0.999974
GLYMA_19G127800	-	0.8	0.0973073	1	0.123319	0.4	0.0751325	0.7	0.0522753
GLYMA_18G273000	-	0.9	0.0975446	1.1	0.0562066	0.7	0.0150002	0.4	0.999974
GLYMA_14G118800	-	1.3	0.0981687	0.9	0.999995
GLYMA_01G048500	-	0.9	0.0983445	0.6	0.999995	0.7	0.00210586	0.8	0.00165031
GLYMA_18G028100	-	1	0.0989558			0.9	0.00251927	0.6	0.999974
GLYMA_08G243000	-	1	0.0994955	0.6	0.999995	0.8	315000	1.1	0.0872569
GLYMA_17G128200	-	0.8	0.0994955	0.6	0.999995	0.5	0.0305656	0.5	0.0292314
GLYMA_11G160000	-	-0.9	0.1001	-0.4	0.999995	-0.6	0.58259	-0.7	0.999974
GLYMA_17G004900	-	1.2	0.101417	1.2	0.428825	0.9	0.130696	0.7	0.999974
GLYMA_05G006600	-	0.9	0.101442	0.7	0.999995	0.5	0.300601	0.3	0.999974
GLYMA_18G181500	-	0.8	0.102266	0.6	0.999995	0.6	0.0404571	0.7	0.994441
GLYMA_13G024100	-	1	0.102556	-0.1	0.999995	0.2	1	0.7	0.999974
GLYMA_04G006800	-	1.3	0.102873			1.6	1930000000
GLYMA_11G053100	-	0.8	0.10355	0.4	0.999995	0.5	0.0612239	0.7	0.868017
GLYMA_18G195200	-	0.8	0.103581	0.5	0.999995	0.5	0.0734719	0.3	0.999974
GLYMA_01G169000	-	0.8	0.103834	0.8	0.798959	0.6	47600000000	0.8	0.0171391
GLYMA_20G226100	-	1.2	0.104713	0.3	0.999995	1.5	3450000000
GLYMA_11G232200	-	0.9	0.104781	0.7	0.999995	0.7	0.0227608	0.8	24400000000
GLYMA_03G053400	-	1.3	0.105113			0.7	0.444897	1.1	0.742025
GLYMA_02G143800	-	1.2	0.105326			1.2	0.0179974
GLYMA_13G242700	-	0.9	0.105774	0.9	0.942325	0.3	1	0.4	0.999974
GLYMA_03G165800	-	1.2	0.106194	0.6	0.999995	1.2	3040000	1.4	0.0661895
GLYMA_17G251200	-	1	0.106194	1.3	0.196683	1.5	4190	0.8	0.999974
GLYMA_18G050600	-	0.9	0.106333	0.8	0.244557	0.5	0.290809	0.8	0.803615
GLYMA_13G176400	-	0.9	0.106624	0.5	0.999995	0.2	1	0.3	0.999974
GLYMA_13G266000	-	1	0.106624	0.8	0.999995	1	0.00377445	0.4	0.999974
GLYMA_18G249100	-	2.3	0.107	1.6	0.0134824	1.8	2560	1.3	0.211694
GLYMA_09G051900	-	1	0.107547	0.9	0.999995	1	473000000	0.4	0.999974
GLYMA_02G311800	-	0.7	0.107551	0.5	0.999995	0.5	0.0127929	0.7	0.791621
GLYMA_18G290000	-	-1	0.107739	-0.5	0.999995	0.2	1	-0.1	0.999974
GLYMA_20G017900	-	-1.1	0.108034	-0.6	0.999995	-0.9	0.205215	0.6	0.999974
GLYMA_20G115200	-	0.8	0.108681	0.1	0.999995	0.7	0.00225022	0.4	0.999974
GLYMA_13G095100	-	1.2	0.108907	1.4	0.207153	1.1	0.0243082	0.6	0.999974
GLYMA_03G017000	-	0.9	0.109256	0.4	0.999995	0.1	1
GLYMA_15G272600	-	0.9	0.109575	0.4	0.999995	1.2	6660000000
GLYMA_19G164600	-	1.1	0.110066	1.3	0.00687303	1.6	30800000	1.9	0.0136044
GLYMA_14G090200	-	1	0.112407	0.5	0.999995	1.4	44000000000	1	0.585441
GLYMA_15G052600	-	1	0.112407	0.9	0.999995	1	0.00128386	0.3	0.999974
GLYMA_06G087800	-	1.1	0.112681	0.9	0.999995	0.9	0.00171991	1.5	0.0978043
GLYMA_06G214800	-	3	0.113	2.2	392000000	2.2	3490	2.9	2080
GLYMA_09G194700	-	1.2	0.113663	1.3	0.232695	1.1	0.0515942	2.3	758000000
GLYMA_11G129600	-	3.3	0.114			2.6	243
GLYMA_12G062100	-	1.2	0.115046	0.7	0.999995	1	0.00164724	1.2	0.0336713
GLYMA_09G042500	-	1.1	0.115318	0.6	0.999995	0.8	20500000000	0.7	0.997293
GLYMA_02G187200	-	0.8	0.116528	0.5	0.999995	0.4	0.259012	0.1	0.999974
GLYMA_15G170100	-	1.1	0.116831			1.2	18600000000
GLYMA_17G092700	-	0.6	0.116831	0.4	0.999995	0.6	0.00682932	0.7	0.0111696
GLYMA_19G258100	-	0.9	0.11744	0.5	0.999995	0.3	0.790816	0.4	0.999974
GLYMA_14G150000	-	0.7	0.117501	0.3	0.999995	0.7	4050000000	0.6	0.497342
GLYMA_06G259700	-	1.3	0.117861	0.5	0.999995			0.1	0.999974
GLYMA_18G015400	-	1.3	0.117861	1.1	0.740331	0.5	0.783607	0.1	0.999974
GLYMA_20G203900	-	0.7	0.118157	0.7	0.999995	0.5	0.00580843	0.6	0.0831177
GLYMA_17G065400	-	1.2	0.118473	0.9	0.999995	0.4	1	1.8	0.0108128
GLYMA_03G202500	-	1.3	0.118687	1.8	0.0150144	1.1	0.0421185	2.4	0.00112519
GLYMA_19G159900	-	0.7	0.118694	0.5	0.999995	0.5	0.0434396	0.2	0.999974
GLYMA_03G241600	-	1.3	0.120021			2.3	490	0.1	0.999974
GLYMA_16G014600	-	0.9	0.120304	0.4	0.999995	0.6	0.0785891	0.3	0.999974
GLYMA_09G194100	-	1	0.120336	0.8	0.999995	0.4	0.827842	0.4	0.999974
GLYMA_16G215600	-	1.3	0.120401	0.7	0.999995	0.6	0.72092	1.6	0.162705
GLYMA_02G224000	-	2.3	0.121	1.4	0.102978	1.9	193	1.4	0.114034
GLYMA_03G218900	-	1.2	0.121308	0.4	0.999995	0.9	0.110413	0.1	0.999974
GLYMA_20G023400	-	-1	0.121695	-0.4	0.999995	-0.3	1	-0.7	0.999974
GLYMA_13G035800	-	3	0.122	2.1	1080000000	2.4	0.509	2.6	26.9
GLYMA_09G123100	-	1.2	0.1222	0.5	0.999995			0.6	0.999974
GLYMA_17G048800	-	1.2	0.122636			1.5	63700000
GLYMA_01G035900	-	0.7	0.122841			0.2	1
GLYMA_18G290600	-	1.2	0.122994	0.4	0.999995	0.4	1	0.2	0.999974
GLYMA_14G042900	-	1.3	0.123773	0.2	0.999995	0.4	1	0.5	0.999974
GLYMA_20G227500	-	0.9	0.123773	0.6	0.999995	0.7	0.1278	0.2	0.999974
GLYMA_08G223500	-	1.2	0.123943	0.5	0.999995	0.6	0.754955	0.5	0.999974
GLYMA_16G159200	-	1.2	0.125245	0.6	0.999995	1.1	65000000000	1.1	0.639502
GLYMA_06G089800	-	0.9	0.125265	0.4	0.999995	0.5	0.00314521	0.2	0.999974
GLYMA_14G124300	-	1	0.125422			1.2	0.00109	0.8	0.999974
GLYMA_16G076600	-	0.8	0.125422	0.3	0.999995	1.1	0.00899866	1.8	0.00717814
GLYMA_13G034200	-	0.7	0.126284	0.7	0.999995	0.9	191000000	0.4	0.999974
GLYMA_13G040400	-	1.2	0.126284	1.6	0.00929301	1.2	0.00104846	1.5	0.0273209
GLYMA_18G269200	-	0.9	0.126284	0.6	0.999995	0.5	0.0462065	0.8	0.100432
GLYMA_09G242600	-	1.3	0.126545	0.9	0.999995	1.8	2820000	3.1	5.61
GLYMA_12G140200	-	0.5	0.127866	0.6	0.999995	0.7	0.00195797	0.7	0.806022
GLYMA_08G004400	-	0.7	0.128312	0.6	0.999995	0.7	0.00855988	0.6	0.999974
GLYMA_02G075600	-	0.8	0.128394	0.4	0.999995	0.5	0.438357	0.3	0.999974
GLYMA_08G044200	-	0.7	0.12945	0.4	0.999995	0.8	0.0312479	0.3	0.999974
GLYMA_05G176900	-	1.1	0.12975			1	2660000000	-0.1	0.999974
GLYMA_08G078900	-	1.2	0.129785	1.3	0.159457	0.8	0.0334563	1	0.972619
GLYMA_04G079300	-	-1	0.131435	-0.4	0.999995	-0.8	0.121112	-1.2	0.712825
GLYMA_06G249400	-	-1.1	0.131886	-0.8	0.999995	-1.5	2950000000	-1.6	0.131728
GLYMA_13G132400	-	0.7	0.132667	0.7	0.999995	0.3	0.844019	0.4	0.999974
GLYMA_07G039900	-	1.1	0.133109	0.8	0.999995	1.3	30	1.6	0.049699
GLYMA_19G160100	-	1.2	0.133969			1.6	685000
GLYMA_18G204800	-	0.8	0.13423	0.8	0.610136	0.7	2030000	0.7	0.999974
GLYMA_09G182200	-	2.5	0.136	2	1640000	2.2	0.00471	2.2	82200
GLYMA_02G104500	-	0.9	0.136046	0.5	0.999995	0.7	2660000000	0.4	0.642235
GLYMA_01G225100	-	1.3	0.136166	1	0.993631	1	0.0861857	0.7	0.999974
GLYMA_02G198900	-	1.3	0.136166	1	0.745272	0.8	0.38337	0.7	0.999974
GLYMA_07G041300	-	1.2	0.136416	0.2	0.999995	1	0.0939108	0.9	0.839159
GLYMA_04G144900	-	0.9	0.137	0.7	0.999995	0.8	0.00691798	1.2	0.262439
GLYMA_12G065900	-	1	0.139894	0.6	0.999995	0.8	2900000000	0.8	0.679172
GLYMA_14G080200	-	1.1	0.140089			1.5	155000
GLYMA_08G176500	-	1.2	0.140443	1	0.720928	0.8	0.261037	1.7	0.104874
GLYMA_19G030400	-	0.8	0.140461	0.4	0.999995	0.6	0.00109704	0.6	0.999974
GLYMA_14G032000	-	-1	0.140772	-0.2	0.999995	-0.1	1
GLYMA_05G015500	-	1.3	0.140861	0.9	0.999995	0.5	0.887449	0.4	0.999974
GLYMA_20G008300	-	1.2	0.141789	0.6	0.999995	1.9	38200000
GLYMA_01G232500	-	1	0.14181	0.5	0.999995	0.7	0.0472022	1	0.938379
GLYMA_15G109700	-	3.3	0.142	3.3	12900	2.5	16000
GLYMA_18G038500	-	0.9	0.145037	0.7	0.999995	0.8	0.00396008	0.6	0.999974
GLYMA_06G278900	-	-1.2	0.145498			-0.3	1	-1.1	0.817579
GLYMA_07G117300	-	-0.8	0.145834	-0.4	0.999995	-0.2	1	-0.7	0.999974
GLYMA_15G173800	-	-0.7	0.145861	-0.8	0.998293	-0.4	0.551142	-0.2	0.999974
GLYMA_13G144400	-	0.8	0.146074	0.6	0.999995	1	12600	0.5	0.999974
GLYMA_02G070500	-	0.8	0.146581	0.5	0.999995	0.5	0.0712745	0.5	0.911598
GLYMA_08G187600	-	1	0.147357	1.2	0.00392188	1.7	0.0067	2.3	98900000
GLYMA_08G303700	-	0.9	0.147875			1	772000000	0.7	0.999974
GLYMA_01G011200	-	0.6	0.149512	0.3	0.999995	0.3	0.599539	0.4	0.999974
GLYMA_18G004200	-	1.1	0.152483	0.6	0.999995	0.2	1	1.4	492000
GLYMA_08G011300	-	1.1	0.153612	1.1	0.790811	2.2	2.57e-28
GLYMA_05G127600	-	0.9	0.15427	0.3	0.999995	0.6	0.0224818	1.1	0.375775
GLYMA_15G104700	-	1.2	0.154418	0.4	0.999995	0.8	0.337781	1.9	0.00172369
GLYMA_03G028700	-	-0.9	0.155059	-0.8	0.999995	-0.5	0.618716	1.2	0.0226721
GLYMA_20G241800	-	1.2	0.155454	2	5150000000	1.8	75600	2	10700000
GLYMA_03G123200	-	0.6	0.156486	0.4	0.999995	0.3	0.486037	0.1	0.999974
GLYMA_13G053600	-	1.1	0.156486	0.5	0.999995	0.8	0.139645	0.9	0.892398
GLYMA_13G226700	-	2.9	0.158	1.7	26300000000	2	220000	2.4	7210
GLYMA_13G053800	-	1.2	0.15864	0.6	0.999995	1.9	7.19e-05	0.9	0.999974
GLYMA_10G009800	-	0.6	0.158777	0.4	0.999995	0.5	59600000000	0.7	0.666204
GLYMA_02G010700	-	0.9	0.158936	0.5	0.999995	0.6	0.00711526	0.3	0.999974
GLYMA_19G179600	-	-1.1	0.158936			0.2	1	-0.2	0.999974
GLYMA_02G311100	-	1.2	0.159827	1.5	0.0789624	0.6	0.500137	1.4	0.373178
GLYMA_07G273300	-	0.8	0.160555	0.6	0.999995	0.5	0.076103	0.7	0.35144
GLYMA_14G212400	-	1.1	0.160979	0.8	0.999995	1.4	9.48	0.6	0.999974
GLYMA_15G238400	-	1.1	0.161462	0.3	0.999995	0.9	0.0695988
GLYMA_11G030900	-	0.8	0.162299	0.7	0.92864	0.7	0.0830745	1.3	0.0285393
GLYMA_04G127100	-	1	0.162984	1.2	0.458295	1	4110000000	0.8	0.999974
GLYMA_19G198700	-	3.2	0.163	2.7	2110	1.8	26200000	1.9	89900000000
GLYMA_20G166900	-	0.7	0.163356	0.3	0.999995	0.4	0.185299	0.4	0.781627
GLYMA_10G187100	-	1.1	0.163577	0.6	0.999995	0.5	0.709407	1	0.447698
GLYMA_13G337600	-	0.8	0.164558	0.3	0.999995	0.8	2410000000	0.8	0.442652
GLYMA_01G036800	-	1	0.164753	0.7	0.999995	0.6	0.116434	0.6	0.999974
GLYMA_18G223900	-	0.7	0.164753	0.3	0.999995	0.3	0.813576	0.1	0.999974
GLYMA_01G082400	-	0.8	0.165075	0.6	0.999995	0.8	11300000000	0.5	0.999974
GLYMA_10G205700	-	-1.2	0.167502	-0.1	0.999995	0.3	1
GLYMA_09G181400	-	0.9	0.168047	0.8	0.579494	1	1730000	1.3	74600000000
GLYMA_04G185400	-	-1.1	0.169079	-0.8	0.999995	-1.6	116000	-0.7	0.999974
GLYMA_07G011900	-	1.2	0.169296	1.8	0.00304827	1.2	0.00305598
GLYMA_09G077700	-	1.2	0.169327			1.2	0.0175529
GLYMA_08G172300	-	1.2	0.169608			1.8	525
GLYMA_18G023600	-	1.2	0.170891	0.2	0.999995			-0.3	0.999974
GLYMA_06G156900	-	0.7	0.17107	0.4	0.999995	0.3	0.573065	0.3	0.999974
GLYMA_03G201400	-	1.1	0.171886
GLYMA_14G017000	-	0.9	0.172628			1.1	7110
GLYMA_07G143200	-	0.8	0.175123	0.4	0.999995	0.3	0.969493	0.7	0.777357
GLYMA_17G064300	-	1.2	0.175172			1.9	7250000
GLYMA_13G093100	-	0.6	0.175446	0.3	0.999995	0.5	0.00431751	0.7	0.930404
GLYMA_20G203400	-	1.2	0.176255	0.4	0.999995	1	0.068008	2.3	7070000000
GLYMA_16G152100	-	0.7	0.176555	0.5	0.999995	0.4	0.914541	0.5	0.999974
GLYMA_08G138600	-	-1.1	0.176772	-1	0.999995	-0.9	0.0463294	1.4	0.0993691
GLYMA_12G114000	-	0.7	0.176812	0.5	0.999995	0.5	0.0524637	0.7	0.799686
GLYMA_11G077200	-	1	0.176831	1	0.350117	1	0.0284248	1.2	0.0958092
GLYMA_02G180500	-	-1	0.177736	-0.7	0.999995	-0.3	1	0.6	0.999974
GLYMA_01G157400	-	-0.6	0.177898	-0.5	0.999995	-0.5	0.0155401	-1.1	0.250499
GLYMA_17G129400	-	1.2	0.178409	0.5	0.999995	0.4	1	0.3	0.999974
GLYMA_19G258800	-	1.1	0.180088			0.7	0.0578506	0.3	0.999974
GLYMA_02G063900	-	1.1	0.180935			1.1	7640000000	0.5	0.999974
GLYMA_18G291500	-	0.9	0.180935	0.7	0.999995	0.7	222000000	1.1	0.00746749
GLYMA_07G229600	-	0.7	0.181052	0.3	0.999995	0.5	0.39671	0.5	0.999974
GLYMA_04G250600	-	-0.7	0.182183	0.1	0.999995	-0.3	0.973216	0.1	0.999974
GLYMA_11G021200	-	1.2	0.182773	1	0.999995	0.9	0.179963	0.7	0.999974
GLYMA_18G025100	-	0.7	0.182884	0.5	0.999995	0.6	0.00856729	0.8	0.183224
GLYMA_17G237800	-	-0.8	0.183326	-0.3	0.999995	-0.1	1	-0.8	0.999974
GLYMA_07G140700	-	-0.7	0.183485	-0.2	0.999995			-0.4	0.999974
GLYMA_14G179100	-	0.7	0.183907	0.5	0.999995	0.7	29400000	0.7	0.999974
GLYMA_20G120100	-	1	0.184924	0.7	0.999995	0.6	0.473539	0.7	0.999974
GLYMA_16G157400	-	1.1	0.18616	0.4	0.999995	1.1	487000000	0.8	0.999974
GLYMA_15G111100	-	1.2	0.186297	0.4	0.999995			1.1	0.873842
GLYMA_18G287100	-	0.6	0.186297	0.4	0.999995	0.3	0.896544	0.4	0.999974
GLYMA_05G237300	-	1	0.187484	1.2	0.104045	0.8	0.112816	1	0.803615
GLYMA_01G186900	-	1.2	0.190005	1.7	0.0184364	1.6	19100000000	2.3	6100000000
GLYMA_20G115300	-	0.8	0.190005	0.3	0.999995	0.7	0.00139591	0.5	0.999974
GLYMA_02G100500	-	1.1	0.190676					0.4	0.999974
GLYMA_15G218900	-	-1.2	0.190676	-0.6	0.999995	-0.3	1	0.2	0.999974
GLYMA_17G258500	-	0.9	0.191032	0.6	0.999995	0.7	0.0113844	1.1	0.00549076
GLYMA_13G296400	-	0.8	0.191783	0.7	0.999995	0.6	0.00254725	0.5	0.999974
GLYMA_03G173200	-	1.1	0.192128	0.9	0.999995	1.8	7260000
GLYMA_12G156900	-	1	0.192128	0.9	0.976102	0.4	0.604442	0.6	0.972619
GLYMA_01G115600	-	1.2	0.192375	0.6	0.999995	0.4	1	1.4	0.0363568
GLYMA_02G012700	-	0.8	0.192375	0.5	0.999995	0.6	43300000000	0.8	0.0196207
GLYMA_15G270400	-	0.9	0.192624	0.6	0.999995	1.2	3900000000	1	0.0269292
GLYMA_05G126400	-	0.7	0.192878	0.2	0.999995	0.6	0.0480723	0.3	0.999974
GLYMA_18G205000	-	0.9	0.192878	0.9	0.815376	0.8	0.0186356	0.4	0.999974
GLYMA_03G002700	-	1.2	0.193333	0.6	0.999995
GLYMA_06G018100	-	0.6	0.193473	0.5	0.999995	0.9	7880000000	0.6	0.999974
GLYMA_17G121900	-	1.1	0.194158	0.8	0.484922	1.2	402000	1.3	26200000000
GLYMA_04G149800	-	1.1	0.195213
GLYMA_12G197900	-	1.1	0.197012			0.7	0.433859	0.7	0.999974
GLYMA_19G167400	-	1	0.198281	0.8	0.902193	0.8	0.00364228	1	87500000000
GLYMA_U039500	-	-0.9	0.198371	-0.3	0.999995	-0.3	1	-0.3	0.999974
GLYMA_03G249000	-	1	0.198969	1	0.999995	1.1	0.0496333	0.9	0.999974
GLYMA_10G181000	-	1.2	0.199664			1.7	38.8
GLYMA_10G151300	-	1.1	0.199725	0.9	0.999995	1.6	15100
GLYMA_14G091000	-	-0.9	0.20049	0.2	0.999995			-0.5	0.999974
GLYMA_18G223000	-	-0.9	0.200589	-0.4	0.999995	-0.6	0.314027
GLYMA_20G139200	-	1.1	0.200589	0.9	0.999995	0.8	0.219554	1.2	0.510687
GLYMA_11G251000	-	1.1	0.201011			0.7	0.592906	0.3	0.999974
GLYMA_09G130800	-	1.2	0.201166
GLYMA_10G147300	-	-1	0.201166	-0.7	0.999995	-0.8	0.201877	0.8	0.374776
GLYMA_15G212400	-	0.8	0.202095	0.7	0.999995	0.5	0.0778597	0.8	0.00771242
GLYMA_10G036700	-	1	0.202751	1.1	0.0789363	1	0.00141565	1.7	0.00450684
GLYMA_10G271200	-	0.8	0.203222	0.6	0.999995	0.5	0.163206	0.8	0.0493838
GLYMA_09G190600	-	-0.6	0.203619	-0.6	0.999995	-0.4	0.914678	-0.4	0.999974
GLYMA_10G166600	-	-0.6	0.203801	-0.8	0.934251	-0.5	0.393501	-0.7	0.665635
GLYMA_03G036700	-	1	0.206021	0.5	0.999995	0.5	0.0109659	0.7	0.999974
GLYMA_19G044900	-	1.1	0.206186	0.7	0.999995	1.3	7880000000	2.2	26700000000
GLYMA_09G266700	-	0.7	0.206753	0.5	0.999995	0.7	0.173814	0.7	0.886366
GLYMA_14G023000	-	0.9	0.206837	0.8	0.999995	0.9	0.107301	3	72100
GLYMA_01G236500	-	1.1	0.207124			1.6	541
GLYMA_12G114300	-	1.1	0.207159			1.6	20500000000
GLYMA_16G136000	-	1.2	0.207191	0.9	0.999995	0.7	0.486195	1.4	0.11518
GLYMA_10G295200	-	1	0.207371	0.8	0.999995	0.8	0.00899866	1.1	0.11209
GLYMA_19G015500	-	-0.7	0.207507	-0.3	0.999995	0.1	1	-0.4	0.999974
GLYMA_12G028200	-	0.8	0.210653	0.5	0.999995	0.9	7490000	1.4	0.00793792
GLYMA_07G234300	-	0.8	0.211401	0.7	0.999995	0.9	35500000	0.7	0.999974
GLYMA_08G105700	-	-0.9	0.211965	-0.4	0.999995	0.3	1	-0.2	0.999974
GLYMA_15G214200	-	0.9	0.212271			0.1	1	0.5	0.999974
GLYMA_13G031600	-	1	0.21241	0.6	0.999995	0.4	0.940342	1.5	1250
GLYMA_04G107500	-	1	0.212739			1.2	12100000	0.5	0.999974
GLYMA_18G258500	-	0.7	0.212739	0.2	0.999995	0.7	0.0275578	0.7	0.764301
GLYMA_20G137900	-	1.1	0.212984	1.6	0.0243582	1.3	8320000	1.1	0.86019
GLYMA_14G078600	-	0.8	0.213858	0.5	0.999995	0.5	0.57466	1.3	0.131178
GLYMA_11G186800	-	1.2	0.21621					0.7	0.999974
GLYMA_01G144900	-	1	0.216356	0.8	0.991078	0.9	98700000000	0.5	0.999974
GLYMA_06G234200	-	0.7	0.216731	0.6	0.999995	0.6	0.117493	0.8	0.911203
GLYMA_16G087100	-	0.6	0.219863	0.7	0.84011	0.8	7300000000	0.9	5120000000
GLYMA_12G046800	-	1	0.220374			1.5	11700	0.3	0.999974
GLYMA_07G023700	-	0.8	0.22193	0.4	0.999995	0.8	0.00576465	1.2	0.0062743
GLYMA_03G043300	-	1.2	0.222178	0.7	0.999995
GLYMA_16G050500	-	-0.5	0.222553	-0.5	0.999995	-0.2	0.434931	-0.3	0.999974
GLYMA_13G301400	-	-1	0.223114	-0.5	0.999995	-0.3	1	-0.6	0.999974
GLYMA_05G194300	-	1.2	0.223979	0.3	0.999995	0.6	0.686252	0.8	0.999974
GLYMA_07G188400	-	0.8	0.223979	0.6	0.999995	1.1	72500000	0.7	0.999974
GLYMA_08G070300	-	0.8	0.223979	0.7	0.999995	0.7	0.00183546	1	0.4478
GLYMA_13G301700	-	-1	0.223979	-0.2	0.999995	-0.6	0.155679	-0.5	0.999974
GLYMA_12G203900	-	0.6	0.22497	0.8	0.857052	0.6	0.0365678	0.5	0.999974
GLYMA_07G031000	-	0.8	0.225705	0.3	0.999995	0.9	72500000000	0.6	0.999974
GLYMA_09G115200	-	1.1	0.226977	0.7	0.999995	0.6	0.393416	0.9	0.389372
GLYMA_10G027200	-	-0.7	0.226977	-0.5	0.999995	-0.1	1	-0.7	0.113085
GLYMA_07G195100	-	0.8	0.228669	0.7	0.999995	0.9	0.00299152	1.2	0.0108128
GLYMA_08G112800	-	1.2	0.230105			1.2	0.0314068
GLYMA_05G189600	-	0.9	0.230871	0.7	0.999995	0.9	122000000	1	0.00107895
GLYMA_18G015000	-	1	0.230871			1.3	906000000
GLYMA_19G246600	-	1.1	0.231032	1	0.268251	1.4	323000000	1.6	0.00230686
GLYMA_09G220700	-	-1.1	0.23277	-0.3	0.999995			0.1	0.999974
GLYMA_13G033200	-	0.8	0.232939	0.7	0.999995	0.9	0.0048091	0.1	0.999974
GLYMA_18G033400	-	1.1	0.233276	1.5	0.0798896	1.1	0.0677357
GLYMA_06G116300	-	0.8	0.233658	0.8	0.999995	1	0.0149	0.6	0.999974
GLYMA_04G121100	-	0.6	0.233703	0.5	0.999995	0.6	0.0927434	0.5	0.999974
GLYMA_06G114600	-	1	0.233904	0.4	0.999995	0.6	0.17524	0.9	0.295097
GLYMA_07G070300	-	0.6	0.234056	0.2	0.999995	0.6	0.0061805	0.8	0.999974
GLYMA_02G028800	-	1.1	0.235654	1.2	0.244216	1	0.00145819
GLYMA_20G065500	-	1.2	0.237386	0.8	0.999995	0.7	0.446975
GLYMA_02G231900	-	-0.9	0.239079	0.2	0.999995	-0.5	0.601368	-0.9	0.999974
GLYMA_05G153200	-	1.1	0.239133	1.3	0.0399461	1.3	3510	2	2.63
GLYMA_20G178300	-	0.8	0.239289	0.8	0.616594	0.7	0.00241628	1.1	378000000
GLYMA_08G119200	-	1	0.239513			0.8	0.00664053	0.1	0.999974
GLYMA_18G047700	-	1.2	0.239709	1.2	0.323975			1.1	0.674792
GLYMA_03G163100	-	1	0.240613	0.3	0.999995	0.8	0.0551592	2	71700000000
GLYMA_16G021700	-	1	0.24063	0.6	0.999995	0.4	0.954431	0.4	0.999974
GLYMA_19G162300	-	3.7	0.242			0.5	0.622254
GLYMA_06G105500	-	-0.8	0.243565	-0.5	0.999995	-0.2	0.747282	-0.4	0.999974
GLYMA_05G094400	-	0.6	0.243672	1	0.455202	1.3	7730000000	1.5	0.00186272
GLYMA_04G058500	-	3	0.246	2.5	428000000	1.9	56700000	1.4	0.26156
GLYMA_14G069300	-	-0.7	0.247786	-0.4	0.999995	-0.1	1	-0.4	0.999974
GLYMA_09G038800	-	-0.8	0.248331	-0.5	0.999995			-0.1	0.999974
GLYMA_16G037900	-	-0.5	0.249086	0.1	0.999995	-0.3	1	-0.2	0.999974
GLYMA_14G020100	-	0.6	0.249512	0.2	0.999995	0.4	0.385384	0.3	0.999974
GLYMA_10G010300	-	1.1	0.249637	0.8	0.999995	1.3	199000000	1.1	0.718926
GLYMA_08G340900	-	0.8	0.250223	0.7	0.999995	0.6	0.00699855	0.8	0.649106
GLYMA_04G052800	-	0.8	0.251083	0.6	0.999995	0.7	0.0104274
GLYMA_01G225000	-	0.7	0.251494	-0.1	0.999995	-0.1	1	0.6	0.999974
GLYMA_18G294900	-	0.9	0.251494	0.5	0.999995	0.5	0.0939822	0.4	0.999974
GLYMA_20G241200	-	0.7	0.25158	0.5	0.999995	0.7	518000000	0.8	0.355172
GLYMA_12G034600	-	-1.2	0.252277	-0.8	0.999995	0.1	1	-0.5	0.999974
GLYMA_05G040800	-	0.8	0.252425	0.2	0.999995	0.4	0.161267	0.4	0.999974
GLYMA_16G214300	-	0.8	0.253031	0.6	0.999995	0.4	1	-0.2	0.999974
GLYMA_07G266300	-	0.9	0.253326	0.6	0.999995	0.4	0.681109	0.5	0.999974
GLYMA_13G359000	-	0.7	0.253326	0.6	0.999995	0.2	0.95463	0.6	0.0229338
GLYMA_15G112700	-	-1	0.254322	-0.7	0.999995	-0.4	0.825355	1.7	10000000
GLYMA_12G212200	-	-0.8	0.254976	-0.6	0.999995	-0.1	1
GLYMA_13G253300	-	0.9	0.255407	0.8	0.795518	0.8	0.00837434	1.2	0.0484765
GLYMA_14G043100	-	1.1	0.255578	0.1	0.999995	0.2	1	0.2	0.999974
GLYMA_17G174600	-	1.1	0.257757	0.9	0.999995	1.9	9810000	2.7	1190000000
GLYMA_06G201000	-	1.1	0.258354	0.4	0.999995	0.7	0.401302	0.3	0.999974
GLYMA_04G249000	-	0.6	0.259688	0.3	0.999995	0.5	0.0578529	0.6	0.295097
GLYMA_02G270700	-	0.9	0.259924	0.6	0.999995	0.3	1	0.2	0.999974
GLYMA_10G067000	-	1.2	0.259924	0.6	0.999995	0.8	0.372997
GLYMA_10G208400	-	-0.9	0.259924	-0.6	0.999995	-0.1	1	-0.3	0.999974
GLYMA_17G253300	-	0.6	0.259926	0.5	0.999995	0.5	29700000000	0.6	0.783277
GLYMA_11G203000	-	1	0.260143			1	609000000
GLYMA_13G282200	-	1	0.260143	1	0.999995	1.1	0.0113113	0.4	0.999974
GLYMA_16G079300	-	1.1	0.260871	1.7	0.0284764	0.6	0.765617	1	0.924875
GLYMA_02G048800	-	-0.8	0.262513	-0.6	0.999995			-0.2	0.999974
GLYMA_03G071700	-	1.1	0.262513	0.4	0.999995	0.6	0.678777	1.8	0.00661655
GLYMA_03G031600	-	-0.7	0.262653	-0.3	0.999995	-0.1	1	-0.6	0.999974
GLYMA_20G137700	-	1	0.262653	1.2	0.0297358	1.1	14900000000	1.1	0.304665
GLYMA_04G013000	-	0.7	0.263368	0.3	0.999995	0.3	1
GLYMA_17G233300	-	-0.7	0.264056	-0.3	0.999995	-0.8	0.0419203	-0.8	0.913069
GLYMA_20G178900	-	0.5	0.264056	0.4	0.999995	0.3	0.15179	0.4	0.999974
GLYMA_15G256500	-	-1	0.26493	-0.2	0.999995	-0.6	0.102193	-0.9	0.999974
GLYMA_04G182600	-	1	0.266086	0.6	0.999995	0.2	1	1	0.873842
GLYMA_08G336500	-	1.1	0.266539	0.2	0.999995	0.9	0.103352	1.2	0.635407
GLYMA_18G239700	-	1.1	0.268421
GLYMA_19G134600	-	0.6	0.268421	0.5	0.999995	0.3	0.620751	0.5	0.6129
GLYMA_01G225800	-	0.7	0.268712	0.5	0.999995	0.2	0.975684	0.4	0.96453
GLYMA_16G141800	-	0.7	0.269078	0.8	0.999995	0.7	15100000000	0.7	0.796775
GLYMA_07G039600	-	0.8	0.269331	0.8	0.995503	0.5	0.194439	0.7	0.999974
GLYMA_16G157100	-	-0.5	0.269331	-0.2	0.999995	-0.2	1	-0.7	0.999974
GLYMA_07G247000	-	1.1	0.2696			0.6	0.790452	1.5	0.0475084
GLYMA_09G239200	-	-0.6	0.270066	-0.2	0.999995	0.2	1	-0.4	0.999974
GLYMA_18G281700	-	0.8	0.27084	0.8	0.999995	0.6	0.0581365	0.5	0.999974
GLYMA_03G162600	-	1.1	0.271445			1.5	396000000
GLYMA_01G047900	-	0.8	0.271531	0.6	0.999995	0.4	0.280063	0.5	0.999974
GLYMA_18G294400	-	0.9	0.271727	1.1	0.69568	0.7	0.118456	0.4	0.999974
GLYMA_08G262400	-	1	0.273678	1	0.999995	2	1800	1.1	0.91166
GLYMA_10G132300	-	0.7	0.273678	0.4	0.999995	0.3	0.859684	0.3	0.999974
GLYMA_10G296100	-	1.1	0.273678	0.5	0.999995	0.6	0.751888	0.6	0.999974
GLYMA_11G138400	-	0.8	0.273678	0.3	0.999995	0.6	0.0423818	0.6	0.999974
GLYMA_13G330800	-	0.9	0.273678	0.6	0.999995	0.7	0.0508991	1	0.0184447
GLYMA_18G226200	-	0.8	0.273678	0.4	0.999995	0.2	1	0.4	0.999974
GLYMA_18G241800	-	0.9	0.273818	0.6	0.999995	0.7	0.0471234	0.3	0.999974
GLYMA_10G051100	-	0.8	0.273932	0.5	0.999995	0.4	0.26861	0.5	0.847941
GLYMA_08G053500	-	0.6	0.275202	0.3	0.999995	0.4	0.660785	0.2	0.999974
GLYMA_08G066300	-	1.1	0.275679	0.9	0.999995	0.8	0.242194	1	0.965399
GLYMA_13G208900	-	0.7	0.276867	0.7	0.999995	1.1	10100000000	0.8	0.227398
GLYMA_03G066500	-	1.1	0.278844	1.3	0.24503	1	0.0773116	0.5	0.999974
GLYMA_12G062000	-	1	0.278844	0.7	0.999995	1	0.00258341	1.4	0.0226721
GLYMA_08G065800	-	1	0.279009	0.4	0.999995	0.8	0.025657	0.9	0.0133913
GLYMA_09G255000	-	1.1	0.279009			1.3	2290000	0.9	0.999974
GLYMA_18G276800	-	-0.5	0.279009	-0.2	0.999995	-0.2	0.566589	-0.1	0.999974
GLYMA_08G157900	-	-1.1	0.282327			-1.2	0.0227175
GLYMA_17G015300	-	1.1	0.282327			0.5	0.97329	-0.6	0.999974
GLYMA_17G141600	-	0.7	0.282327	0.6	0.999995	0.8	0.047507	1	0.00214415
GLYMA_13G235900	-	0.6	0.28235	0.3	0.999995	0.1	1	0.3	0.999974
GLYMA_13G275100	-	0.8	0.282409	1	0.0406254	0.8	8200000000	0.8	0.338635
GLYMA_09G239700	-	1.1	0.282504	0.5	0.999995	0.8	0.319766	0.9	0.999974
GLYMA_04G142400	-	1	0.282844	1.2	0.367147	1.2	15100000	0.3	0.999974
GLYMA_08G002000	-	0.7	0.284079	0.4	0.999995	0.4	0.57457	0.5	0.404026
GLYMA_11G190900	-	0.7	0.284759	0.7	0.999995	0.7	0.00248147	1	0.320493
GLYMA_18G127900	-	1	0.284759			1.1	30200000000	0.4	0.999974
GLYMA_16G152700	-	-0.7	0.285657	-0.8	0.999995	0.1	1	-0.4	0.999974
GLYMA_03G236600	-	0.7	0.286826	0.7	0.999995	0.6	0.0715586	1.1	0.0937363
GLYMA_03G038100	-	1	0.287227	0.4	0.999995			0.9	0.964748
GLYMA_12G032200	-	-0.7	0.287227	-0.6	0.999995	-0.6	0.0914189	-0.8	0.657497
GLYMA_04G224200	-	0.6	0.287878	0.5	0.999995	0.4	0.238215	0.5	0.999974
GLYMA_06G200400	-	1	0.2879			0.5	0.932995	0.2	0.999974
GLYMA_09G182100	-	1	0.288764	0.9	0.999995	0.7	0.542934	0.5	0.999974
GLYMA_11G051800	-	0.9	0.289275	0.8	0.723042	0.8	83700000000	1	0.407696
GLYMA_16G204700	-	1.1	0.289275	0.3	0.999995	0.6	0.470179	0.8	0.999974
GLYMA_13G209600	-	1	0.290174	0.7	0.999995			0.4	0.999974
GLYMA_07G012100	-	0.6	0.291049	0.6	0.999995	0.5	0.40562	0.6	0.814824
GLYMA_02G053900	-	1.1	0.293001	0.7	0.999995	1.6	12100000000	2.7	2010000000
GLYMA_20G243300	-	0.7	0.295029	0.7	0.999995	0.6	0.0316475	0.7	0.379357
GLYMA_06G287000	-	0.7	0.295275	0.2	0.999995	1	13400000	0.5	0.999974
GLYMA_09G142200	-	1	0.295335	0.7	0.999995
GLYMA_19G057500	-	0.9	0.295335	0.8	0.859979	0.9	12000000	0.9	0.107814
GLYMA_06G218600	-	-0.8	0.296054	-0.4	0.999995	-0.4	1	-0.8	0.999974
GLYMA_18G027600	-	0.9	0.296569			0.2	1	0.6	0.999974
GLYMA_16G150400	-	0.5	0.296657	0.5	0.999995	0.5	0.0630525	0.6	0.014067
GLYMA_18G025700	-	-0.5	0.296934	-0.5	0.999995	-0.6	0.0481681	-0.8	0.267735
GLYMA_20G030700	-	1	0.296934	0.7	0.999995	0.4	0.857499	0.8	0.547473
GLYMA_08G009800	-	0.7	0.297787	0.8	0.99869	0.5	0.0202302	0.5	0.999974
GLYMA_11G053600	-	-0.7	0.298959	-0.6	0.999995	-0.3	1	-0.7	0.999974
GLYMA_05G026300	-	-0.5	0.299829	-0.5	0.999995			-0.1	0.999974
GLYMA_18G285400	-	-1	0.300364	-0.4	0.999995	-0.2	1	-0.4	0.999974
GLYMA_13G274000	-	-0.8	0.300463	-0.6	0.999995
GLYMA_02G073600	-	-0.8	0.30144	-0.6	0.999995	-0.4	0.79834	0.3	0.999974
GLYMA_08G244800	-	1	0.30144	0.9	0.418293	0.6	0.0248691	0.9	0.393321
GLYMA_11G142600	-	0.8	0.30144	0.4	0.999995	0.8	0.0107357	0.6	0.999974
GLYMA_16G170300	-	0.9	0.30144	0.7	0.999995	1.2	0.00670942	0.5	0.999974
GLYMA_13G024200	-	1.1	0.30148	-0.5	0.999995	0.2	1	0.7	0.999974
GLYMA_20G128200	-	-1.1	0.301769	-1	0.999995	-0.5	0.865666	-0.7	0.999974
GLYMA_04G243700	-	1	0.303387			0.8	0.164787	0.8	0.999974
GLYMA_12G160500	-	0.7	0.304058	0.5	0.999995	0.6	0.00119301	0.5	0.999974
GLYMA_13G315300	-	0.9	0.30419	0.8	0.999995	1.2	3870000000	1.3	0.00621325
GLYMA_17G175600	-	0.7	0.30419	0.4	0.999995	0.6	0.00475532	0.7	0.999974
GLYMA_20G139800	-	0.9	0.30419	-0.1	0.999995	0.4	0.699744	0.2	0.999974
GLYMA_07G067900	-	0.8	0.305764	0.4	0.999995	0.4	0.69742	0.4	0.999974
GLYMA_19G069400	-	0.7	0.306161	0.5	0.999995	0.6	0.00478495	0.7	0.227021
GLYMA_14G147600	-	1.1	0.306291			1.2	0.0179323	0.8	0.999974
GLYMA_05G211600	-	1.1	0.306564			1.4	93800000	0.5	0.999974
GLYMA_10G275000	-	0.6	0.306564	0.8	0.999995	0.9	0.0422703	0.8	0.999974
GLYMA_04G040900	-	-0.7	0.307668	-0.6	0.999995	-0.6	0.0576308	-0.2	0.999974
GLYMA_13G158200	-	1	0.307668	0.9	0.999995	0.9	97900000000	1.4	0.0209315
GLYMA_10G275200	-	1	0.308019			0.9	11400000000	0.6	0.999974
GLYMA_10G230700	-	0.7	0.308077	0.7	0.999995	0.3	1	0.5	0.999974
GLYMA_01G019500	-	-1	0.308594	-0.5	0.999995	-1.1	0.0422522	-0.8	0.999974
GLYMA_13G127300	-	0.6	0.308594	0.3	0.999995	0.3	0.903991	0.5	0.999974
GLYMA_15G154100	-	-1.1	0.308612	-0.7	0.999995	-0.2	1	0.4	0.999974
GLYMA_10G016500	-	0.8	0.309657	0.7	0.999995	0.7	0.0862026	0.7	0.999974
GLYMA_10G289100	-	-0.9	0.309988	-0.2	0.999995	-0.4	0.899442	-0.9	0.999974
GLYMA_15G159400	-	1.1	0.309988			1.7	255000000
GLYMA_13G151200	-	1	0.310286	0.5	0.999995	1.3	234000	1.3	0.0786108
GLYMA_02G084700	-	1.1	0.310732	1.3	0.297001	0.5	0.85357	0.7	0.999974
GLYMA_11G069700	-	1	0.310806	1.2	0.435876	0.4	1	0.9	0.608691
GLYMA_12G148500	-	1	0.311699	0.6	0.999995	0.7	0.128325	0.9	0.433717
GLYMA_15G161600	-	1.1	0.312819			1.4	4390000000	0.5	0.999974
GLYMA_06G123200	-	-1.1	0.313048	-0.9	0.999995	-0.5	0.608029	-0.5	0.999974
GLYMA_10G178400	-	1.1	0.313048			1.5	1840000	0.2	0.999974
GLYMA_09G165700	-	1.1	0.314045	0.6	0.999995	0.5	0.921214	1.1	0.769308
GLYMA_20G113500	-	0.8	0.314116			0.8	218000000
GLYMA_06G007500	-	0.8	0.314473	0.4	0.999995	0.5	0.0034207	0.8	0.990172
GLYMA_17G000100	-	0.8	0.314473	0.3	0.999995	0.4	1	0.4	0.999974
GLYMA_13G325800	-	-0.9	0.316218	-0.4	0.999995	-0.1	1	-0.5	0.999974
GLYMA_15G011900	-	1	0.31723	0.7	0.999995	1	0.00164724	1.3	0.030191
GLYMA_06G140700	-	1	0.317309	0.9	0.999995	0.8	0.296635	0.2	0.999974
GLYMA_04G036800	-	-0.9	0.318471	-0.7	0.999995	-0.3	1	-0.8	0.761119
GLYMA_11G010400	-	0.9	0.318577	0.3	0.999995	0.6	0.114847	0.8	0.999974
GLYMA_06G178600	-	0.9	0.319116			0.2	1	0.5	0.999974
GLYMA_18G044900	-	0.8	0.319374	0.5	0.999995	0.1	1
GLYMA_06G134000	-	0.8	0.32045	0.2	0.999995	0.5	0.503209	0.5	0.999974
GLYMA_13G301200	-	-0.9	0.321761	-0.3	0.999995			-0.6	0.999974
GLYMA_03G072100	-	-0.9	0.321763	-0.5	0.999995	-0.4	1	0.4	0.999974
GLYMA_10G036600	-	1	0.321763	1	0.999995	1.5	904000
GLYMA_09G274000	-	0.9	0.322659	0.4	0.999995	0.6	0.207772	0.6	0.610143
GLYMA_09G191300	-	0.8	0.323982	0.5	0.999995	0.3	0.0972092	0.7	0.526573
GLYMA_16G029600	-	0.8	0.323982	0.3	0.999995	0.3	0.515639	0.4	0.999974
GLYMA_13G104700	-	1.1	0.325053	0.9	0.823374	1.1	0.00241628	1.5	0.00606437
GLYMA_13G303800	-	0.7	0.325053	0.2	0.999995	0.3	1	0.5	0.812944
GLYMA_11G068100	-	1.1	0.327357			1.3	0.0024644
GLYMA_06G307600	-	0.9	0.327583	1.2	0.219641	1.4	20300000000
GLYMA_09G145600	-	0.8	0.327583	0.5	0.999995	0.3	1	0.2	0.999974
GLYMA_13G361700	-	-0.5	0.327583	-0.5	0.999995	-0.5	0.0013486	-0.6	0.999974
GLYMA_14G075900	-	-0.6	0.327583	-0.3	0.999995	-0.1	1	-0.4	0.999974
GLYMA_06G184200	-	0.9	0.329217	1	0.999995	0.3	0.205535	0.6	0.999974
GLYMA_13G223900	-	0.7	0.331454	0.6	0.999995	0.8	405000000	1.1	0.111934
GLYMA_16G220900	-	0.8	0.331454	0.6	0.999995	0.2	0.963558	-0.1	0.999974
GLYMA_17G174300	-	-0.6	0.331454	-0.4	0.999995	-0.4	0.587198	-0.2	0.999974
GLYMA_13G306300	-	-0.8	0.332841	-0.6	0.999995	-0.2	1	-0.5	0.999974
GLYMA_11G101200	-	1.1	0.332901			1.6	1320000000
GLYMA_11G078600	-	-0.9	0.333815	-0.1	0.999995	-0.2	1
GLYMA_02G021300	-	1.1	0.335497	0.6	0.999995	0.7	0.579369	0.5	0.999974
GLYMA_04G176600	-	0.7	0.335745	0.4	0.999995	0.3	0.687582	0.4	0.999974
GLYMA_15G201400	-	0.8	0.335745	0.4	0.999995	0.5	40000000000	0.7	0.571363
GLYMA_20G103600	-	1	0.335745	0.8	0.999995	1	0.0759712
GLYMA_09G256400	-	0.7	0.335984	0.6	0.999995	0.6	0.00217605	0.5	0.571363
GLYMA_15G215400	-	0.8	0.336151	0.4	0.999995	0.6	0.0428569	0.8	0.999974
GLYMA_08G249700	-	0.6	0.336639	0.1	0.999995	0.6	0.00508598	0.6	0.830705
GLYMA_06G041800	-	-0.7	0.337032	-0.5	0.999995	-0.8	52100000000	-0.8	0.806022
GLYMA_03G195900	-	-0.7	0.337501	-0.1	0.999995			-0.5	0.999974
GLYMA_15G168400	-	0.8	0.33755	0.5	0.999995	0.8	0.00706624	1	0.767019
GLYMA_11G230300	-	2.4	0.338	1.6	0.0461915	1.8	1310000	0.6	0.999974
GLYMA_18G209900	-	0.5	0.338073	0.2	0.999995	0.3	0.478655	0.6	0.999974
GLYMA_20G033900	-	-0.8	0.3388	-0.8	0.999995	-0.6	0.355287	-0.9	0.049699
GLYMA_10G040700	-	0.6	0.340362	0.3	0.999995	0.6	0.00174441	0.6	0.999974
GLYMA_13G275200	-	0.9	0.341507	0.6	0.999995	0.5	0.570665	0.9	0.603911
GLYMA_08G180800	-	0.6	0.342469	0.5	0.999995	0.4	0.235342	0.1	0.999974
GLYMA_17G232800	-	-1	0.342469	0.3	0.999995	-0.2	1	-0.5	0.999974
GLYMA_10G179500	-	0.5	0.344397	0.5	0.999995	0.4	0.25014	0.3	0.999974
GLYMA_15G152500	-	0.8	0.345655	0.2	0.999995	0.3	0.713243	0.6	0.999974
GLYMA_08G284600	-	-0.6	0.346184	-0.4	0.999995	-0.4	0.881649	-0.3	0.999974
GLYMA_18G020600	-	0.8	0.346506	1	0.96398	1.2	0.00320925
GLYMA_09G241500	-	1.1	0.348453	0.7	0.999995	0.9	0.176786	0.9	0.999974
GLYMA_01G036900	-	1	0.348976			0.6	0.0955424
GLYMA_13G310900	-	0.5	0.348976	0.5	0.999995	0.2	0.769668	0.5	0.852173
GLYMA_06G036100	-	0.7	0.349285	0.4	0.999995	0.3	0.157859	0.4	0.801094
GLYMA_06G317000	-	-0.7	0.349285	-0.6	0.999995	-0.3	1	0.9	0.999974
GLYMA_16G215000	-	0.7	0.353139	0.5	0.999995	0.8	0.0672197	0.7	0.204424
GLYMA_05G010800	-	0.8	0.353303	0.8	0.999995	0.9	1640000000	0.5	0.999974
GLYMA_17G212100	-	-0.9	0.353574	-0.3	0.999995	-0.3	1	0.3	0.999974
GLYMA_12G102900	-	-0.9	0.354641	-0.1	0.999995	-0.8	0.00598804	0.4	0.999974
GLYMA_14G061700	-	-0.7	0.356766	-0.2	0.999995	-0.1	1	-0.6	0.999974
GLYMA_08G059800	-	0.5	0.356845	0.4	0.999995	0.3	0.0551592	0.4	0.999974
GLYMA_14G048900	-	1.1	0.356845			1.9	3.99e-06
GLYMA_15G013300	-	-0.6	0.356845	-0.3	0.999995	-0.6	0.255721	-0.8	0.0464994
GLYMA_17G215000	-	1	0.357001	1.3	0.243426
GLYMA_08G366100	-	0.5	0.358361	0.6	0.999995	0.6	0.0174277	0.4	0.999974
GLYMA_06G035100	-	-1	0.359395	-0.2	0.999995	0.1	1	-0.2	0.999974
GLYMA_U025900	-	0.6	0.362154	0.3	0.999995	0.4	0.106271	0.1	0.999974
GLYMA_01G112400	-	-0.8	0.363105	-0.4	0.999995	-0.6	0.724842	1	0.999974
GLYMA_13G099800	-	-0.8	0.364731	-0.6	0.999995	-0.6	0.30339	-0.7	0.999974
GLYMA_20G213700	-	0.9	0.36494			1	15100000	0.1	0.999974
GLYMA_20G155100	-	1.1	0.365505			0.8	0.363714	0.6	0.999974
GLYMA_14G025700	-	0.6	0.366252	0.4	0.999995	0.3	1	0.2	0.999974
GLYMA_02G141400	-	0.8	0.367123	0.5	0.999995	0.4	0.407177	0.6	0.999974
GLYMA_07G126000	-	-0.8	0.367123	-0.7	0.999995	0.1	1
GLYMA_13G365400	-	0.7	0.368538	0.4	0.999995	0.4	0.54945	0.1	0.999974
GLYMA_16G214200	-	0.6	0.369348	0.4	0.999995	0.7	0.398293	-0.4	0.999974
GLYMA_04G036300	-	0.9	0.370019	0.8	0.999995	0.8	53000000000	1.2	8910000000
GLYMA_18G218200	-	0.7	0.370035	0.2	0.999995	0.5	0.0990001	0.1	0.999974
GLYMA_16G145200	-	0.8	0.373984	0.4	0.999995	0.7	84100000000	0.8	0.999974
GLYMA_03G213500	-	0.6	0.374437	0.7	0.999995	0.9	0.00182074	1	0.994593
GLYMA_06G268100	-	0.9	0.374437			0.7	0.170709
GLYMA_05G173500	-	0.8	0.374443	0.4	0.999995	0.2	1	0.1	0.999974
GLYMA_09G054600	-	1.1	0.375393	0.8	0.999995	0.5	0.855326	0.6	0.999974
GLYMA_11G155100	-	0.8	0.375393	0.7	0.999995	1.1	15400	0.5	0.999974
GLYMA_10G194200	-	-0.9	0.376526			-1.3	932000000	-1	0.999974
GLYMA_U029500	-	-1.1	0.376657	0.1	0.999995	-0.1	1	-0.1	0.999974
GLYMA_06G148000	-	-1	0.376724	-0.5	0.999995	-0.3	0.900894	-0.6	0.999974
GLYMA_08G177100	-	0.9	0.376843	0.6	0.999995	0.9	0.0341999	1.3	0.356462
GLYMA_16G035800	-	-0.7	0.376843	-0.1	0.999995			-0.3	0.999974
GLYMA_18G225300	-	-0.7	0.378837	-0.3	0.999995	-0.4	1	0.3	0.999974
GLYMA_20G169300	-	-1	0.379691	-0.3	0.999995	-0.3	1	-0.6	0.999974
GLYMA_19G141200	-	0.8	0.380405	0.5	0.999995	0.6	0.00232957	0.9	0.00429848
GLYMA_08G292000	-	0.8	0.381848	0.5	0.999995	0.6	0.26618	1.7	284000000
GLYMA_16G142100	-	1.1	0.383707	0.6	0.999995	0.7	0.586607	1.3	0.202029
GLYMA_01G035800	-	0.6	0.384699	0.2	0.999995			-0.6	0.999974
GLYMA_04G231200	-	0.7	0.386891	0.1	0.999995	0.4	0.53737	0.3	0.999974
GLYMA_14G219500	-	0.8	0.386891	0.8	0.999995	0.7	0.0061678	0.2	0.999974
GLYMA_13G266700	-	0.6	0.388099	0.4	0.999995	0.2	0.929979	0.5	0.468034
GLYMA_08G352400	-	1	0.388826	1.2	0.29526	0.4	0.956899	1.1	0.367181
GLYMA_11G032500	-	-0.8	0.389802	-0.3	0.999995	0.1	1	-0.4	0.999974
GLYMA_08G118000	-	0.8	0.389928	1.5	0.0629171	1.8	310000	0.8	0.999974
GLYMA_06G307700	-	0.9	0.390997	0.6	0.999995	1.1	44600000	1.1	0.192758
GLYMA_19G073600	-	0.7	0.390997	0.2	0.999995	0.2	1	0.2	0.999974
GLYMA_16G023900	-	0.7	0.39269	0.4	0.999995	0.9	0.0578506	1.4	3800000000
GLYMA_02G299500	-	-1	0.392754	-0.6	0.999995	-0.5	0.908741
GLYMA_13G108500	-	-0.8	0.392754	-0.8	0.999995			-0.4	0.999974
GLYMA_17G139400	-	-1.1	0.392992	-0.4	0.999995	-0.3	1	0.2	0.999974
GLYMA_02G217900	-	-0.8	0.394685	-0.4	0.999995	-0.4	0.344891	-0.6	0.999974
GLYMA_02G268200	-	1	0.394685	1.1	0.807327	1.7	41.6
GLYMA_13G277500	-	0.7	0.394685	0.2	0.999995	0.1	1
GLYMA_06G020900	-	0.9	0.395877	0.5	0.999995	0.7	0.00157167	1.1	0.00179127
GLYMA_11G206200	-	1.1	0.395877			0.9	0.247012
GLYMA_13G296300	-	0.7	0.396109	-0.1	0.999995	0.3	0.940843	0.9	0.0413526
GLYMA_13G354000	-	-0.9	0.396347	-0.5	0.999995	0.1	1	0.7	0.999974
GLYMA_04G228900	-	1	0.396792	3.9	1.09e-14	1.1	0.0383377
GLYMA_05G013700	-	0.9	0.398208	0.6	0.999995	0.9	61400000000	0.6	0.999974
GLYMA_01G088000	-	-1.1	0.398621	-0.9	0.999995	-0.6	0.700652	-0.8	0.999974
GLYMA_07G034400	-	-0.7	0.398621	-0.5	0.999995	-0.5	0.270079	-1.1	0.0233785
GLYMA_08G294800	-	0.6	0.398621	0.4	0.999995	0.6	57500000000	0.6	0.999974
GLYMA_03G262500	-	0.7	0.399253	0.3	0.999995	0.3	1	0.5	0.999974
GLYMA_05G215800	-	0.8	0.399253	0.7	0.999995	0.6	0.0124388	0.8	0.220429
GLYMA_14G171500	-	0.7	0.402258	0.3	0.999995	0.5	0.00378307	0.2	0.999974
GLYMA_02G221200	-	-0.8	0.402657	-1	0.47028	-0.5	0.601541	-0.1	0.999974
GLYMA_06G110700	-	1	0.40338	1.3	0.129629	1.3	3900000000	0.7	0.999974
GLYMA_11G243500	-	0.6	0.404093	0.6	0.999995	0.5	0.101858	0.5	0.999974
GLYMA_20G127400	-	-0.6	0.404093	-0.1	0.999995	-0.2	1
GLYMA_09G075500	-	0.7	0.404994	0.4	0.999995	0.6	0.0186458	0.5	0.999974
GLYMA_11G014300	-	-0.9	0.404994	-0.3	0.999995	0.2	1	-0.1	0.999974
GLYMA_11G081000	-	0.6	0.404994	0.6	0.999995	0.5	0.226928	0.4	0.999974
GLYMA_06G148100	-	-1	0.405078	-0.5	0.999995	-0.7	0.560946	-0.6	0.999974
GLYMA_10G195500	-	-1.1	0.405445			-0.6	0.689503
GLYMA_20G182600	-	0.5	0.405445	0.4	0.999995	0.4	0.0997231	0.5	0.215316
GLYMA_14G196200	-	-0.6	0.405596	0.2	0.999995			-0.4	0.999974
GLYMA_02G217400	-	0.8	0.406358	0.9	0.999995	0.3	0.975684
GLYMA_10G009900	-	0.5	0.40746	0.2	0.999995	0.4	0.148914	0.5	0.859137
GLYMA_06G186200	-	0.9	0.408549	1.1	0.510889	0.8	17300000000	0.2	0.999974
GLYMA_17G119700	-	1.1	0.408549	0.7	0.999995	0.7	0.587715	0.7	0.999974
GLYMA_15G143900	-	-0.7	0.408767	-0.7	0.999995	-0.2	1	-0.1	0.999974
GLYMA_04G071800	-	0.6	0.409811	0.2	0.999995	0.2	0.726329	0.3	0.999974
GLYMA_11G171600	-	1	0.410479	0.6	0.999995			0.9	0.999974
GLYMA_01G005500	-	0.8	0.410929	0.1	0.999995			0.6	0.999974
GLYMA_04G246900	-	-0.9	0.411119	-0.3	0.999995	-0.6	0.464014	-0.8	0.591213
GLYMA_05G217200	-	0.9	0.411551			1.1	0.0383274
GLYMA_06G140600	-	0.6	0.411551	0.5	0.999995	0.3	0.272358	0.5	0.999974
GLYMA_07G235900	-	0.8	0.412741	0.7	0.916466	0.6	0.0462065	1.6	51400000000
GLYMA_19G252000	-	-1	0.413727	-0.1	0.999995	-0.1	1	-0.8	0.999974
GLYMA_12G207400	-	0.8	0.414093			0.3	1	-0.1	0.999974
GLYMA_06G125100	-	1	0.414221	0.4	0.999995	0.7	0.428134	1.2	0.598973
GLYMA_06G116500	-	0.8	0.414912	0.4	0.999995	0.8	323000000	0.8	0.541432
GLYMA_14G201100	-	-1	0.415212	-0.5	0.999995	0.3	1	-0.1	0.999974
GLYMA_16G013600	-	-1	0.415448	-0.1	0.999995	-0.2	1	-0.4	0.999974
GLYMA_13G176200	-	1	0.416736	0.6	0.999995	0.7	0.0599667	0.4	0.999974
GLYMA_19G247000	-	0.7	0.416736			0.7	67200000000	0.4	0.999974
GLYMA_01G236700	-	0.9	0.417845			0.6	0.0217234	0.1	0.999974
GLYMA_05G130900	-	1	0.417845			1	0.106323
GLYMA_11G119500	-	0.9	0.417845	0.3	0.999995	0.7	0.0026723	0.7	0.999974
GLYMA_11G046400	-	1	0.41868	1.1	0.423377	1.3	8710000000	2.1	19700000
GLYMA_07G052900	-	0.7	0.419482	0.3	0.999995	0.6	0.0677357	0.7	0.999974
GLYMA_17G127600	-	-1	0.420731	-0.3	0.999995	-0.4	1	0.1	0.999974
GLYMA_20G008600	-	-0.8	0.421161	-0.4	0.999995	0.2	1	0.1	0.999974
GLYMA_13G301800	-	-1	0.424271	0.1	0.999995	-0.9	0.00357862	-0.5	0.999974
GLYMA_05G175800	-	2.8	0.425	1.6	0.028879	2.3	0.416	1.2	0.720044
GLYMA_12G093100	-	3	0.425	2.2	237000000	2	6890	3.1	4.55e-24
GLYMA_01G017100	-	0.7	0.425643	0.3	0.999995	0.4	0.0256276	0.5	0.35645
GLYMA_11G121700	-	-0.9	0.426395	-0.1	0.999995
GLYMA_01G040200	-	-0.7	0.429015	-0.3	0.999995	0.2	1	0.1	0.999974
GLYMA_07G192500	-	0.7	0.429015	0.7	0.999995	0.3	0.645532	0.4	0.688946
GLYMA_13G209700	-	-0.5	0.429836	-0.2	0.999995	-0.1	1	-0.3	0.999974
GLYMA_17G145400	-	0.9	0.43133	1.1	0.630438	1.4	0.0654	0.5	0.999974
GLYMA_06G143100	-	-0.6	0.43244	-0.5	0.999995	-0.1	1	-0.4	0.999974
GLYMA_15G252000	-	-1	0.43244	-0.3	0.999995	-0.4	1	-0.6	0.999974
GLYMA_17G074300	-	1	0.43244	0.9	0.999995	0.9	8660000000	-0.1	0.999974
GLYMA_05G153100	-	1	0.432456	1.1	0.762555	1.2	0.0186867	2.2	0.00399169
GLYMA_20G156800	-	0.7	0.432456	0.6	0.999995	0.8	0.00120344	0.2	0.999974
GLYMA_12G015500	-	-1	0.432655	0.5	0.999995	0.1	1	-0.1	0.999974
GLYMA_11G143100	-	-0.7	0.432987	-0.5	0.999995	-0.2	1	-0.1	0.999974
GLYMA_09G143800	-	0.7	0.433104	0.7	0.999995	0.8	371000000	0.5	0.999974
GLYMA_12G177700	-	1	0.433546	1	0.999995	0.8	0.268589	0.9	0.999974
GLYMA_02G227000	-	0.6	0.438508	0.5	0.999995	0.3	0.846621	0.3	0.999974
GLYMA_17G109300	-	0.6	0.438508	0.3	0.999995	0.3	0.618086	0.1	0.999974
GLYMA_05G137800	-	1	0.438596	0.8	0.999995	0.5	0.940843
GLYMA_03G174300	-	0.8	0.439531	0.3	0.999995	0.2	1	0.3	0.999974
GLYMA_10G286500	-	0.6	0.440176	0.6	0.999995	0.8	64500000000	0.5	0.765465
GLYMA_16G208100	-	-0.7	0.440176	-0.6	0.999995	0.1	1	-0.8	0.512667
GLYMA_18G266900	-	0.7	0.440176	0.3	0.999995	0.5	0.574948	0.2	0.999974
GLYMA_20G153300	-	0.6	0.440176	0.1	0.999995	0.3	0.950405
GLYMA_05G058400	-	0.7	0.440242	0.4	0.999995	0.3	0.653163	0.4	0.999974
GLYMA_10G070500	-	1	0.441747	3.1	538	2.3	85200	3.6	1270
GLYMA_06G200600	-	1	0.442268			0.6	0.750668	0.1	0.999974
GLYMA_08G228800	-	0.8	0.442268	0.7	0.999995	0.7	0.0511563	1.2	417
GLYMA_13G077000	-	1	0.442268	0.2	0.999995	1	0.0501361	1.9	0.00582119
GLYMA_13G326800	-	0.7	0.442268	1	0.991243	0.7	98000000000	0.4	0.999974
GLYMA_19G018600	-	0.6	0.442268	0.5	0.999995	0.6	97300000000	0.7	0.0767453
GLYMA_06G282900	-	-1	0.443313	-0.2	0.999995			-0.2	0.999974
GLYMA_02G014500	-	1	0.443643	1	0.839639	0.6	0.680449	0.9	0.903894
GLYMA_11G132900	-	1	0.443643	0.7	0.999995	1	0.0849982
GLYMA_12G144400	-	0.7	0.443751	0.9	0.999995	0.7	0.0274163	0.4	0.999974
GLYMA_01G144700	-	-1	0.443872			-0.4	1	-0.6	0.999974
GLYMA_11G046200	-	0.7	0.444014	0.6	0.999995	0.4	0.579621	0.7	0.247499
GLYMA_11G062700	-	1	0.444014	0.5	0.999995	-0.2	1
GLYMA_19G161100	-	-1	0.444014	-0.7	0.999995	-0.6	0.436565	0.1	0.999974
GLYMA_20G148000	-	1	0.445288	0.7	0.999995	0.6	0.238374	1.1	0.0633623
GLYMA_12G047900	-	0.8	0.446794	0.7	0.999995	0.4	0.751405	0.9	0.379987
GLYMA_12G146700	-	0.7	0.448282	0.9	0.397386	0.4	0.703115	0.3	0.999974
GLYMA_09G130400	-	1	0.448331			1.5	9.48
GLYMA_14G012500	-	-0.5	0.448331	-0.3	0.999995	-0.1	1	-0.1	0.999974
GLYMA_17G058100	-	-0.9	0.448331	-0.1	0.999995			-0.5	0.999974
GLYMA_17G065100	-	0.9	0.448391	1.1	0.260428	0.2	1	1.6	0.0184447
GLYMA_13G118400	-	0.6	0.448637	0.2	0.999995	0.1	1	0.5	0.997258
GLYMA_17G259300	-	0.6	0.448637	0.5	0.999995	0.2	0.714932	0.3	0.999974
GLYMA_01G045200	-	-0.7	0.449343	-0.3	0.999995			-0.3	0.999974
GLYMA_05G033600	-	1	0.449691			1.6	204000000
GLYMA_05G215900	-	2.9	0.453	2.2	3820000000	2.1	33900	2.5	124000
GLYMA_04G042900	-	-0.6	0.454871	-0.2	0.999995	-0.2	1	-0.8	0.873842
GLYMA_20G077900	-	-0.7	0.455351	-0.3	0.999995	-0.2	1	-0.4	0.999974
GLYMA_01G217600	-	1	0.455768	1.1	0.350117	0.3	0.908741	0.4	0.999974
GLYMA_03G112400	-	1	0.455976	0.6	0.999995	0.3	1	1.4	0.430988
GLYMA_07G136200	-	-0.9	0.455976	0.1	0.999995	0.1	1	-0.2	0.999974
GLYMA_09G219800	-	-1	0.455976	-0.3	0.999995	-0.1	1	-0.5	0.999974
GLYMA_10G007200	-	1	0.455976	1.1	0.705786	1.5	0.00191503	1.2	0.684815
GLYMA_08G109400	-	1	0.457176	1.7	10800000000	1.7	0.989	2.7	2.92e-23
GLYMA_07G166700	-	0.6	0.457715	0.4	0.999995	0.6	0.0026409	1	0.00233705
GLYMA_19G043200	-	0.6	0.457853	0.4	0.999995	0.5	0.331062	0.4	0.999974
GLYMA_12G093700	-	0.8	0.461808	1.1	0.031859	0.8	12500000000	0.7	0.999974
GLYMA_16G166600	-	-0.6	0.46287	-0.3	0.999995	-0.1	1	0.4	0.999974
GLYMA_17G161000	-	-1	0.46287	-0.6	0.999995	0.1	1
GLYMA_13G364000	-	-0.7	0.463301	-0.3	0.999995	-0.3	0.99367	-0.8	0.999974
GLYMA_07G094000	-	0.9	0.465753	0.8	0.999995	0.7	0.048074	0.7	0.999974
GLYMA_20G140600	-	1	0.46578	1.6	0.00407413	1.5	883000000
GLYMA_13G090300	-	0.9	0.466672	0.6	0.999995	1	54400000000	0.4	0.999974
GLYMA_05G227100	-	-0.5	0.468789			-0.2	1	-0.1	0.999974
GLYMA_08G021800	-	0.8	0.469409	1	0.222678	0.7	0.0443274	0.6	0.999974
GLYMA_17G109800	-	-0.5	0.469409	-0.4	0.999995	-0.2	1	-0.1	0.999974
GLYMA_13G335500	-	-0.9	0.469857	-0.8	0.999995	-0.5	0.915773	0.1	0.999974
GLYMA_15G078600	-	0.7	0.470145	0.5	0.999995	0.8	0.0134884	1.1	0.119949
GLYMA_15G110500	-	1	0.470817	0.6	0.999995			0.3	0.999974
GLYMA_12G024200	-	-0.9	0.473242	-0.5	0.999995	-0.1	1	-0.5	0.999974
GLYMA_19G160500	-	-0.6	0.473242	-0.4	0.999995	0.1	1	-0.4	0.999974
GLYMA_14G049300	-	1	0.473343			1.5	0.00152988
GLYMA_05G182700	-	-0.5	0.473629	-0.1	0.999995	-0.1	1	-0.3	0.999974
GLYMA_19G167700	-	-1	0.473629			0.3	1	-0.2	0.999974
GLYMA_09G067900	-	-0.7	0.473822	-0.4	0.999995	-0.5	0.382226	-0.9	0.999974
GLYMA_04G251900	-	-0.8	0.474353	-0.7	0.999995	-0.6	0.0390765	-0.7	0.999974
GLYMA_06G084000	-	-0.9	0.475576	0.2	0.999995			-0.8	0.999974
GLYMA_18G022700	-	0.9	0.478145	0.8	0.999995	0.4	0.00639842	0.6	0.999974
GLYMA_20G249600	-	0.6	0.478579	0.3	0.999995	0.6	1500000000	0.8	0.388973
GLYMA_02G152800	-	-0.5	0.479641	-0.4	0.999995	-0.5	0.0159726	-0.5	0.237357
GLYMA_16G026900	-	-0.5	0.479641	-0.2	0.999995	-0.1	1	0.3	0.999974
GLYMA_06G281600	-	-0.9	0.480108	-0.5	0.999995			-0.2	0.999974
GLYMA_10G238300	-	0.7	0.481779	0.2	0.999995	0.6	9030000000	0.5	0.999974
GLYMA_11G018100	-	0.9	0.483311	0.3	0.999995	-0.4	0.790581	-0.6	0.999974
GLYMA_15G037100	-	0.5	0.483311	-0.1	0.999995	0.1	1	0.1	0.999974
GLYMA_11G168000	-	-0.9	0.48556	-0.3	0.999995	0.1	1	0.2	0.999974
GLYMA_02G239100	-	0.8	0.487384	1.1	0.450329	0.9	14100000000	1	0.953162
GLYMA_15G019400	-	0.7	0.487447	0.2	0.999995	0.3	0.684428	0.4	0.999974
GLYMA_06G125000	-	0.9	0.487651	0.6	0.999995	1.3	0.00249014	0.7	0.999974
GLYMA_10G010000	-	-0.9	0.48787	-0.4	0.999995	-1.1	0.0249212	0.4	0.999974
GLYMA_07G223100	-	-0.5	0.488998	-0.5	0.999995	-0.4	0.517963	-1	0.0288422
GLYMA_17G246400	-	-0.8	0.488998	-0.4	0.999995	-0.1	1	-0.3	0.999974
GLYMA_02G134500	-	0.5	0.490456	0.2	0.999995	0.4	0.390028	0.2	0.999974
GLYMA_02G146900	-	0.7	0.490557	0.2	0.999995	0.4	0.747206	0.5	0.999974
GLYMA_07G266200	-	0.7	0.491576	0.5	0.999995	0.2	1	0.2	0.999974
GLYMA_02G223600	-	-0.5	0.492034	-0.3	0.999995	-0.4	0.217881	-0.6	0.559031
GLYMA_06G258200	-	0.8	0.493489	1	0.999995	0.8	0.00227566	0.6	0.999974
GLYMA_06G118300	-	0.5	0.494482	0.7	0.999995	0.4	0.0478071	0.6	0.0576585
GLYMA_14G015100	-	0.8	0.495243	0.8	0.999995	0.6	0.1737	0.3	0.999974
GLYMA_01G182600	-	-0.7	0.495927	-0.4	0.999995	0.2	1	-0.4	0.999974
GLYMA_17G168900	-	0.7	0.495998	0.5	0.999995	0.1	1	0.3	0.999974
GLYMA_18G200500	-	-0.6	0.495998	-0.4	0.999995	-0.1	1	-0.1	0.999974
GLYMA_06G174800	-	-0.9	0.496672	-0.5	0.999995	-0.7	0.378718	0.5	0.999974
GLYMA_02G071500	-	-0.8	0.49704	-0.5	0.999995	-0.1	1	-0.5	0.999974
GLYMA_12G047800	-	0.8	0.497716	0.2	0.999995	0.7	0.044403	0.6	0.999974
GLYMA_11G038900	-	1	0.498949	0.9	0.999995	1	0.0832978
GLYMA_02G230200	-	-0.7	0.498974	-0.5	0.999995	-0.1	1	-0.4	0.999974
GLYMA_09G168700	-	0.5	0.498974	0.5	0.999995	0.2	1	0.3	0.999974
GLYMA_12G173500	-	0.8	0.498974	0.7	0.999995	0.7	10200000000	0.4	0.999974
GLYMA_18G046300	-	0.8	0.498974	0.9	0.999995	1.3	2900000000	0.8	0.999974
GLYMA_08G316500	-	0.6	0.499521	0.6	0.999995	0.4	0.0523698	0.4	0.999974
GLYMA_10G196900	-	0.8	0.499576	0.6	0.999995	0.6	0.390246	0.7	0.482194
GLYMA_09G071800	-	-0.6	0.504528	-0.1	0.999995	-0.4	0.616316	-0.6	0.999974
GLYMA_03G075300	-	0.6	0.505043	0.6	0.999995	0.6	0.0121666	0.9	0.00147137
GLYMA_12G181800	-	0.9	0.505043	0.7	0.999995	1	3340000	1.4	0.00193431
GLYMA_19G117100	-	-0.6	0.505705	-0.4	0.999995	-0.2	1	-0.2	0.999974
GLYMA_18G254400	-	1	0.50662	0.9	0.999995	1.3	0.0023184	1.1	0.677781
GLYMA_13G111200	-	-0.8	0.510757	-0.6	0.999995	-0.2	1	-0.1	0.999974
GLYMA_20G022400	-	-0.8	0.512259	-0.8	0.999995	-0.3	0.864993	-0.8	0.0102099
GLYMA_13G333100	-	-0.6	0.514431	-0.4	0.999995	-0.4	0.787065	-0.1	0.999974
GLYMA_04G231400	-	-0.8	0.515585	-0.1	0.999995	-0.8	0.00226582	-1	0.87048
GLYMA_10G291900	-	0.6	0.515585	0.4	0.999995	0.6	31100000000	0.5	0.999974
GLYMA_20G057500	-	-0.8	0.515585	-0.8	0.999995			0.5	0.999974
GLYMA_01G093100	-	0.7	0.516991	0.2	0.999995	0.3	0.337781	0.4	0.999974
GLYMA_13G144700	-	-0.9	0.51906
GLYMA_19G081100	-	-0.9	0.51906
GLYMA_18G260900	-	-0.8	0.520553	-0.7	0.999995	-0.1	1	-0.4	0.999974
GLYMA_06G136900	-	0.9	0.521411	0.5	0.999995	0.4	0.0173408	1.1	0.0296172
GLYMA_05G072400	-	1	0.522077	0.5	0.999995	1.3	0.00144426	1.1	0.754774
GLYMA_14G000800	-	0.6	0.522077	0.1	0.999995	0.2	1	0.5	0.648789
GLYMA_11G151700	-	-0.8	0.522649	0.1	0.999995			-0.3	0.999974
GLYMA_12G097100	-	0.6	0.522649	0.2	0.999995	0.4	0.134205	0.5	0.999974
GLYMA_14G120300	-	-1	0.52411	-0.4	0.999995	-0.1	1	-0.2	0.999974
GLYMA_09G235500	-	-0.7	0.528145	-0.2	0.999995	-0.3	0.899541	-0.3	0.999974
GLYMA_17G063000	-	0.6	0.528868	0.1	0.999995	0.1	1	0.6	0.999974
GLYMA_13G147900	-	0.8	0.530177	0.6	0.999995	0.8	0.167557	0.3	0.999974
GLYMA_11G099100	-	0.7	0.530497	0.5	0.999995	0.4	0.231509	0.5	0.999974
GLYMA_17G060200	-	-0.8	0.530497	-0.7	0.999995	-0.8	0.0010084	-0.8	0.908159
GLYMA_03G230300	-	-0.8	0.531198	-0.6	0.999995	0.2	1	-0.1	0.999974
GLYMA_06G023700	-	-0.7	0.531499	-0.3	0.999995	-0.2	1	-0.8	0.999974
GLYMA_14G072400	-	-0.5	0.532271	-0.1	0.999995	0.1	1	-0.4	0.999974
GLYMA_17G055600	-	1	0.532271	0.8	0.999995	1	0.0766862	0.6	0.999974
GLYMA_02G251800	-	0.6	0.533512	0.5	0.999995	0.2	1	0.2	0.999974
GLYMA_06G308500	-	-0.6	0.534402	-0.3	0.999995	-0.1	1	-0.6	0.999974
GLYMA_12G024100	-	-0.9	0.535186	-0.3	0.999995	0.2	1	-0.2	0.999974
GLYMA_10G216400	-	-0.7	0.535415	-0.8	0.4989	-0.5	0.718146
GLYMA_06G214400	-	0.9	0.535505	1.2	0.331207	0.8	0.0607559	0.1	0.999974
GLYMA_09G114800	-	0.9	0.535641	0.4	0.999995	0.3	1	0.8	0.999974
GLYMA_04G084000	-	-0.8	0.536348	-0.4	0.999995	-0.4	0.495794	-0.9	0.999974
GLYMA_10G002100	-	-0.6	0.536348	-0.7	0.999995	-0.1	1	-0.3	0.999974
GLYMA_12G004600	-	-0.8	0.536425	-0.3	0.999995	-0.8	93000000000	-0.8	0.999974
GLYMA_06G076900	-	-0.6	0.536768	-0.4	0.999995	-0.3	0.886718	-0.5	0.999974
GLYMA_18G296200	-	0.5	0.537945	0.4	0.999995	0.3	0.412616	0.4	0.999974
GLYMA_08G116200	-	-0.7	0.538513	-0.5	0.999995	-0.7	0.0488501	-0.8	0.886366
GLYMA_17G169000	-	0.6	0.539411	0.4	0.999995	0.4	0.185702	0.4	0.999974
GLYMA_12G034800	-	-0.9	0.54019	-0.3	0.999995			-0.3	0.999974
GLYMA_17G156100	-	1	0.54019	0.4	0.999995	0.9	0.096395	1.3	0.0786108
GLYMA_11G218900	-	0.9	0.542888			1.1	5910000000	0.5	0.999974
GLYMA_01G228600	-	-0.9	0.545087	-0.5	0.999995	-0.5	0.894268	-0.6	0.999974
GLYMA_08G200000	-	-0.8	0.545109	-0.4	0.999995	-0.1	1	0.2	0.999974
GLYMA_16G099600	-	0.7	0.545109	0.3	0.999995	0.3	0.788537	0.3	0.999974
GLYMA_08G004300	-	0.6	0.546417	0.7	0.999995	0.4	0.159476	0.4	0.999974
GLYMA_18G190300	-	-0.8	0.546462	-0.1	0.999995	-0.1	1	0.2	0.999974
GLYMA_16G172200	-	0.9	0.546843	0.3	0.999995	0.2	1	0.1	0.999974
GLYMA_18G256000	-	-0.8	0.547861	-0.3	0.999995	-0.2	1	0.1	0.999974
GLYMA_13G312800	-	0.8	0.548104	1.1	0.793019	0.7	0.112886	0.9	0.999974
GLYMA_U034800	-	0.7	0.548104	0.5	0.999995	0.6	0.11262	-0.2	0.999974
GLYMA_14G066400	-	-0.6	0.549299	-0.4	0.999995	-0.3	1	-0.7	0.00643571
GLYMA_06G035900	-	-0.9	0.551451	-0.4	0.999995			-0.1	0.999974
GLYMA_14G039800	-	-1	0.551451			-0.9	0.0103644	-0.8	0.999974
GLYMA_20G070000	-	0.7	0.551451	0.6	0.999995	0.8	643000	0.5	0.999974
GLYMA_16G079000	-	1	0.551701			0.2	1	0.3	0.999974
GLYMA_09G195900	-	0.9	0.55467			1.2	0.00109486
GLYMA_01G121000	-	0.7	0.554769	0.8	0.999995	0.9	17900000000	0.7	0.999974
GLYMA_16G077600	-	-0.6	0.554769	0.2	0.999995	-0.2	1	-0.4	0.999974
GLYMA_08G104200	-	-0.5	0.554782	-0.2	0.999995	0.3	0.586779	-0.2	0.999974
GLYMA_16G005300	-	-0.8	0.554782	-0.3	0.999995	0.1	1
GLYMA_18G158400	-	0.7	0.554782	0.7	0.999995	0.6	0.0336561	0.9	0.175626
GLYMA_13G032900	-	0.7	0.555351	0.9	0.999995	0.9	0.0501361
GLYMA_15G079300	-	-1	0.555351	-0.3	0.999995	-0.1	1	0.6	0.999974
GLYMA_13G141900	-	-0.6	0.556384	-0.2	0.999995	-0.1	1	-0.5	0.999974
GLYMA_04G190700	-	1	0.55925	0.6	0.999995	0.4	0.973464
GLYMA_12G095100	-	-0.8	0.55925	-0.6	0.999995	-0.3	1	-1.1	0.432383
GLYMA_17G241400	-	1	0.559567	0.1	0.999995	-0.3	1	-0.4	0.999974
GLYMA_04G251700	-	-0.6	0.560171	-0.8	0.896533	-0.7	0.0554258	-0.6	0.316935
GLYMA_03G221300	-	0.8	0.561522	0.5	0.999995
GLYMA_11G159300	-	0.8	0.561522	0.5	0.999995
GLYMA_12G124900	-	-1	0.561546	-0.1	0.999995			-0.6	0.999974
GLYMA_14G111400	-	0.5	0.561546	0.3	0.999995	0.7	0.0234287	0.7	0.366393
GLYMA_18G029700	-	-0.9	0.562244	0.1	0.999995			-0.2	0.999974
GLYMA_14G119100	-	0.6	0.562416	0.5	0.999995	0.2	1	0.6	0.304231
GLYMA_02G284300	-	0.8	0.563048			0.8	0.00596367	0.2	0.999974
GLYMA_12G040000	-	0.6	0.563048			0.1	1	0.2	0.999974
GLYMA_20G118900	-	0.8	0.563764	0.3	0.999995	0.9	0.0462582	0.2	0.999974
GLYMA_03G015000	-	-0.8	0.564534	-0.7	0.999995	-0.2	1	-0.4	0.999974
GLYMA_02G047900	-	-0.8	0.565185	-0.5	0.999995			-0.4	0.999974
GLYMA_07G251800	-	0.5	0.565185	0.1	0.999995	0.5	0.150851	0.2	0.999974
GLYMA_11G026800	-	0.7	0.565185	-0.1	0.999995	0.5	0.365753	0.2	0.999974
GLYMA_03G258100	-	0.9	0.565685	0.4	0.999995	0.9	0.0326919	1.6	0.0590588
GLYMA_20G154700	-	0.9	0.565864	0.5	0.999995	1.1	202000000	1.1	0.289385
GLYMA_04G248600	-	0.9	0.566313					1.3	0.59683
GLYMA_06G239500	-	1	0.566429	0.5	0.999995			0.3	0.999974
GLYMA_04G231100	-	0.6	0.567457	0.3	0.999995	0.3	0.975684	0.4	0.999974
GLYMA_13G285000	-	1	0.567457	0.2	0.999995	0.1	1	1	0.994762
GLYMA_20G065300	-	-1	0.567457	-0.3	0.999995	-0.2	1	-0.1	0.999974
GLYMA_07G044100	-	1	0.569672	0.5	0.999995
GLYMA_05G184200	-	-0.5	0.569746	-0.1	0.999995	0.1	1	-0.4	0.918475
GLYMA_02G264500	-	-0.7	0.57166	-0.4	0.999995	-0.7	0.173525	-1	0.541432
GLYMA_07G095200	-	0.8	0.572952	1.1	0.654829	0.7	0.170274	0.2	0.999974
GLYMA_08G179800	-	-0.9	0.572952	-0.1	0.999995			-0.7	0.999974
GLYMA_06G017000	-	-1	0.573128	-0.3	0.999995	-0.1	1	-1	0.999974
GLYMA_13G132000	-	0.6	0.573128	0.5	0.999995	0.4	0.529072	0.2	0.999974
GLYMA_12G170500	-	0.6	0.573847	0.3	0.999995	0.8	389000000	1.1	0.0557769
GLYMA_18G139900	-	-0.8	0.577806	-0.1	0.999995	-0.1	1	-0.4	0.999974
GLYMA_06G187400	-	0.7	0.577924	0.4	0.999995	0.5	0.154659	0.7	0.146049
GLYMA_08G354800	-	0.4	0.579343	0.7	0.999995	0.6	7850000000	0.3	0.999974
GLYMA_15G004500	-	-0.7	0.580855	-0.2	0.999995			-0.1	0.999974
GLYMA_04G137200	-	-0.8	0.582703			0.2	1	-0.2	0.999974
GLYMA_13G188300	-	0.5	0.583781	0.3	0.999995	0.5	0.0935103	0.5	0.999974
GLYMA_17G224500	-	2.9	0.585	1.8	0.00961824	1.7	976000000	1.4	0.267802
GLYMA_12G240000	-	0.9	0.585152	0.5	0.999995	1	75200000000	1.1	0.130729
GLYMA_20G008200	-	-0.7	0.587155	-0.5	0.999995	0.2	1	-0.2	0.999974
GLYMA_03G103400	-	-0.7	0.588153	-0.5	0.999995	-0.1	1	0.1	0.999974
GLYMA_12G111100	-	-0.9	0.588153	-0.9	0.999995	-0.5	0.890121	-0.5	0.999974
GLYMA_13G132800	-	0.8	0.590426	0.9	0.873994
GLYMA_15G122600	-	0.5	0.592158	0.2	0.999995	0.5	0.118343	0.6	0.856149
GLYMA_16G009800	-	0.5	0.592158	0.4	0.999995	0.3	0.439289	0.4	0.999974
GLYMA_09G181800	-	0.7	0.592781			0.7	0.168658	0.1	0.999974
GLYMA_16G061800	-	0.7	0.592781	0.4	0.999995	0.5	0.821965	0.1	0.999974
GLYMA_17G119600	-	0.9	0.592781	0.1	0.999995	0.1	1	0.2	0.999974
GLYMA_20G051700	-	0.9	0.592781	0.6	0.999995	1.5	28300000000	2.2	1070000000
GLYMA_07G266000	-	-0.6	0.593543	-0.5	0.999995	-0.2	1	-0.8	0.999974
GLYMA_12G047200	-	-0.7	0.598727			-0.2	1	-0.3	0.999974
GLYMA_16G062900	-	0.8	0.598727	0.2	0.999995	0.3	1	0.7	0.999974
GLYMA_06G189600	-	0.6	0.599472	0.6	0.999995	0.4	0.0801212	0.4	0.999974
GLYMA_07G094200	-	0.8	0.602523	0.9	0.283456	0.9	0.0728622	0.8	0.999974
GLYMA_13G093500	-	-0.7	0.603533	-0.7	0.999995	-0.4	0.877848	-0.7	0.26109
GLYMA_04G110900	-	0.5	0.604533	0.2	0.999995	0.3	0.714734	0.8	0.00518186
GLYMA_08G000400	-	0.9	0.608336	0.3	0.999995	0.2	1
GLYMA_13G154600	-	0.5	0.609107	0.6	0.999995	0.4	0.016755	0.4	0.999974
GLYMA_19G001100	-	-0.5	0.609107	-0.3	0.999995			-0.3	0.999974
GLYMA_19G090000	-	-0.7	0.609107	-0.3	0.999995	0.1	1	-0.3	0.999974
GLYMA_06G121000	-	0.9	0.609476	0.7	0.999995	0.5	0.643965
GLYMA_13G028100	-	0.9	0.609476			1	247000000	0.1	0.999974
GLYMA_13G289500	-	-0.9	0.610896	-0.6	0.999995	-0.7	0.441453	-0.5	0.999974
GLYMA_01G231800	-	-0.7	0.610967	-0.4	0.999995			-0.1	0.999974
GLYMA_03G027100	-	0.7	0.610967	0.2	0.999995	0.5	0.417059	0.1	0.999974
GLYMA_04G238700	-	0.9	0.610967	0.3	0.999995	0.3	1	0.9	0.999974
GLYMA_11G045600	-	1	0.610967	0.5	0.999995	0.6	0.656858	0.7	0.999974
GLYMA_17G234200	-	-0.5	0.610967	-0.4	0.999995	-0.2	0.771477	-0.3	0.999974
GLYMA_02G198300	-	0.9	0.611997	1.2	0.490316	0.9	0.208505	1.8	0.00151104
GLYMA_04G226800	-	1	0.61387	0.2	0.999995	0.6	0.656067	0.2	0.999974
GLYMA_11G212500	-	-0.9	0.613964	-0.3	0.999995	0.1	1
GLYMA_17G117100	-	-0.9	0.615718	-0.4	0.999995	0.1	1	-0.6	0.999974
GLYMA_01G047700	-	0.5	0.616088	0.4	0.999995	0.3	0.491115	0.2	0.999974
GLYMA_05G219100	-	-1	0.617381	-0.4	0.999995
GLYMA_18G197500	-	-0.5	0.617381	-0.3	0.999995	-0.1	1	-0.2	0.999974
GLYMA_04G225500	-	-0.6	0.618643	-0.4	0.999995			-0.2	0.999974
GLYMA_05G124000	-	1	0.618807	1.2	0.348063	0.9	0.233119	1.8	0.0507139
GLYMA_03G006600	-	-0.6	0.61934	-0.1	0.999995	-0.2	1	-0.6	0.999974
GLYMA_06G323600	-	0.6	0.619785	0.5	0.999995	0.5	0.0166411	0.5	0.999974
GLYMA_08G115300	-	0.6	0.619785	0.7	0.999995	0.2	1	0.8	77300000000
GLYMA_19G096900	-	0.9	0.621246	0.6	0.999995			0.6	0.999974
GLYMA_14G023500	-	0.7	0.622307	0.5	0.999995			0.2	0.999974
GLYMA_09G069300	-	-0.9	0.622733	0.3	0.999995	-0.1	1	-0.3	0.999974
GLYMA_11G163400	-	0.9	0.622733	0.4	0.999995	0.8	0.331062	0.9	0.98177
GLYMA_18G110700	-	0.7	0.622733	0.3	0.999995	0.4	0.401647	0.4	0.999974
GLYMA_13G354100	-	-0.6	0.622988	-0.7	0.999995	-0.6	0.519622	0.4	0.999974
GLYMA_15G270200	-	-0.5	0.623384	-0.5	0.999995	-0.2	1	-0.2	0.999974
GLYMA_14G025000	-	0.8	0.624401	0.5	0.999995	0.6	0.69531	0.1	0.999974
GLYMA_04G121000	-	0.6	0.624757	0.4	0.999995	0.6	0.135809
GLYMA_08G156600	-	-0.9	0.624757	-0.3	0.999995	-0.5	0.929671	0.6	0.999974
GLYMA_13G139000	-	-0.6	0.627024	-0.7	0.999995	-0.3	0.92515	-0.1	0.999974
GLYMA_18G268200	-	0.8	0.629561	0.7	0.999995	0.7	0.0114838	0.7	0.999974
GLYMA_11G091400	-	-0.6	0.630445	-0.4	0.999995	-0.3	0.756724	-0.3	0.999974
GLYMA_15G114700	-	0.8	0.6305	0.8	0.999995	0.6	0.110678	1.4	0.00393437
GLYMA_06G139000	-	0.8	0.630555	0.2	0.999995	0.5	0.937845	0.7	0.999974
GLYMA_14G032900	-	-0.5	0.630555	-0.2	0.999995	0.1	1	0.1	0.999974
GLYMA_04G123400	-	1	0.63058	0.2	0.999995	0.2	1
GLYMA_13G358000	-	-0.9	0.63058	-0.5	0.999995	-0.1	1	-0.5	0.999974
GLYMA_17G049200	-	-0.5	0.63058			-0.3	0.296399	-0.4	0.999974
GLYMA_17G081900	-	-0.8	0.63058	-0.3	0.999995	0.2	1	-0.3	0.999974
GLYMA_06G201100	-	0.7	0.630774			0.7	0.00634097	0.1	0.999974
GLYMA_08G107100	-	0.6	0.630774	0.2	0.999995	0.3	1	0.2	0.999974
GLYMA_19G032600	-	0.9	0.63107	1	0.999995	1.1	0.0336561	1.9	0.00650182
GLYMA_13G218700	-	-0.6	0.631287	-0.3	0.999995			-0.4	0.999974
GLYMA_07G068800	-	0.6	0.63315	0.3	0.999995	0.2	1	0.4	0.999974
GLYMA_03G259100	-	-0.6	0.634304	-0.5	0.999995			-0.4	0.999974
GLYMA_06G307200	-	0.5	0.634304	0.3	0.999995	0.3	0.327742	0.5	0.999974
GLYMA_07G062400	-	-0.4	0.634304	-0.3	0.999995	-0.1	1	-0.5	0.721279
GLYMA_12G231700	-	0.4	0.634304	0.2	0.999995	0.1	1	0.1	0.999974
GLYMA_13G361200	-	0.5	0.634304	0.9	0.999995	0.7	0.0151365	0.4	0.999974
GLYMA_16G188000	-	0.8	0.634304	0.6	0.999995	1	0.0290768	0.2	0.999974
GLYMA_16G135100	-	0.9	0.634318	0.3	0.999995	0.7	0.396284	1	0.999974
GLYMA_08G109300	-	0.9	0.634777	1.5	0.00967182	1.6	17800	2.6	1.5
GLYMA_05G082500	-	2.1	0.635	2	11900000000	1.9	3.94e-08	1.9	14800000
GLYMA_05G233700	-	-0.5	0.635613	-0.3	0.999995	-0.1	1	-0.3	0.999974
GLYMA_07G089900	-	1	0.635613	0.5	0.999995	0.7	0.439695	1.7	0.011475
GLYMA_09G220000	-	-0.9	0.635613	0.1	0.999995			-0.2	0.999974
GLYMA_10G186600	-	0.5	0.635613	0.6	0.999995	0.4	0.453967	0.3	0.999974
GLYMA_10G226100	-	0.8	0.635613	0.5	0.999995			1	0.916395
GLYMA_10G211200	-	-0.5	0.635982	-0.4	0.999995	-0.2	0.660676	-0.7	0.339997
GLYMA_12G033400	-	0.6	0.636033	0.5	0.999995	0.6	0.00288197	0.4	0.999974
GLYMA_13G157500	-	0.8	0.636033	0.3	0.999995	0.1	1	0.3	0.999974
GLYMA_05G137900	-	0.6	0.636642	0.5	0.999995	0.4	0.813278	0.8	0.159888
GLYMA_06G007100	-	-0.8	0.637284	-0.4	0.999995
GLYMA_12G035400	-	-0.9	0.637284	-0.4	0.999995			-0.2	0.999974
GLYMA_16G009100	-	0.5	0.637574	0.4	0.999995	0.3	0.529946	0.3	0.999974
GLYMA_09G023700	-	-0.5	0.640369	-0.3	0.999995	-0.1	1	-0.7	0.814447
GLYMA_15G036100	-	0.9	0.641549			1	2910000
GLYMA_09G122000	-	-0.6	0.642056	-0.3	0.999995	-0.5	0.272358
GLYMA_10G264700	-	0.9	0.642528	-0.2	0.999995	0.5	0.911169	0.4	0.999974
GLYMA_13G091000	-	0.5	0.642528	0.3	0.999995	0.5	0.0280237	0.3	0.999974
GLYMA_20G239400	-	0.6	0.642528	0.2	0.999995	0.5	0.104013	0.4	0.999974
GLYMA_U008900	-	0.4	0.642528	0.3	0.999995	0.3	0.502561	0.1	0.999974
GLYMA_09G124200	-	-0.8	0.642712	-0.5	0.999995	-0.2	1	-0.2	0.999974
GLYMA_13G065900	-	0.7	0.644447	0.4	0.999995	0.3	0.331992	0.5	0.999974
GLYMA_16G205600	-	-0.8	0.644447	-0.2	0.999995	-0.2	1	-0.3	0.999974
GLYMA_09G249200	-	-0.7	0.645849	-0.5	0.999995	0.1	1	-0.1	0.999974
GLYMA_15G041100	-	-0.7	0.645849			-0.3	0.691784
GLYMA_06G005300	-	-0.8	0.646277	-0.6	0.999995	-0.2	1	-0.6	0.999974
GLYMA_09G241700	-	0.9	0.646831	0.1	0.999995
GLYMA_11G025000	-	-0.9	0.646831	-0.4	0.999995	-0.6	0.691035	-0.6	0.999974
GLYMA_17G042600	-	-0.7	0.646831	-0.6	0.999995	-0.2	1	-0.4	0.999974
GLYMA_11G254600	-	-0.8	0.648238	-0.9	0.633754	-0.6	0.60962	-0.5	0.999974
GLYMA_09G123600	-	-0.5	0.648405	-0.4	0.999995			-0.1	0.999974
GLYMA_11G029200	-	-0.7	0.648447	-0.4	0.999995			-0.3	0.999974
GLYMA_15G065900	-	0.9	0.648447	0.2	0.999995	0.6	0.481561	1.5	0.0266657
GLYMA_18G123500	-	-0.4	0.649603	-0.3	0.999995	-0.3	0.676458	-0.4	0.999974
GLYMA_10G225900	-	-0.7	0.650306	-0.5	0.999995	-0.1	1	-0.3	0.999974
GLYMA_03G216000	-	0.7	0.650691	0.5	0.999995	-0.1	1	-0.4	0.999974
GLYMA_06G064000	-	-0.8	0.650691	-0.4	0.999995	-0.4	0.975537	-0.5	0.999974
GLYMA_04G251400	-	0.9	0.650773	0.7	0.999995	0.8	0.321893	1	0.924827
GLYMA_05G053900	-	0.5	0.650773	0.3	0.999995	0.5	0.357639	0.5	0.999974
GLYMA_09G060200	-	0.7	0.650773			0.8	0.132363	1.1	0.696259
GLYMA_13G105800	-	0.9	0.650773	0.5	0.999995	0.6	0.618716
GLYMA_17G096600	-	-0.6	0.650773	-0.4	0.999995
GLYMA_20G115900	-	-0.8	0.650773	-0.5	0.999995			-0.4	0.999974
GLYMA_13G037100	-	0.6	0.652194	0.4	0.999995			0.3	0.999974
GLYMA_02G076800	-	-0.8	0.655626			-0.2	1	-0.3	0.999974
GLYMA_07G095800	-	0.8	0.655626	0.5	0.999995	0.5	0.676714	0.5	0.999974
GLYMA_09G050700	-	-0.6	0.655626	-0.4	0.999995	0.2	1	-0.3	0.999974
GLYMA_13G117900	-	0.7	0.655626	0.5	0.999995	0.4	0.224879	0.8	0.578337
GLYMA_02G016100	-	0.8	0.656116	1	0.50147	0.4	0.152722	0.5	0.999974
GLYMA_02G035400	-	-0.8	0.65656	-0.1	0.999995	-0.6	0.64985	-0.1	0.999974
GLYMA_20G025700	-	-0.7	0.656594	-0.3	0.999995	0.1	1	0.3	0.999974
GLYMA_17G160200	-	0.7	0.656869	0.7	0.999995	0.3	0.925627	0.4	0.999974
GLYMA_01G064400	-	0.5	0.659276	0.3	0.999995	0.3	0.160159	0.4	0.763641
GLYMA_15G000100	-	0.8	0.659292	0.1	0.999995
GLYMA_04G202500	-	-0.7	0.662275	-0.6	0.999995			0.2	0.999974
GLYMA_07G244800	-	-0.7	0.662275	-0.4	0.999995	-0.3	0.393501	-0.9	0.999974
GLYMA_20G247900	-	-0.7	0.662275	-0.6	0.999995	-0.4	0.896823	-0.7	0.999974
GLYMA_15G060900	-	-0.7	0.663809	-0.1	0.999995	-0.2	1	-0.7	0.999974
GLYMA_06G113100	-	0.6	0.664448	0.6	0.999995	0.5	0.184786	0.5	0.999974
GLYMA_10G081100	-	0.7	0.664912	0.4	0.999995	0.6	0.0963261	0.8	0.999974
GLYMA_09G010300	-	0.8	0.666093	0.4	0.999995	0.9	0.0145058	0.8	0.999974
GLYMA_04G160500	-	-0.7	0.666645	-0.1	0.999995	-0.2	1	-0.7	0.999974
GLYMA_02G055700	-	0.9	0.667652	-0.2	0.999995	0.4	1	0.3	0.999974
GLYMA_10G222300	-	-0.9	0.66871	-0.3	0.999995	-0.4	0.549173	-0.6	0.999974
GLYMA_08G320200	-	0.9	0.668916	0.7	0.999995	0.2	1	0.3	0.999974
GLYMA_04G055400	-	-0.6	0.669658	-0.3	0.999995	0.1	1
GLYMA_13G205400	-	-0.9	0.669658	-0.6	0.999995	-0.1	1	0.1	0.999974
GLYMA_17G166200	-	0.5	0.669658	0.2	0.999995	0.4	0.262646	0.3	0.999974
GLYMA_18G269600	-	3.4	0.671	2	0.00366592	2.1	3550000	1.5	0.162245
GLYMA_20G226400	-	3.3	0.671	2.9	179000	2.1	50600	2.6	150000000
GLYMA_08G055400	-	0.4	0.671394	0.3	0.999995	0.1	1	0.2	0.999974
GLYMA_02G116500	-	-0.5	0.67193	-0.4	0.999995	-0.1	1	-0.2	0.999974
GLYMA_05G054000	-	-0.7	0.672583	-0.3	0.999995	-0.6	0.283216	-0.2	0.999974
GLYMA_19G077200	-	-0.4	0.672583	-0.3	0.999995	-0.3	0.414257	-0.3	0.999974
GLYMA_20G128900	-	-0.5	0.672583	-0.1	0.999995			-0.1	0.999974
GLYMA_20G005300	-	0.9	0.673182	0.6	0.999995	0.3	1	0.6	0.999974
GLYMA_12G195500	-	-0.6	0.675644	-0.4	0.999995	-0.5	0.825217	0.4	0.999974
GLYMA_17G000200	-	0.9	0.675644	0.2	0.999995	0.2	1	0.5	0.999974
GLYMA_17G108400	-	-0.5	0.675965			-0.1	1	-0.5	0.999974
GLYMA_12G076200	-	-0.6	0.67715	-0.3	0.999995	-0.2	1	-0.3	0.999974
GLYMA_09G164100	-	0.8	0.677624			0.9	0.0016707
GLYMA_12G105000	-	0.8	0.679052	0.1	0.999995	0.8	0.15061	0.8	0.999974
GLYMA_20G100900	-	-0.8	0.679052			-0.2	1	-0.4	0.999974
GLYMA_02G106100	-	0.5	0.679502	0.6	0.999995	0.5	0.114306	0.7	0.999974
GLYMA_12G048000	-	-0.9	0.680319			-0.3	1
GLYMA_19G198100	-	0.6	0.680319	0.3	0.999995	0.2	1	0.5	0.999974
GLYMA_06G153400	-	-0.5	0.681773	-0.2	0.999995	0.1	1	-0.1	0.999974
GLYMA_17G192100	-	-0.6	0.681773	-0.1	0.999995			-0.2	0.999974
GLYMA_19G021100	-	-0.9	0.682139	-0.7	0.999995	-0.2	1	0.3	0.999974
GLYMA_13G033300	-	0.9	0.683442	0.6	0.999995	0.5	0.943365	0.7	0.999974
GLYMA_18G245500	-	0.6	0.684321	0.4	0.999995	0.2	0.914101	0.2	0.999974
GLYMA_07G256300	-	0.9	0.684356	1.1	0.11153	1	24600000000	1.2	0.388973
GLYMA_02G129500	-	0.8	0.68506	0.9	0.777464	0.6	0.0619109	0.8	0.485141
GLYMA_06G011500	-	0.9	0.686391	0.6	0.999995	0.4	1	1.1	0.542949
GLYMA_19G172100	-	0.4	0.686391	0.1	0.999995	0.1	1	0.2	0.999974
GLYMA_03G158200	-	-0.7	0.686858	-0.2	0.999995	0.1	1	-0.3	0.999974
GLYMA_10G205800	-	-0.7	0.686858			0.1	1
GLYMA_06G049400	-	0.5	0.687248	0.2	0.999995	0.5	0.149359	0.6	0.999974
GLYMA_17G177900	-	0.6	0.687881	0.4	0.999995	0.5	0.0485941	0.8	0.211186
GLYMA_14G027000	-	-0.9	0.689677	-0.3	0.999995	-0.1	1	0.2	0.999974
GLYMA_08G142900	-	-0.6	0.690184	-0.5	0.999995	-0.2	1	-0.5	0.999974
GLYMA_09G190800	-	-0.8	0.690941	-0.7	0.999995	-0.1	1
GLYMA_19G237600	-	-0.9	0.691316	-0.4	0.999995	-0.7	0.410489
GLYMA_02G182300	-	-0.9	0.693182			-0.8	0.243108
GLYMA_07G237600	-	0.5	0.693298	0.3	0.999995	1.2	44.6	1	0.566186
GLYMA_15G242200	-	-0.8	0.693298	-0.2	0.999995	0.5	0.600261	-0.3	0.999974
GLYMA_06G185400	-	0.6	0.695495	0.4	0.999995	0.3	0.435692	0.1	0.999974
GLYMA_17G087300	-	-0.6	0.696364	-0.2	0.999995	0.1	1	-0.5	0.999974
GLYMA_03G249500	-	0.5	0.696477	0.7	0.999995	0.4	0.0578955	0.2	0.999974
GLYMA_15G148000	-	0.7	0.697503	0.3	0.999995	0.7	0.00128781	0.7	0.999974
GLYMA_02G210300	-	0.9	0.700024			1.4	658000
GLYMA_10G072400	-	-0.8	0.700024	-0.9	0.999995	-0.3	1	-0.2	0.999974
GLYMA_13G212400	-	-0.5	0.700024	-0.2	0.999995	-0.5	0.769668	0.4	0.999974
GLYMA_12G035800	-	-0.7	0.701105	-0.6	0.999995	-0.7	0.129158	-0.8	0.999974
GLYMA_12G059000	-	-0.5	0.702048	-0.2	0.999995	-0.3	0.947831	-0.6	0.419232
GLYMA_08G026800	-	-0.9	0.702093	-0.4	0.999995
GLYMA_06G199800	-	0.5	0.702493	0.1	0.999995	0.1	1	0.3	0.999974
GLYMA_07G017000	-	-0.9	0.702493			-0.3	1	1.1	0.442652
GLYMA_07G128500	-	0.6	0.702493	0.4	0.999995	0.5	0.0395889	0.2	0.999974
GLYMA_13G042300	-	0.7	0.702493	0.3	0.999995	0.6	0.0232744	0.4	0.760501
GLYMA_13G078200	-	-0.8	0.702493	-0.1	0.999995			-0.3	0.999974
GLYMA_04G090800	-	-0.9	0.702863			0.3	1	0.1	0.999974
GLYMA_05G190100	-	-0.7	0.704534	0.1	0.999995	-0.7	0.409586	-0.4	0.995404
GLYMA_07G152600	-	0.9	0.706493	0.6	0.999995	0.1	1
GLYMA_13G159300	-	0.9	0.706493	0.6	0.999995	0.5	0.917729	0.9	0.999974
GLYMA_14G085500	-	0.9	0.706493	0.5	0.999995	1.2	75200000000	0.9	0.663169
GLYMA_18G231400	-	-0.8	0.706688			-1	0.0432317
GLYMA_16G002700	-	-0.6	0.707093	-0.3	0.999995			-0.7	0.999974
GLYMA_16G147100	-	-0.6	0.707093	-0.2	0.999995	-0.7	0.0797745	-1	0.994762
GLYMA_14G189700	-	-0.9	0.707396	-0.4	0.999995	-0.4	1
GLYMA_06G083900	-	-0.7	0.708575	-0.2	0.999995	0.1	1	-0.2	0.999974
GLYMA_15G013900	-	0.8	0.708575			0.6	0.0114635	0.1	0.999974
GLYMA_01G239800	-	0.9	0.709442	0.4	0.999995	1.3	22700000000	1.6	0.0408608
GLYMA_10G293900	-	-0.6	0.70974	-0.1	0.999995			-0.3	0.999974
GLYMA_14G074700	-	0.6	0.70974	0.3	0.999995	0.5	0.312077	0.7	0.628885
GLYMA_14G115700	-	-0.9	0.711074	-0.5	0.999995	-0.4	1	0.4	0.999974
GLYMA_01G077100	-	-0.7	0.711211	-0.3	0.999995	-0.2	1	-0.2	0.999974
GLYMA_02G196000	-	0.9	0.711211	0.2	0.999995	0.7	0.440363	0.4	0.999974
GLYMA_02G134200	-	-0.4	0.711294	-0.3	0.999995	-0.2	1	-0.4	0.911598
GLYMA_12G075600	-	-0.6	0.711722	-0.2	0.999995	-0.4	0.453755	-0.4	0.999974
GLYMA_20G154400	-	0.6	0.713501	0.1	0.999995	0.3	0.765412	0.6	0.210511
GLYMA_02G289300	-	0.5	0.71363	0.3	0.999995	0.5	0.139619	0.4	0.999974
GLYMA_02G040800	-	0.9	0.714438			0.7	0.157242	-0.2	0.999974
GLYMA_04G052100	-	-0.8	0.714438	-0.3	0.999995	-0.4	1	0.2	0.999974
GLYMA_18G204400	-	0.6	0.714438	0.4	0.999995	0.2	1	0.3	0.999974
GLYMA_19G046800	-	-0.5	0.716076	-0.1	0.999995			-0.2	0.999974
GLYMA_09G219400	-	-0.9	0.717617	-0.5	0.999995			-0.3	0.999974
GLYMA_02G216200	-	-0.9	0.718244	0.2	0.999995	-0.5	0.817775	-0.3	0.999974
GLYMA_02G309000	-	0.7	0.718244	0.6	0.999995	0.2	1	-0.9	0.999974
GLYMA_18G079600	-	0.8	0.718244	-0.1	0.999995	0.4	1	-0.1	0.999974
GLYMA_03G079700	-	0.9	0.718572	0.8	0.999995
GLYMA_07G055200	-	0.4	0.718572	0.5	0.999995	0.5	0.308647	0.6	0.17245
GLYMA_15G102900	-	-0.7	0.718717	-0.3	0.999995	-0.2	1	-1.1	0.327484
GLYMA_12G214800	-	-0.5	0.720172	-0.6	0.999995	-0.2	1	-0.3	0.999974
GLYMA_01G172000	-	0.4	0.721289	0.3	0.999995	0.3	0.639047	0.2	0.999974
GLYMA_02G042800	-	0.9	0.721289	0.1	0.999995	0.2	1	0.1	0.999974
GLYMA_05G241000	-	-0.5	0.721418	-0.1	0.999995	-0.2	1	-0.1	0.999974
GLYMA_07G254700	-	0.6	0.721418	0.1	0.999995	0.3	0.84133	0.3	0.999974
GLYMA_15G064200	-	-0.9	0.721457	-0.6	0.999995	-0.1	1	-0.4	0.999974
GLYMA_01G032400	-	0.7	0.723906	0.8	0.999995	0.6	0.564892	0.8	0.113552
GLYMA_07G036700	-	-0.7	0.723906	-0.6	0.999995	-0.8	0.0537281	-0.7	0.839159
GLYMA_11G025400	-	-0.8	0.723906	-0.3	0.999995	0.2	1	-0.3	0.999974
GLYMA_11G037000	-	0.6	0.723906	0.3	0.999995	0.6	0.0567948	0.5	0.765629
GLYMA_11G217100	-	0.9	0.723906			0.3	1	0.5	0.999974
GLYMA_16G190600	-	0.8	0.723906
GLYMA_08G127500	-	0.9	0.724939			0.5	0.838565	0.2	0.999974
GLYMA_15G152400	-	0.8	0.726468	-0.2	0.999995	0.4	1	0.5	0.999974
GLYMA_04G199300	-	0.5	0.728089	0.2	0.999995	0.1	1	0.4	0.999974
GLYMA_19G037900	-	-0.9	0.728768	-0.2	0.999995	-0.3	1
GLYMA_16G163900	-	-0.9	0.729241	-0.7	0.999995	-0.1	1	-0.6	0.999974
GLYMA_08G303600	-	0.9	0.730957	0.4	0.999995	0.5	0.912793	0.4	0.999974
GLYMA_07G212800	-	-0.8	0.731734	-0.7	0.999995	-0.5	0.628279	-1.1	0.719592
GLYMA_12G032700	-	-0.5	0.731734			-0.1	1	-0.4	0.999974
GLYMA_16G042300	-	-0.7	0.731734	-0.6	0.999995			-0.4	0.999974
GLYMA_19G185600	-	-0.6	0.731734	-0.6	0.999995	-0.2	1	-0.4	0.999974
GLYMA_18G187300	-	-0.6	0.732397	-0.1	0.999995	-0.3	0.999802	-0.5	0.999974
GLYMA_04G042500	-	0.6	0.732878	0.4	0.999995	0.4	0.718146	0.1	0.999974
GLYMA_06G240900	-	0.9	0.732878	-0.1	0.999995			-0.2	0.999974
GLYMA_07G103900	-	0.8	0.732878			0.2	1
GLYMA_11G243100	-	-0.9	0.732878	-0.2	0.999995	-0.1	1	-0.1	0.999974
GLYMA_13G310100	-	0.6	0.732878	0.2	0.999995	0.2	0.887291	0.5	0.999974
GLYMA_17G104600	-	-0.5	0.732878	-0.1	0.999995			-0.7	0.999974
GLYMA_20G143700	-	-0.5	0.734286	-0.3	0.999995	-0.3	1	-0.2	0.999974
GLYMA_13G081600	-	0.9	0.736462	0.7	0.999995	0.8	0.332386	2	0.00429848
GLYMA_06G058400	-	0.8	0.736576	0.6	0.999995	0.7	0.390016	1.9	0.0212397
GLYMA_08G118700	-	0.6	0.737477	0.5	0.999995	0.5	0.313643	-0.1	0.999974
GLYMA_16G146700	-	0.8	0.7388	0.6	0.999995	0.8	4690000000	1.4	240000000
GLYMA_11G151200	-	-0.7	0.739672	0.1	0.999995			-0.2	0.999974
GLYMA_08G249900	-	0.7	0.740593	0.6	0.999995	0.6	0.070411	0.7	0.935568
GLYMA_07G103700	-	0.9	0.741579	1	0.999995
GLYMA_02G028900	-	0.9	0.741975			0.3	1
GLYMA_13G091400	-	-0.9	0.741975	-0.8	0.999995	-0.5	0.751888	0.4	0.999974
GLYMA_17G240700	-	0.5	0.741975	0.2	0.999995	0.1	1	0.2	0.999974
GLYMA_03G059200	-	0.5	0.743137	0.8	0.951376	0.3	0.758993	0.4	0.999974
GLYMA_15G158200	-	0.8	0.743137	0.8	0.216081	0.6	0.0420111	0.7	0.999974
GLYMA_19G122300	-	-0.6	0.743137	-0.7	0.999995	-0.3	1	0.4	0.999974
GLYMA_12G113300	-	0.6	0.744111	0.4	0.999995	0.1	1	0.3	0.999974
GLYMA_06G003100	-	0.8	0.744342	1	0.811759	0.8	0.00225403	0.8	0.999974
GLYMA_08G249600	-	0.5	0.744342	0.7	0.999995	0.6	15700000000	0.4	0.999974
GLYMA_12G082900	-	-0.9	0.744342	-0.3	0.999995	-0.2	1	-0.7	0.999974
GLYMA_12G105400	-	0.9	0.744342	0.9	0.999995	0.7	0.516184	1.4	0.292124
GLYMA_13G208000	-	0.8	0.744342			0.4	1	0.1	0.999974
GLYMA_18G085500	-	0.7	0.744342	0.4	0.999995	0.2	1	0.3	0.999974
GLYMA_02G282300	-	-0.8	0.744658	-0.1	0.999995	0.1	1	-0.4	0.999974
GLYMA_06G036400	-	0.7	0.745783	0.6	0.999995	0.6	0.0647006	0.8	0.0506213
GLYMA_08G024800	-	-0.9	0.745783	-0.2	0.999995			-0.1	0.999974
GLYMA_15G041300	-	-0.6	0.745783			0.2	1	-0.3	0.999974
GLYMA_18G254500	-	0.9	0.745783	0.7	0.999995	1.1	0.0306005	0.9	0.999974
GLYMA_20G162100	-	0.7	0.745783	0.3	0.999995	0.5	0.0316618	0.4	0.999974
GLYMA_17G237600	-	0.8	0.746195	0.3	0.999995	0.3	1
GLYMA_04G200600	-	0.4	0.746426	0.3	0.999995	0.2	1	0.3	0.999974
GLYMA_18G131600	-	0.8	0.746426	0.4	0.999995
GLYMA_19G012900	-	-0.5	0.746613	-0.5	0.999995	0.2	1
GLYMA_19G139400	-	0.5	0.746613	0.4	0.999995	0.3	1	0.4	0.999974
GLYMA_03G033200	-	-0.6	0.746837	-0.1	0.999995			-0.3	0.999974
GLYMA_14G200900	-	-0.7	0.746837	-0.7	0.999995			-0.2	0.999974
GLYMA_02G231200	-	0.5	0.746879	0.5	0.999995	0.3	0.139619	0.4	0.999974
GLYMA_08G174900	-	0.9	0.747953			1.1	0.0156195
GLYMA_16G197400	-	-0.8	0.748143	-0.3	0.999995			0.2	0.999974
GLYMA_10G150400	-	0.9	0.748323	1.2	0.454292	1.4	992000000	1.6	0.0782216
GLYMA_14G068700	-	0.6	0.748323	0.6	0.999995	0.8	2040000000	0.3	0.999974
GLYMA_07G035200	-	0.7	0.749442	0.5	0.999995	0.9	26700000000	1.3	0.335185
GLYMA_15G108700	-	0.8	0.749442	0.6	0.999995	1	0.0166	1.1	0.139385
GLYMA_16G213800	-	0.6	0.749442	0.7	0.999995	0.8	0.231574	-0.1	0.999974
GLYMA_11G231300	-	-0.9	0.752215	-0.6	0.999995	-0.6	0.125675
GLYMA_18G219100	-	-0.4	0.752215	-0.2	0.999995	-0.1	1	-0.2	0.999974
GLYMA_01G127100	-	0.9	0.752563			0.7	0.031024	0.3	0.999974
GLYMA_12G201000	-	-0.8	0.752563			-0.4	0.790094	-0.9	0.999974
GLYMA_18G048500	-	0.8	0.75304	1.4	0.0461915	0.9	0.0854834	1.3	0.124971
GLYMA_20G167400	-	-0.9	0.75304	-0.3	0.999995			-0.5	0.999974
GLYMA_05G042200	-	-0.7	0.753098	-0.6	0.999995	-0.2	0.991403	-0.6	0.999974
GLYMA_14G193000	-	-0.7	0.753357	-0.4	0.999995	0.5	0.253499	-0.1	0.999974
GLYMA_16G026100	-	-0.7	0.753453	-0.5	0.999995	0.1	1	0.1	0.999974
GLYMA_07G067800	-	0.5	0.753592	0.4	0.999995	0.2	1	0.3	0.999974
GLYMA_02G257500	-	0.9	0.753986	0.1	0.999995	0.3	1	0.4	0.999974
GLYMA_14G054400	-	0.5	0.753986	0.1	0.999995	0.2	1	0.1	0.999974
GLYMA_03G177200	-	-0.9	0.75605	-0.4	0.999995	0.2	1	-0.6	0.999974
GLYMA_08G043500	-	0.9	0.75605	0.7	0.999995	0.2	1	0.7	0.922336
GLYMA_09G030900	-	-0.9	0.75605	0.3	0.999995	-0.2	1	-0.1	0.999974
GLYMA_11G014800	-	-0.7	0.75605	-1.1	0.163534	-0.4	0.842166	-1.1	0.64549
GLYMA_12G029300	-	-0.7	0.75605	0.1	0.999995	0.2	1	-0.4	0.999974
GLYMA_17G054000	-	0.9	0.75605	0.7	0.999995	0.3	1	0.1	0.999974
GLYMA_19G079000	-	-0.6	0.75605	-0.4	0.999995	0.1	1	-0.2	0.999974
GLYMA_08G232400	-	-0.6	0.758026	-0.2	0.999995	-0.1	1	-0.4	0.999974
GLYMA_06G109300	-	-0.6	0.759156	-0.4	0.999995	0.3	0.789998
GLYMA_07G154800	-	-0.8	0.759156	-0.4	0.999995			0.9	0.999974
GLYMA_12G006400	-	0.5	0.760089	0.2	0.999995	0.2	1	0.1	0.999974
GLYMA_10G044400	-	0.5	0.760286	0.6	0.999995	0.5	0.121628	0.1	0.999974
GLYMA_01G189100	-	0.6	0.761141	0.2	0.999995	0.3	0.0610623	0.4	0.970607
GLYMA_12G123300	-	0.8	0.761441	0.2	0.999995	0.8	0.408874	0.7	0.999974
GLYMA_04G026700	-	0.9	0.762818			0.3	1
GLYMA_13G246900	-	-0.9	0.763037	-0.3	0.999995	0.3	1	-1	0.571363
GLYMA_17G204800	-	-0.4	0.763037	-0.3	0.999995	-0.1	1	-0.6	0.999974
GLYMA_18G240800	-	-0.4	0.76407	-0.3	0.999995	-0.3	0.621414	-0.6	0.724659
GLYMA_08G365700	-	-0.6	0.76423	-0.2	0.999995	0.3	1	-0.2	0.999974
GLYMA_12G057400	-	-0.7	0.76435	-0.7	0.999995	0.1	1	0.2	0.999974
GLYMA_14G124400	-	-0.9	0.76435	-0.6	0.999995			0.3	0.999974
GLYMA_12G063200	-	0.8	0.764386	0.7	0.999995	0.7	0.0848158	0.7	0.999974
GLYMA_06G290200	-	0.8	0.765003			0.9	0.0113245	0.1	0.999974
GLYMA_19G210200	-	0.6	0.765003	0.5	0.999995	0.5	0.168391	0.6	0.498632
GLYMA_01G096800	-	0.8	0.765144	0.5	0.999995	0.7	0.035835	0.6	0.971166
GLYMA_02G256900	-	0.9	0.765144	0.4	0.999995	0.1	1	0.1	0.999974
GLYMA_07G065700	-	0.9	0.765144			0.6	0.535847	0.8	0.999974
GLYMA_08G144800	-	-0.8	0.765144	-0.4	0.999995	0.3	0.980416	0.1	0.999974
GLYMA_10G014800	-	0.6	0.765144	0.4	0.999995	0.4	0.102342	0.6	0.999974
GLYMA_13G190600	-	0.7	0.765144	-0.1	0.999995	0.1	1	0.5	0.999974
GLYMA_16G132700	-	-0.7	0.765144	-0.1	0.999995	-0.7	0.277085	-0.5	0.999974
GLYMA_04G132400	-	-0.6	0.765534	-0.4	0.999995	0.2	1	-0.1	0.999974
GLYMA_09G127100	-	0.8	0.765534	0.5	0.999995	0.3	1	0.9	0.999974
GLYMA_17G168500	-	0.8	0.765534	0.6	0.999995	0.7	0.544057	0.7	0.999974
GLYMA_18G040700	-	0.5	0.765534	0.2	0.999995			0.4	0.999974
GLYMA_18G290300	-	0.9	0.765534	1.2	0.327296	1.6	15400000
GLYMA_09G237200	-	0.5	0.76594	0.7	0.835204	0.8	0.00175589	1.1	0.00255618
GLYMA_12G044400	-	-0.8	0.76594	-0.3	0.999995	-0.3	1	-0.5	0.999974
GLYMA_12G125800	-	-0.8	0.766145	-0.2	0.999995
GLYMA_17G233700	-	0.9	0.766145			1.2	319000000
GLYMA_14G081300	-	0.9	0.767419	1.3	0.260428	0.7	0.207495	0.4	0.999974
GLYMA_16G210100	-	0.9	0.771329	0.7	0.999995
GLYMA_13G272100	-	0.7	0.77302	0.6	0.999995			-0.1	0.999974
GLYMA_15G203700	-	-0.4	0.77302	-0.3	0.999995	-0.2	0.975066	-0.5	0.886366
GLYMA_14G073300	-	-0.9	0.774205			-1.3	74500000000	-0.7	0.999974
GLYMA_12G057500	-	-0.8	0.776694	-0.3	0.999995	-0.2	1	-0.6	0.999974
GLYMA_06G112200	-	-0.6	0.777362	-0.1	0.999995	-0.3	1	0.3	0.999974
GLYMA_04G099000	-	0.6	0.777701	0.5	0.999995	0.4	0.535847	0.7	0.999974
GLYMA_07G150400	-	-0.7	0.777927	-0.7	0.999995	-0.3	1	-0.1	0.999974
GLYMA_07G138100	-	0.9	0.778093			1.2	0.00715643
GLYMA_08G204400	-	-0.8	0.778538					-0.3	0.999974
GLYMA_13G287500	-	0.6	0.778538	0.3	0.999995	0.6	0.0226292	0.7	0.624051
GLYMA_06G134700	-	0.6	0.778626	0.5	0.999995	0.4	0.824631	0.9	0.666259
GLYMA_20G081000	-	-0.6	0.778701	-0.4	0.999995	0.2	1	-0.2	0.999974
GLYMA_07G268900	-	0.6	0.779619	0.2	0.999995	0.3	0.748687	0.6	0.999974
GLYMA_12G016000	-	-0.7	0.779619	0.1	0.999995			-0.2	0.999974
GLYMA_19G194900	-	-0.9	0.779619	-0.1	0.999995	-0.1	1	-0.5	0.999974
GLYMA_19G161000	-	-0.7	0.779703	-0.3	0.999995	-0.1	1	-0.2	0.999974
GLYMA_02G081200	-	-0.6	0.7813	-0.2	0.999995	0.1	1	-0.2	0.999974
GLYMA_20G096100	-	0.5	0.7813	0.3	0.999995	0.9	852000000	0.9	0.199486
GLYMA_10G278800	-	-0.7	0.781365	-0.2	0.999995	-0.1	1	-0.4	0.999974
GLYMA_01G011900	-	-0.9	0.781958	-0.5	0.999995	-0.4	1	0.4	0.999974
GLYMA_14G215800	-	0.7	0.783055	0.7	0.999995	1.3	505	0.6	0.999974
GLYMA_01G167000	-	-0.9	0.784286	0.1	0.999995	-0.7	0.617192	-0.9	0.999974
GLYMA_04G246200	-	0.7	0.784286	0.4	0.999995	0.5	0.0616678	0.6	0.999974
GLYMA_08G235600	-	0.5	0.784286	0.7	0.999995	0.2	0.950972	0.3	0.999974
GLYMA_18G141000	-	0.7	0.784286	0.5	0.999995	0.3	1	0.2	0.999974
GLYMA_15G185200	-	0.8	0.786555	0.7	0.999995	0.8	0.232102	0.8	0.999974
GLYMA_19G246900	-	-0.7	0.786555	-0.2	0.999995	-0.3	1	-0.5	0.999974
GLYMA_13G009100	-	-0.6	0.786868	-0.4	0.999995			-0.7	0.100824
GLYMA_04G246300	-	0.9	0.787553	0.4	0.999995	0.5	0.992045	0.6	0.999974
GLYMA_16G143900	-	0.9	0.787553	0.8	0.999995			0.3	0.999974
GLYMA_18G013700	-	0.4	0.787553	0.3	0.999995	0.3	0.34862	0.4	0.999974
GLYMA_16G208300	-	-0.6	0.787612	-0.4	0.999995	-0.2	1	-0.4	0.999974
GLYMA_16G127900	-	0.7	0.78776	0.8	0.999995	0.8	0.0196916	0.8	0.547473
GLYMA_02G228100	-	-0.9	0.787792	0.3	0.999995	-0.3	1	-0.5	0.999974
GLYMA_07G186600	-	-0.6	0.787792	-0.4	0.999995	-1	16900000000	-0.8	0.999974
GLYMA_16G128900	-	-0.6	0.787792	-0.5	0.999995
GLYMA_09G065900	-	0.5	0.788754	0.3	0.999995	0.5	0.253342	0.9	0.037807
GLYMA_13G134100	-	0.8	0.788754					1.2	0.71583
GLYMA_13G175600	-	0.5	0.789194	0.6	0.999995	0.3	0.38623	0.4	0.999974
GLYMA_07G075100	-	-0.6	0.789917	-0.4	0.999995			-0.1	0.999974
GLYMA_01G205900	-	0.5	0.791457	0.5	0.999995	0.4	0.0954236	0.7	0.999974
GLYMA_17G244000	-	0.9	0.791596	0.9	0.999995	0.7	0.572396	0.7	0.999974
GLYMA_10G263800	-	0.5	0.791991	-0.1	0.999995	0.1	1	-0.1	0.999974
GLYMA_16G169300	-	0.9	0.792433	0.6	0.999995	0.1	1	0.6	0.999974
GLYMA_02G061200	-	-0.9	0.792915	-0.5	0.999995	-0.3	1	-0.5	0.999974
GLYMA_08G126800	-	-0.7	0.792915	-0.3	0.999995	0.1	1	-0.3	0.999974
GLYMA_17G233100	-	-0.5	0.792915	-0.6	0.999995			-0.3	0.999974
GLYMA_18G134600	-	-0.7	0.792915			-0.2	1	-0.7	0.999974
GLYMA_01G209700	-	-0.6	0.79342	-0.4	0.999995	0.3	0.828398	-0.3	0.999974
GLYMA_02G139900	-	0.4	0.794083	0.3	0.999995			0.1	0.999974
GLYMA_06G087200	-	-0.7	0.794083	-0.3	0.999995	0.2	0.97988	-0.2	0.999974
GLYMA_07G015800	-	0.6	0.794083	0.5	0.999995	0.3	0.919596	0.6	0.947876
GLYMA_12G231400	-	0.5	0.794083	0.2	0.999995	0.3	0.536361	0.4	0.999974
GLYMA_19G093100	-	-0.8	0.79504	-0.4	0.999995			-0.4	0.999974
GLYMA_02G069000	-	0.4	0.795856	0.6	0.999995	0.4	0.152796	0.6	0.106964
GLYMA_14G116200	-	0.6	0.795856	0.6	0.999995	0.5	0.0885345	0.4	0.999974
GLYMA_15G004800	-	0.5	0.795856	0.6	0.999995	0.6	0.022493	1.1	0.0722741
GLYMA_15G116300	-	0.4	0.795856	0.3	0.999995	0.3	0.323216	0.3	0.999974
[truncated: 40,220 more rows]

## Sheet: Belamkar et al. (2014)
Gene ID	LTP type	dehydration stress' at '1 hour' vs 'control' at '0 hour' .Log2-fold change	dehydration stress' at '1 hour' vs 'control' at '0 hour'.Adjusted p-value	dehydration stress' at '12 hour' vs 'control' at '0 hour' .Log2-fold change	10 'dehydration stress' at '12 hour' vs 'control' at '0 hour'.Adjusted p-value	dehydration stress' at '6 hour' vs 'control' at '0 hour' .Log2-fold change	dehydration stress' at '6 hour' vs 'control' at '0 hour'.Adjusted p-value	salt stress' at '1 hour' vs 'control' at '0 hour' .Log2-fold change	salt stress' at '1 hour' vs 'control' at '0 hour'.Adjusted p-value	salt stress' at '12 hour' vs 'control' at '0 hour' .Log2-fold change	salt stress' at '12 hour' vs 'control' at '0 hour'.Adjusted p-value	salt stress' at '6 hour' vs 'control' at '0 hour' .Log2-fold change	salt stress' at '6 hour' vs 'control' at '0 hour'.Adjusted p-value
GLYMA_03G226200	-	3.6	2.87939e-61	0.6	0.370181	0.2	0.845996	3.1	1.6396e-14	2	2.63488e-12	2.3	3.64879e-05
GLYMA_06G286600	-	4.9	9.23897e-46			1.5	0.00805555	3.6	5.55064e-12	3.5	4.00514e-12	4.3	9.95e-11
GLYMA_07G041400	-	3.1	4.04778e-43	0.7	0.105634	0.6	0.581535	2.7	8.16345e-09	2.5	5.71925e-18	2.4	1.49857e-07
GLYMA_04G052000	-	3.3	3.50314e-42	1.1	0.056208	0.7	0.111283	2.3	1.45712e-12	3.6	4.4454e-22	1.5	0.030797
GLYMA_07G212800	-	5.5	2.6762e-41	0.8	0.614617	1.1	0.219369	3.2	1.64508e-09	2.7	0.000977783	2.5	0.000912775
GLYMA_08G057900	-	2.7	5.18845e-35	-0.4	0.730375	-0.8	0.160542	1.9	1.27505e-12	2.2	1.47413e-21	1.8	0.00250444
GLYMA_01G036000	-	5	1.00398e-32	0.7	0.765384	0.3	0.886603	3.7	6.8373e-13	3.8	3.32309e-11	4.2	2.70126e-15
GLYMA_02G240000	-	3.7	1.43973e-30	0.9	0.327516	1.2	0.0177708	3.2	1.63125e-10	1	0.0381225	1.5	0.00507048
GLYMA_07G071300	-	4.1	6.21451e-27			0.3	0.884768	2.6	1.76693e-06	1.2	0.131521	0.4	0.804699
GLYMA_13G076900	-	2.5	8.72707e-27	1	0.0209431	1.1	0.00390786	2.8	9.20399e-12	2.2	2.01168e-21	1.9	7.81422e-07
GLYMA_02G257700	-	3.3	9.62946e-27	1	0.10967	0.6	0.619833	2.4	6.57762e-06	2.7	5.2104e-15	2.8	3.51524e-08
GLYMA_11G038600	-	4	9.62946e-27	1	0.176739			3	1.21138e-08	4.1	9.9879e-23	3.9	1.00184e-08
GLYMA_12G176200	-	-2.8	8.73662e-26			-1	0.00175265	-0.6	0.592779	0.9	0.198164	-1.5	0.0478759
GLYMA_05G186700	-	5	5.3443e-25	0.7	0.684232			3.5	1.67396e-10	1.9	0.0235259	2.4	0.00126298
GLYMA_11G106300	-	4.3	2.24677e-24	1.7	0.00115754	2.3	2.30534e-06	2.9	1.12921e-08	2.3	1.30023e-05	2.8	1.93164e-06
GLYMA_01G204400	-	4.5	1.61599e-23	1.6	0.03143			1.9	0.00309017	5.3	2.58833e-24	3.6	2.35952e-05
GLYMA_01G119500	-	2.1	1.76735e-23	0.3	0.868235	0.2	0.737212	1.6	5.60797e-07	0.2	0.696778	0.2	0.763162
GLYMA_05G128200	-	2.8	3.19261e-23	-1.7	0.000344382	-0.8	0.186012	1.5	0.00382816	1.1	0.0869828	0.4	0.667496
GLYMA_02G080200	-	3.7	5.45518e-23	0.6	0.795873	0.8	0.47383	2.5	2.99591e-06	2.9	2.63826e-09	3.2	7.15474e-10
GLYMA_15G209300	-	4.5	2.12229e-22	2.1	0.000729006	1.3	0.10628	1.6	0.0165218	1.9	0.0286971	3.8	5.86127e-14
GLYMA_09G163900	-	4.3	4.44475e-21	2.5	1.38129e-05			2	0.00130432	5.2	7.51454e-19	5.6	1.87658e-24
GLYMA_19G190000	-	-3.3	7.56907e-21	-3.6	3.496e-31	-3.1	2.21768e-23	-0.6	0.362156	1.1	0.0778166	1.8	0.0319771
GLYMA_19G169400	-	-3.2	2.67742e-20	-0.4	0.926273	-0.9	0.206779	-1.3	0.00206005	0.5	0.441328	0.2	0.86446
GLYMA_13G149700	-	-3.3	2.98194e-20	-3.3	2.54489e-19	-2.4	1.18158e-09	-0.3	0.820351	0.5	0.38068	1.5	0.0971517
GLYMA_06G300100	-	3.9	3.0355e-20	1.1	0.270888	0.4	0.79126	2.9	2.64639e-07	6.1	4.94561e-37	5.3	4.25597e-15
GLYMA_04G082900	-	2.3	7.43665e-20	0.1	0.999185	-0.3	0.575957	1.7	0.0018722	1	2.57996e-05	0.7	0.0548154
GLYMA_16G078100	-	2.3	1.21087e-19	-0.1	0.990274	0.4	0.520859	1.8	5.35535e-09	0.5	0.229157	1	0.0115039
GLYMA_07G150900	-	4.1	1.39583e-19	1.5	0.0451664	1.5	0.0483388	2.5	4.84597e-05	4.1	2.34231e-09	4.7	5.05091e-10
GLYMA_14G078600	-	2.1	1.60722e-19	0.6	0.165952	0.5	0.414583	2	4.5175e-05	1.1	0.000123277	1.5	0.00189047
GLYMA_06G298700	-	-3.8	1.91354e-19	-4.4	4.19755e-26	-3.2	1.49108e-16	-0.9	0.134956	0.2	0.782311	0.8	0.510585
GLYMA_10G277800	-	2.9	2.68829e-19	-0.3	0.919475	-0.8	0.23977	1.4	0.0203975	1.5	0.000272312	1.5	0.00415052
GLYMA_06G084300	-	2.2	5.71188e-19	0.5	0.576933	0.3	0.661935	1.8	0.000147809	1.2	2.74276e-08	1.3	6.01189e-06
GLYMA_08G287500	-	2.9	7.38461e-19	1.2	9.53609e-05	0.9	0.0412358	2.2	1.15652e-08			0.6	0.214073
GLYMA_15G071300	-	3.6	8.75126e-19	-0.3	0.981924	-0.9	0.180462			2.8	9.70424e-10	2.2	0.00159818
GLYMA_20G068000	-	-4	1.19071e-18	-4.1	1.02407e-20	-3.6	4.52332e-18	-1.2	0.0422678	0.6	0.37211	1	0.324619
GLYMA_03G150500	-	3.7	1.34363e-18	1.6	0.00963933	0.2	0.933743	3	1.99843e-10	5.3	4.1516e-46	2.5	0.00443684
GLYMA_16G164800	-	4	1.48789e-18	1.6	0.0213586	0.9	0.402896			3.6	5.83302e-08	3.9	9.081e-08
GLYMA_07G129000	-	-2.6	1.79336e-18	-2.7	2.02891e-16	-1.7	0.000711912	-1.1	0.0128979	0.7	0.00311521	1.1	0.165183
GLYMA_08G145300	-	4.2	1.97813e-18	0.7	0.755868	0.1	0.970695	3.2	2.62152e-10	2	0.010006	1.6	0.0734173
GLYMA_16G148600	-	3.9	4.98316e-18	0.2	0.993868			3.3	6.13366e-10	3.5	5.24072e-13	3.9	5.25856e-11
GLYMA_03G251400	-	-3	6.94617e-18	-1.2	0.00453056	-1.8	1.02773e-07	-2.2	6.42587e-10	-0.8	0.101303	-1.3	0.00239958
GLYMA_01G046400	-	-2.6	7.87023e-18			-0.9	0.188826	-2.2	6.90436e-23	-0.9	0.0242273	-2	3.16016e-06
GLYMA_20G114200	-	-2.6	4.54728e-17	-2.7	9.37274e-08	-2.9	8.75163e-23	-1.4	1.50232e-05	1.4	2.43467e-06	1.7	0.0109896
GLYMA_16G013000	-	3.1	1.29143e-16	1.1	0.273923	0.7	0.397793	2.8	1.57061e-10	3.6	8.06207e-17	3.6	3.42691e-09
GLYMA_16G010000	-	2.4	1.60496e-16	0.7	0.454108	0.4	0.724053	2.3	1.13254e-05	2.3	2.07922e-12	2.3	2.60508e-06
GLYMA_07G090400	-	4	1.7839e-16							3	0.000353505	1.2	0.316908
GLYMA_04G247600	-	2.6	4.11064e-16	0.8	0.138428	0.6	0.398782	2.2	3.42355e-07	2.2	4.75508e-10	1.8	0.000122216
GLYMA_11G219000	-	2.6	6.6327e-16	0.4	0.857359	-0.1	0.934848	2.2	4.68852e-06	2.3	6.95944e-10	2.2	0.000242141
GLYMA_12G221500	-	3	1.14599e-15	1	0.0327355	-0.1	0.967083	2.1	0.00020076	2.9	6.49441e-13	1.8	0.000142829
GLYMA_09G173200	-	1.6	1.80624e-15	0.8	0.0118683	0.9	4.96658e-05	1.3	0.000243405	1.2	0.00220744	1.4	3.15755e-08
GLYMA_15G093900	-	3.1	1.80624e-15	0.8	0.270378	0.5	0.524488	2.2	3.3789e-05	1.9	1.39554e-06	1.7	0.00375215
GLYMA_10G172700	-	2.5	1.91846e-15	0.4	0.480795			2.2	1.72365e-07	2	8.31903e-20	1.3	0.00634619
GLYMA_03G189600	-	-3.5	2.43375e-14	-3.8	6.57696e-15	-4	1.88341e-20	-0.8	0.280012	1.7	0.00856257	1.8	0.0815698
GLYMA_11G216700	-	-2.8	2.68669e-14	-2.1	1.46192e-07	-1.9	2.11192e-08	-1.6	1.30116e-05	-1.6	0.00135288	-1	0.0177809
GLYMA_06G298600	-	-2.7	4.54167e-14	-3.1	4.66142e-19	-2.7	4.22151e-17	-0.4	0.646176	1	0.0271301	0.8	0.323879
GLYMA_13G200000	-	3.2	4.54167e-14	1.9	1.85371e-05	1.2	0.0217603	3	4.02747e-08	4.9	6.92812e-34	3.7	2.74476e-09
GLYMA_13G301400	-	-2.8	5.61859e-14	-4.7	9.14446e-35	-3	3.06903e-23	-0.6	0.221608	0.1	0.856277	0.4	0.752913
GLYMA_12G087200	-	3.4	6.79942e-14	0.3	0.980339	0.3	0.88254	1.4	0.0538619	3.6	2.90944e-13	3.4	1.66442e-10
GLYMA_14G070200	-	3.2	8.1275e-14	0.2	0.999185	0.4	0.782402	2.6	1.33287e-06	3.4	3.15829e-12	2.9	3.89318e-05
GLYMA_12G040400	-	-2.5	8.60098e-14	-1.5	2.03173e-05	-1.7	1.10042e-08	-1.3	0.000369546	-0.6	0.136805	0.1	0.903598
GLYMA_17G058600	-	2	1.44694e-13	0.4	0.677528	-0.3	0.700783	1.5	0.000351063	1.3	1.67803e-05	1.6	0.000213191
GLYMA_06G122800	-	-2.1	2.69559e-13	-1.5	1.65836e-06	-2.1	3.94159e-16	-2.1	1.41402e-13	-1.4	1.91847e-06	-1.6	1.41357e-08
GLYMA_12G218300	-	-2.6	2.69559e-13	-3.8	5.79547e-28	-2.7	1.68799e-15	-0.5	0.685662	2.3	3.70657e-06	1.9	0.0524411
GLYMA_17G152800	-	-2.5	3.03298e-13	-2.5	5.92468e-14	-1.6	1.47131e-06	-1.3	0.000107096	-1.6	7.08492e-08	-1.4	3.51013e-05
GLYMA_09G052700	-	-1.8	3.75101e-13	0.2	0.933464	-0.1	0.825336	-0.9	0.00130004	-0.3	0.433249	-0.1	0.877178
GLYMA_17G187300	-	-3.5	5.72137e-13	-3.1	5.82676e-11	-2.8	7.57791e-09	-0.9	0.274051	1	0.113083	1.7	0.0322296
GLYMA_03G142400	-	-2.5	1.37934e-12	-1.5	0.000101264	-1.4	0.00572029	-1.5	0.000315394	0.6	0.143507	0.4	0.514537
GLYMA_14G058700	-	3.3	1.37934e-12	1.3	0.0117297	0.9	0.317375	2.6	5.39405e-06	2.4	5.40516e-07	2.5	1.70183e-07
GLYMA_13G333200	-	2.5	1.68654e-12	0.4	0.819995	1.3	0.0010782	1.4	0.00108885	0.1	0.930057	1.2	0.070616
GLYMA_13G301900	-	-3.8	2.28065e-12	-3.6	3.68979e-12	-3.4	2.67859e-11	-1.3	0.098735	0.6	0.47006	0.8	0.576297
GLYMA_13G309800	-	2.5	2.53732e-12	-0.1	0.999705	0.2	0.887196	1.4	0.0192942	0.4	0.662825	-0.1	0.937401
GLYMA_17G025700	-	2.1	2.78201e-12	1.6	3.14795e-06	1.4	0.000456625	1.2	0.0188422	0.7	0.0881009	0.6	0.114926
GLYMA_11G048300	-	2.4	6.34254e-12	0.5	0.689326	0.4	0.705824	2.2	2.85268e-07	2.1	5.51465e-08	2.1	1.12198e-06
GLYMA_08G364300	-	-2.9	7.87319e-12	-1.6	4.69873e-05	-1.2	0.0691512	-2.8	6.60289e-12	-2.8	4.11736e-12	-2.6	4.98579e-11
GLYMA_17G108200	-	-1.9	8.26397e-12	-0.8	0.0708595	-0.8	0.0429599	-1.5	2.4447e-10	-0.2	0.835102	-0.8	0.049703
GLYMA_12G204300	-	2.1	1.38947e-11	0.3	0.94327	0.2	0.887314	1.7	0.000237713	2.3	3.68628e-10	2.2	4.15309e-05
GLYMA_11G077700	-	2.5	1.74063e-11	-0.1	0.999705	-0.1	0.913612	2.1	8.26246e-06	0.2	0.584426	-0.2	0.829675
GLYMA_03G222300	-	-1.5	1.82426e-11	-1.5	3.40573e-08	-1.6	5.3332e-07	-1	5.69286e-05	-1.6	2.61655e-09	-1.7	2.69733e-07
GLYMA_04G015700	-	-2.8	1.85853e-11	-1.7	5.04166e-09	-1.7	2.66643e-07	-1.9	5.08987e-11	-0.8	0.249797	-2	3.11043e-05
GLYMA_18G242700	-	1.6	2.14512e-11	0.2	0.93476	0.4	0.696876	1.6	0.00421679	0.6	0.0713168	0.8	0.0370069
GLYMA_07G196800	-	1.6	2.56045e-11	0.8	0.128872	0.7	0.542631	1.8	0.00200747	1.4	0.000253571	0.6	0.14501
GLYMA_06G286200	-	3.5	2.77748e-11	2.1	0.000766182	2.5	1.90567e-05	3.3	1.73211e-09	2.8	6.76638e-05	3	0.000206858
GLYMA_15G064700	-	-2.2	2.89688e-11	-0.6	0.126921	-0.8	0.110538	-1.4	1.88592e-05	-0.3	0.483646	-0.7	0.101129
GLYMA_07G015800	-	1.4	3.16538e-11	0.7	0.0588561	0.9	0.00595949	2	1.13053e-09	1.2	1.04842e-05	1.1	4.2712e-05
GLYMA_06G148400	-	3.5	3.39174e-11							1.8	0.0379153	1.6	0.13842
GLYMA_18G026500	-	2.7	3.39174e-11	1	0.18498	0.5	0.626144	2.4	2.16704e-05	2.9	2.16865e-12	2	0.000571133
GLYMA_05G157000	-	1.6	3.6578e-11	0.3	0.941469	0.4	0.54426	1.1	0.00194706	1.8	3.44729e-06	1.8	0.00120095
GLYMA_07G124400	-	-3.6	3.67183e-11	-0.8	0.501337	-2.4	1.51445e-05	-0.7	0.527581	-1.1	0.0577035	-0.2	0.8677
GLYMA_16G218100	-	-2.5	3.67183e-11	-0.5	0.347533	-0.8	0.199117	-2	7.83595e-14	0.5	0.180743
GLYMA_19G192900	-	-2	5.32888e-11			-0.4	0.785427	-1.2	0.0016425	-0.2	0.714406	0.3	0.677412
GLYMA_01G002300	-	-3.3	5.82337e-11	-1.3	0.00221851	-1.9	5.96051e-06	-2.3	3.20164e-06	-0.9	0.498016	-3.6	4.04714e-15
GLYMA_06G109200	-	3.6	7.18972e-11			0.5	0.683348	1.7	0.0139494	4.3	1.25744e-08	3.2	0.000155823
GLYMA_16G008600	-	2.3	1.43994e-10	0.5	0.496691	0.4	0.566157	2.8	4.50422e-44	2.2	8.93038e-19	1.8	3.99423e-11
GLYMA_08G150800	-	1.9	1.67693e-10	-0.3	0.938381			1.2	1.77659e-05	1.1	0.00333949	1.1	0.0829794
GLYMA_08G208300	-	3.5	1.92636e-10	1.2	0.168832	2.5	1.76184e-05	3.5	2.71284e-12	1.5	0.141538	3.4	2.68028e-06
GLYMA_11G239200	-	-1.9	1.95059e-10	-1.6	1.75311e-07	-2	4.91437e-12	-1.7	1.60599e-06	-0.3	0.539762	-0.5	0.311754
GLYMA_08G169100	-	-3	1.96516e-10	-0.8	0.66318	-2.1	2.20273e-07	-0.6	0.63624	0.4	0.454028	-0.1	0.917007
GLYMA_13G322100	-	-3	2.12074e-10	-1.7	0.000125628	-2.2	3.35526e-06	-2.3	1.44629e-06	-0.3	0.769324	-1.2	0.0787224
GLYMA_03G241600	-	2.6	2.25012e-10	0.4	0.932399	-0.1	0.960087	1.8	0.00180897	2.2	3.94536e-05	1.5	0.0337419
GLYMA_04G084100	-	-3.1	2.49363e-10	-0.6	0.666926	-0.7	0.355618	-0.6	0.504526	0.4	0.581594	-0.3	0.777113
GLYMA_07G176800	-	-2.8	2.58499e-10	-1.1	0.042092	-1.2	0.00264729	-2.3	3.82273e-10	-0.3	0.738543	-1.3	0.0071162
GLYMA_02G297700	-	1.9	2.65634e-10	-0.4	0.695697	0.1	0.970584	2	0.000343448	1.1	0.00404546	1.3	0.0105333
GLYMA_06G051500	-	1.5	2.91078e-10	0.4	0.345631	0.5	0.255575	1	0.0117151	-0.8	0.0130607	-0.2	0.761691
GLYMA_19G044900	-	2.3	2.91078e-10	1.3	0.0122443	1	0.0540391	2.1	9.6209e-06	0.6	0.209257	0.8	0.244025
GLYMA_20G196900	-	-2.8	2.91078e-10	-1.8	0.000437895	-1.6	0.00119241	-1.2	0.090086	-1	0.04131	-1	0.275897
GLYMA_06G089800	-	2.1	2.95351e-10	0.1	0.999185	-0.1	0.906752	1.5	0.000391122	0.2	0.770228	0.1	0.964506
GLYMA_14G175400	-	2.9	2.97433e-10	1.8	4.06635e-08	1.9	0.000339636	2.8	3.29394e-08	3.8	2.26468e-27	3.5	9.97884e-34
GLYMA_19G016400	-	-2	3.29585e-10			-0.1	0.930709	-0.9	0.0501516	1.8	1.78301e-05	1.7	2.77831e-07
GLYMA_19G133500	-	-2.9	3.4313e-10	-1.8	0.000104631	-2	1.26564e-05	-1.9	5.03036e-05	-0.4	0.710612	-1.3	0.06
GLYMA_03G055900	-	1.6	5.89299e-10	0.5	0.64802	0.1	0.893455	1	0.000775752	-0.5	0.217659	-0.2	0.799475
GLYMA_03G111700	-	3.3	6.20287e-10	1.6	0.0274736			2.9	3.8948e-07	7	3.26449e-36	5.2	3.31935e-12
GLYMA_16G033700	-	1.5	6.45586e-10	1.5	0.000948994	1.7	0.000449533	1.7	0.000512403	1.1	0.000104783	0.8	0.168812
GLYMA_02G042000	-	-3	9.21891e-10	-2.4	1.85495e-06	-2.6	6.71589e-07	-3.8	1.31101e-16	-2.1	3.29726e-06	-3.2	1.06803e-08
GLYMA_13G272000	-	1.5	1.00551e-09	0.1	0.973175	0.3	0.561294	1.4	0.00806429	0.9	0.0282145	0.6	0.282007
GLYMA_20G155200	-	2.5	1.00551e-09	0.3	0.95302	0.7	0.346423	1.8	0.000861727	0.9	0.150544	2.1	1.31923e-06
GLYMA_12G116800	-	2.5	1.16822e-09	0.2	0.97543	-0.2	0.87371	2.1	9.73648e-05	3.3	2.08618e-24	2.5	1.71058e-08
GLYMA_08G173100	-	1.6	1.17116e-09	0.6	0.136328	0.5	0.336571	1	0.0252873	0.2	0.690346
GLYMA_11G156100	-	1.8	1.17116e-09	-0.6	0.465116	-0.6	0.338189	1.1	0.00897054	0.1	0.811358	-1	0.0243419
GLYMA_04G050300	-	2.7	1.24819e-09	0.1	0.999705	-0.8	0.486127	1.7	0.00595262	1.7	0.00561461	2.4	0.000963446
GLYMA_15G238400	-	2.7	1.82273e-09	1.3	0.00481712	0.7	0.496375	2.5	1.24126e-05	4.1	9.9482e-23	2.9	1.68673e-05
GLYMA_04G233300	-	1.3	1.83023e-09	0.3	0.755876	-0.1	0.894593	0.4	0.474692	-0.5	0.0439425	-0.5	0.460078
GLYMA_18G300900	-	-2.3	1.98691e-09	-1.6	0.000224001	-1.7	2.76942e-06	-1.1	0.00897054	0.8	0.0285013
GLYMA_14G023000	-	3.4	2.17026e-09					2.7	2.04248e-06
GLYMA_03G192800	-	-2.7	2.63076e-09	-1.2	0.00620549	-1	0.0407538	-1.8	1.78172e-06	-0.8	0.202982	-1.2	0.002463
GLYMA_13G275800	-	1.8	2.73625e-09			-0.1	0.96025	1.7	0.00592882	1.8	3.68355e-06	1.1	0.0270773
GLYMA_15G091600	-	1.8	2.79601e-09	0.4	0.756851	0.3	0.486715	1.1	0.0429147	0.2	0.646675	0.4	0.533854
GLYMA_06G158400	-	-1.7	3.00544e-09	-4.1	1.95724e-40	-3.4	3.23582e-32	-1.9	4.67348e-11	-5	4.00813e-44	-3.1	7.00865e-11
GLYMA_16G018000	-	-3	3.16694e-09	-1.8	0.00248502	-2.5	4.59767e-07	-2.6	5.5089e-07	-1.9	0.000894378	-2.8	9.83788e-05
GLYMA_11G106900	-	2	3.66633e-09	-1.1	0.0678185	-1.4	0.000348633	0.9	0.207627	0.8	0.267957	0.3	0.735971
GLYMA_08G164800	-	-2	4.41072e-09	-0.8	0.08436	-0.8	0.177413	-1.6	2.38552e-07	-0.5	0.307822	-1.2	0.00603124
GLYMA_04G050700	-	1.5	4.83737e-09	0.4	0.742472	0.4	0.440805	1	0.0049982	-1	0.00268309	-0.3	0.768904
GLYMA_15G096500	-	2.4	4.83737e-09	1	0.0988577			0.8	0.138284	-0.3	0.705311	0.1	0.958722
GLYMA_18G116300	-	2.6	4.87685e-09	1.1	0.0931503	1	0.233089	2.2	0.000142835	1.7	2.22913e-05	1.9	0.000179544
GLYMA_18G098400	-	1.7	4.94562e-09	1	0.11157	0.6	0.5904	1.8	2.33247e-05	1.1	0.000334561	1	0.0102891
GLYMA_13G242100	-	3.2	5.45767e-09	-0.6	0.86473	-0.7	0.543934			2.9	5.30908e-06	2.3	0.00844132
GLYMA_01G161700	-	1.3	5.57412e-09	0.2	0.913134	0.4	0.356835	1	0.00199454	1.3	2.13679e-05	1.3	0.000307986
GLYMA_08G292000	-	2.2	5.91154e-09	1.3	0.00422202	0.7	0.411767	2.2	7.72961e-06	3.1	7.94611e-19	2.3	9.8012e-08
GLYMA_16G020500	-	2.5	6.82355e-09	0.5	0.878401	0.3	0.847137	1.9	0.00397331	1.8	0.000251886	1.9	0.00552497
GLYMA_15G120400	-	1.9	7.14798e-09	0.4	0.839043	0.2	0.806951	1.6	0.00547476	1.6	0.000132368	1.8	0.00126965
GLYMA_18G117100	-	-1.6	8.89121e-09	-1.3	2.09881e-06	-1.8	3.96519e-07	-1.9	5.15275e-13	-1.7	3.28341e-09	-2	7.35885e-05
GLYMA_13G361900	-	1.7	9.56884e-09	0.2	0.978966			2.6	1.08411e-20	2.1	5.86654e-19	2.1	5.1027e-09
GLYMA_20G140600	-	2.8	1.00123e-08	1.3	0.135781	0.6	0.636103	2.8	4.59237e-08	4.4	3.90261e-21	4.4	5.86276e-14
GLYMA_07G006800	-	2.4	1.29975e-08	0.1	0.999705	0.6	0.556789	1.5	0.0032524	0.8	0.153814	1.3	0.0649898
GLYMA_11G060500	-	-2.1	1.29975e-08	-4.6	6.52625e-27	-4.4	7.83484e-26	-0.7	0.332481	2.5	3.20753e-05	1.8	0.0816094
GLYMA_19G263100	-	-2.1	1.29975e-08	-0.9	0.0659305	-1	0.139391	-1.2	0.0012025	0.2	0.642469	0.3	0.649303
GLYMA_18G039900	-	-2.8	1.34487e-08	-1.3	0.0661528	-1.6	0.000888365	-1.9	2.45216e-05	-2.9	2.46889e-08	-1.6	0.0212307
GLYMA_15G264300	-	-2	1.43067e-08	-1	0.0684951	-1.5	0.000301205	-1.4	2.51797e-05	1.4	1.09705e-09	0.4	0.690928
GLYMA_13G154000	-	2.2	1.53586e-08	0.5	0.758904			1.8	0.00142874	0.2	0.756665	0.8	0.258767
GLYMA_13G107900	-	2.2	1.55162e-08	0.6	0.588316			1.6	0.000290393	1.6	2.04564e-05	2	3.79019e-05
GLYMA_13G092500	-	2.5	1.72963e-08	-0.1	0.999705	-0.9	0.356289	1.7	0.0024941	2.9	1.80909e-10	2.3	0.000139889
GLYMA_18G259500	-	-2.2	1.7568e-08					-1.2	6.37693e-05	-1	0.00263183	-0.4	0.441981
GLYMA_19G011500	-	-1.3	1.76151e-08	1.1	3.41403e-06	1.2	1.06692e-05			0.5	0.215622	1.1	0.0503228
GLYMA_05G110900	-	2.1	1.80762e-08	1.1	0.0474007	1.4	0.000996406	2	1.01775e-06	0.9	0.0119413	0.8	0.0992624
GLYMA_01G087500	-	2.4	1.85231e-08	-0.3	0.938884	-0.5	0.570684	1.4	0.0135235	1.6	0.00189676	2.1	0.00144117
GLYMA_12G132200	-	2.6	1.92028e-08	0.3	0.982215	-0.3	0.856879	2.1	1.32476e-06	2.2	1.17702e-06	1.7	0.0170967
GLYMA_05G245600	-	1.5	2.20452e-08	-1.3	1.537e-06	-0.7	0.0158724	1.2	0.00557864	-0.1	0.927949	-0.3	0.77281
GLYMA_01G172700	-	-2.3	2.44679e-08	-0.4	0.922063	-0.6	0.584066	-1.1	0.0451267	1.2	0.0267376
GLYMA_13G301600	-	-2.8	2.44679e-08	-3	2.27585e-09	-2.8	6.49328e-12	-0.8	0.269338	0.6	0.259685	0.9	0.307208
GLYMA_16G037600	-	-2.5	2.44679e-08	-2.1	0.000271222	-2.4	1.58533e-08	-1	0.0732079	1.4	0.0331637	2.1	0.00551924
GLYMA_07G183100	-	2	2.8324e-08	-0.6	0.769968	-0.5	0.664508	1.3	0.0156716	0.9	0.180176	1.1	0.290772
GLYMA_07G189500	-	1.5	2.96314e-08	-0.2	0.962377	0.1	0.945812	1.6	5.41818e-06	1.3	3.68407e-05	1.4	0.000275911
GLYMA_08G312000	-	-3.1	3.01269e-08									-2.7	0.000325981
GLYMA_01G142900	-	2.2	3.1436e-08	1	0.124347	0.3	0.823681	2	0.00017864	2.6	7.80362e-13	2.5	9.05699e-06
GLYMA_02G109100	-	-2.1	3.17295e-08	0.2	0.968104	0.8	0.0939823	-0.3	0.847401	-0.3	0.600934	-0.4	0.674446
GLYMA_12G236700	-	-2.3	3.37086e-08	-2	5.70488e-07	-2.3	2.35021e-10	-2.1	3.29394e-08	-2.3	1.4166e-08	-1.9	4.68956e-05
GLYMA_18G201900	-	3.2	3.46733e-08					2	0.00200429	3.2	0.000104168	3.2	0.000149826
GLYMA_12G222900	-	-1.4	3.61485e-08			-0.2	0.656761	-0.8	0.0111189	-0.8	0.0036908	-0.5	0.18323
GLYMA_12G167400	-	2.7	3.96287e-08	1	0.241048	0.6	0.59906	2.2	0.000170266	1	0.141538	1.1	0.17355
GLYMA_17G141600	-	-1.9	3.96287e-08	-0.6	0.456312	-0.6	0.346411	-1.6	8.39788e-05	-0.1	0.921883	-0.4	0.650408
GLYMA_15G263600	-	2.7	4.0368e-08	0.5	0.713323	0.2	0.886917	2.6	1.36504e-06	2.7	6.1549e-11	3	6.99913e-20
GLYMA_15G166800	-	1.5	4.11832e-08			-0.2	0.863411	1.4	0.000886466	0.9	0.00240453	0.5	0.371901
GLYMA_20G146900	-	-1.4	4.49393e-08	0.6	0.381969	0.5	0.369992	-0.4	0.582612	0.4	0.325015	0.4	0.316819
GLYMA_13G270400	-	-1.8	5.22419e-08	-0.8	0.243834	-1.5	7.57791e-09	-1.6	1.1243e-08	-0.8	0.104907	-0.6	0.365357
GLYMA_14G056300	-	1.9	6.12365e-08	-0.7	0.468532	-0.4	0.665849	0.9	0.112641	0.2	0.847547	1.5	0.0964227
GLYMA_05G042200	-	2.4	6.53499e-08	0.7	0.615234	0.7	0.567699			1.7	0.0127882	1.2	0.072983
GLYMA_12G209900	-	2.3	7.01423e-08	0.5	0.829883	0.1	0.954002	1.6	0.00156513	2.1	9.4784e-07	1.3	0.0328419
GLYMA_07G191400	-	2	7.17471e-08	-0.4	0.856853	-0.5	0.565292	1.4	0.000278779	1.6	5.0576e-05	1.1	0.0985156
GLYMA_07G117500	-	-2.6	7.18354e-08	-1.5	0.00912635	-1.1	0.23635	-2.5	4.24945e-07	-1.6	0.00127962	-1.1	0.356164
GLYMA_09G056300	-	-1.5	7.18354e-08	-0.9	0.0181853	-1	0.00144262	-1	0.00161072	-0.7	0.0105732	-0.4	0.250671
GLYMA_09G217200	-	2.9	7.40649e-08	1	0.416374	0.6	0.661935	1.8	0.00850106	1.7	0.0771628	2.4	0.00502196
GLYMA_01G216600	-	2.9	7.5523e-08	0.1	0.999705	0.2	0.918095	2.4	6.80286e-05	2.1	0.00301663	2.7	2.46858e-05
GLYMA_12G192600	-	1.9	8.85904e-08	-0.6	0.571325	-0.8	0.29429	1.1	0.151157			-0.8	0.293797
GLYMA_05G242300	-	-2.1	9.34092e-08	-3.5	1.17646e-19	-3.2	1.55486e-15	-1.9	2.35222e-06	-2.8	1.01764e-13	-2.7	7.81022e-08
GLYMA_13G077000	-	2.2	9.3683e-08	0.6	0.752745	0.4	0.798322	1.9	0.000212074	1.6	0.0192569	2.4	8.78008e-07
GLYMA_12G080800	-	-1.4	9.77189e-08	-0.2	0.961848			-0.7	0.0420632	-1.8	1.02039e-13	-0.9	0.160966
GLYMA_04G236900	-	1.7	1.012e-07	0.9	0.000892923	0.8	0.000214418	1.2	1.94678e-10	1.1	0.000397391	0.8	0.0368944
GLYMA_12G112000	-	2.4	1.02868e-07	-0.4	0.861488	-1	0.129081	1.3	0.0465797	0.7	0.212583	1.3	0.0163412
GLYMA_03G241500	-	2	1.10606e-07	0.3	0.900414	0.1	0.940662	1.6	0.000376916	1.1	2.85037e-05	1.4	1.52796e-06
GLYMA_14G010500	-	2.6	1.15208e-07	0.5	0.758362	0.3	0.813597	1	0.195169	-0.8	0.192936	-0.7	0.420361
GLYMA_12G077600	-	-2.1	1.20818e-07	-0.1	0.999705	-1.2	0.00193215	-1.2	0.032282	0.2	0.766572	-0.9	0.103571
GLYMA_01G204200	-	1.6	1.20928e-07	0.3	0.827267	0.1	0.868039	1.4	1.2735e-08	0.2	0.599063	0.5	0.24244
GLYMA_12G225500	-	1.3	1.24194e-07	0.2	0.97543			1.1	0.0306102	1.1	0.00252078	1	0.0834738
GLYMA_02G143300	-	-2.6	1.41252e-07	-3.5	1.76582e-12	-3.1	1.52433e-09	-2.8	7.57969e-10	-4.4	2.54984e-14	-3.2	2.49106e-08
GLYMA_12G200500	-	-2.3	1.41257e-07	-3.4	4.97995e-16	-2.7	1.52178e-12	-0.4	0.757792	1	0.0941135	1.4	0.104289
GLYMA_02G067500	-	2.8	1.44276e-07	0.2	0.999185	0.4	0.781039	2.2	4.76459e-05	2.7	6.5174e-07	3.5	7.8133e-11
GLYMA_13G219100	-	2.9	1.4657e-07			0.6	0.621791	2.1	0.000964418	4.3	9.59432e-13	4.3	4.29269e-09
GLYMA_06G299000	-	-2.8	1.5908e-07	-3	7.36305e-09	-2.9	5.623e-10	-0.4	0.812581	0.4	0.512126	0.9	0.409869
GLYMA_12G217400	-	-1.1	1.59617e-07	0.7	0.00728242	0.1	0.89461	-0.6	0.219597			-0.4	0.513335
GLYMA_06G196600	-	-1.8	1.65725e-07	-1.5	0.000135998	-1.3	0.000158634	-1.2	0.00203636	-2	2.80645e-09	-1.6	7.82508e-05
GLYMA_08G006300	-	-2.9	1.71293e-07	-2.3	3.89266e-05	-2	0.00106891	-1.5	0.0402374	-2.2	0.000214773	-0.9	0.388534
GLYMA_11G026300	-	3	1.73357e-07					2.4	9.0937e-05	2.8	0.000531117	3.8	3.56883e-07
GLYMA_14G087200	-	-1.5	1.79898e-07	-1.3	0.0191801	-2.1	7.25124e-07	-2.1	1.6396e-14	-0.6	0.113546	-1.1	0.0832284
GLYMA_15G106300	-	2.1	1.81159e-07	0.7	0.62178	0.5	0.543837	1.3	0.000645063	-0.1	0.950431	-0.1	0.902907
GLYMA_02G271300	-	1.8	2.29033e-07	1	0.00462407	1.6	2.24428e-06	1.6	0.0011178	1.5	2.03408e-06	2	7.91974e-09
GLYMA_03G202600	-	2.4	2.36978e-07	0.3	0.977376	-0.3	0.822466	1.6	0.0113865	4.1	2.32893e-27	3.6	5.34651e-11
GLYMA_05G245700	-	2.3	2.64267e-07	-0.3	0.985117	-0.3	0.844646	1.4	0.021946	0.9	0.322711	0.2	0.868266
GLYMA_17G126400	-	1.9	2.89563e-07	0.9	0.00836923	0.7	0.400067	1.4	0.0113748	1.5	2.79902e-07	1.6	4.7335e-07
GLYMA_08G071300	-	1.2	3.10156e-07	-0.3	0.830421	-0.7	0.0048718	0.4	0.453565	0.8	0.00576466	0.9	0.150864
GLYMA_09G138100	-	-1.1	3.1146e-07	-0.5	0.598998	-0.2	0.847268	-0.2	0.873321	1	0.000620979	-0.2	0.810805
GLYMA_18G002100	-	2.3	3.17758e-07	0.7	0.635783	0.6	0.643736	1.8	0.00302854	-0.1	0.946812	-0.4	0.798329
GLYMA_19G008500	-	-2.2	3.32636e-07	0.7	0.317197	0.4	0.654232	-0.8	0.443553	1.9	0.000100141	0.4	0.679144
GLYMA_10G221000	-	1.6	4.03488e-07	0.4	0.829088			2	2.82682e-11	1.4	1.24677e-06	1.3	0.000355233
GLYMA_10G214500	-	-2	4.1573e-07	-0.6	0.639322	-0.6	0.50295	-0.8	0.241278	-0.5	0.433655	-1.3	0.0452726
GLYMA_15G104700	-	2.9	4.1573e-07	0.2	0.998303	1.1	0.179764	2.7	2.24079e-06	2.5	0.000220016	3.4	1.27774e-06
GLYMA_17G092400	-	2	4.25773e-07	0.8	0.467619	0.8	0.331744	1.7	0.000953231	1.1	0.0752898	1.3	0.0401381
GLYMA_08G152500	-	2.1	4.29263e-07	-1.9	5.96122e-06	-1.6	0.000161859	2	0.000104065	1.1	0.0297731	1.6	0.000324595
GLYMA_13G232400	-	-2.1	4.29263e-07	-1.9	1.47728e-06	-1.7	2.93825e-05	-1.6	0.0014268	-1.2	0.00788773	-0.9	0.291374
GLYMA_08G360700	-	-2.2	4.6488e-07	-1.2	0.00121418	-1	0.0496452	-1.1	0.112641	-0.2	0.802992	-0.8	0.139507
GLYMA_14G118800	-	2.2	4.7458e-07	0.9	0.381835	0.6	0.571914	2.4	1.19267e-07	2.6	7.53684e-10	2.6	2.19763e-06
GLYMA_15G200100	-	1.7	5.56373e-07					1.6	0.000632115	0.8	0.103853	0.7	0.410958
GLYMA_08G130600	-	-2.4	5.9893e-07	-0.5	0.636063	-1.1	0.0298549	-1.2	0.00314809	0.3	0.630799	0.3	0.735817
GLYMA_07G126200	-	2	6.17463e-07	1	0.0566766	1.2	0.0745468	1.1	0.0706795	1.4	0.000984768	1.7	0.000208244
GLYMA_13G112000	-	2.2	6.38498e-07	-0.1	0.999705	-0.1	0.980534	1.9	0.000632328	2.3	2.01559e-06	2.1	0.00113708
GLYMA_08G365100	-	-1.9	6.51321e-07	-2.8	9.60911e-16	-1.6	0.000125771	0.3	0.677378	0.3	0.386452	0.6	0.419032
GLYMA_03G163100	-	2.7	6.91895e-07	0.8	0.58131	1.5	0.0485623	2.4	9.01482e-05	1.3	0.189194	2.2	0.0071096
GLYMA_02G264800	-	2.1	7.82332e-07	0.4	0.933319	0.1	0.961038	1.8	0.000212074	0.1	0.93242	0.7	0.351834
GLYMA_19G164600	-	2.9	7.84557e-07	1	0.327798			1.7	0.00907714	1.8	0.0889916
GLYMA_19G062800	-	-2.5	7.9528e-07	-0.6	0.722905	-0.5	0.664508	-1	0.128935	0.4	0.58736	0.7	0.381589
GLYMA_07G236000	-	1.7	8.00352e-07	0.6	0.388417	0.4	0.641907	1.5	0.00132812	2.6	3.42215e-12	1.9	7.23295e-05
GLYMA_03G247100	-	2.4	8.09345e-07	-0.8	0.495854	-1.4	0.0259613	1.4	0.0358614	1.4	0.00946791	1.4	0.0498492
GLYMA_20G135700	-	1.8	8.11293e-07	0.2	0.979108	0.2	0.848728	1	0.0188422	1.5	5.47337e-05	1.7	0.000433185
GLYMA_10G247000	-	-1.5	8.43202e-07	0.8	0.160165	0.7	0.00628247	-0.5	0.500732	0.2	0.709202	0.3	0.529641
GLYMA_19G132900	-	1.8	8.43202e-07	-0.4	0.759294	-0.7	0.188838	1.2	0.0632584			0.2	0.794409
GLYMA_18G297100	-	-1.9	9.23264e-07	-2.3	7.2857e-12	-1.5	0.0008222	0.1	0.962363	0.3	0.529065	0.6	0.518863
GLYMA_06G319300	-	1.4	9.5657e-07	-0.2	0.975841	0.2	0.748295	1.1	0.00665757	0.2	0.690347	0.6	0.149162
GLYMA_03G150400	-	2.9	1.00672e-06							5.3	3.57869e-15	0.8	0.482224
GLYMA_14G218100	-	-1.8	1.05612e-06	0.2	0.980739			-1.1	0.0203975	0.4	0.479671	0.4	0.368971
GLYMA_19G047100	-	1.4	1.0631e-06					0.8	0.00105316	0.6	0.0892699	0.5	0.421828
GLYMA_13G279900	-	2	1.10696e-06	0.7	0.313183	-0.6	0.670037	1.5	0.0256275	2.6	1.4915e-09	1.6	0.00256265
GLYMA_17G037500	-	1.8	1.14088e-06	0.2	0.990339	-0.3	0.773742	1.4	0.00963271	2.1	2.01359e-09	2	0.000585265
GLYMA_17G230600	-	2.5	1.16834e-06	-0.6	0.846231	-0.1	0.97299	0.9	0.336655	1.8	0.0377141	2.3	0.00331201
GLYMA_08G042700	-	1.2	1.19128e-06	0.1	0.991171	0.3	0.461738	0.8	0.0131912	0.6	0.112056	0.2	0.677968
GLYMA_05G032000	-	-2	1.22847e-06			-0.4	0.75651	-1.8	6.11789e-05	-1	0.0204388	-0.5	0.465028
GLYMA_20G151700	-	-2.2	1.28535e-06	-0.9	0.230844	-1.4	0.00959937	-1.7	5.69286e-05	-0.2	0.736061	-0.1	0.93286
GLYMA_12G147000	-	-1.2	1.34619e-06	-0.6	0.0419765	-0.5	0.367038	-0.7	0.00458949	-0.9	0.000319018	-0.3	0.568574
GLYMA_12G200600	-	-2.5	1.35573e-06	-3.5	6.28536e-12	-3.1	1.30376e-11	-0.2	0.914141	0.5	0.511517	1.5	0.104481
GLYMA_16G211800	-	2.1	1.41404e-06	1.3	0.0566766	1.5	0.0115776	2.2	8.2187e-07	2.5	3.98144e-08	1.9	0.00320344
GLYMA_17G116800	-	-2.5	1.41404e-06	-0.7	0.34436	-0.7	0.155105	-1.4	0.0225425	-4.2	3.16078e-14	-3.6	3.41389e-12
GLYMA_16G005200	-	1.5	1.42551e-06	0.2	0.991171	-0.4	0.569986	1	0.0682458	0.4	0.427329	0.6	0.2635
GLYMA_20G102300	-	2.3	1.59403e-06	-0.4	0.906475	-0.2	0.893398	1.5	0.0234018	0.3	0.687162	0.4	0.589646
GLYMA_05G235500	-	1.4	1.63302e-06	0.2	0.950618			1.5	0.00160602	1.3	3.67522e-09	1.2	0.0021631
GLYMA_03G223600	-	-2.1	1.74633e-06	-0.6	0.687164	-0.6	0.41535	-1.3	0.00598793	-0.5	0.476553	-0.6	0.295407
GLYMA_03G202400	-	1.5	1.80842e-06	-1.9	1.67565e-08	-1	0.0101213	0.8	0.0843687	-0.6	0.116928
GLYMA_17G037400	-	1.3	1.80842e-06	0.4	0.361948	0.3	0.467214	1.2	0.00295044	1.1	9.52976e-06	0.9	0.00102709
GLYMA_01G175500	-	1.7	1.8273e-06	0.5	0.703704	0.7	0.221651	1.1	0.0455434	0.9	0.0877191	0.8	0.142733
GLYMA_07G257700	-	-1.4	1.8273e-06	-1.1	0.00343744	-1.4	2.93312e-06	-1.2	0.000229199	-0.6	0.111221	-0.8	0.0290993
GLYMA_18G069300	-	-2.4	1.8273e-06	-0.6	0.639322	-1.4	0.00912928	-2	3.52252e-06	-0.3	0.613799	-0.6	0.348444
GLYMA_05G029200	-	2.1	1.82858e-06	0.6	0.480198	0.7	0.347011	1.3	0.0243374	0.8	0.165742	0.5	0.565273
GLYMA_20G102100	-	2	1.83436e-06			0.2	0.84812	0.8	0.077035	-1	0.0362827	-0.2	0.865447
GLYMA_05G011200	-	2.2	1.96363e-06	1.9	0.000251575	0.9	0.341599			-1.8	0.00926552	-0.5	0.684825
GLYMA_12G054000	-	2.4	1.96363e-06	1.1	0.096758	0.5	0.744529	2.4	2.51797e-05	2.2	2.30924e-06	2.6	3.18959e-09
GLYMA_18G240700	-	1.7	2.0018e-06	0.4	0.818956	0.3	0.70239	1.2	0.0099669	1.9	4.74476e-09	1.3	0.00559365
GLYMA_19G173900	-	-2	2.20411e-06	-0.6	0.700081	-1.1	0.0603952	-1.1	0.02514			0.2	0.819764
GLYMA_03G057100	-	2.9	2.26464e-06					1.8	0.00760861	4.1	2.90583e-07	3.9	1.52796e-06
GLYMA_17G034800	-	-2	2.33811e-06	-1.1	0.0451344	-1.5	0.00120818	-0.9	0.208136	-1	0.0302597	-0.7	0.305363
GLYMA_19G226500	-	-2.6	2.35857e-06	-3.4	2.2514e-10	-2.8	9.79466e-08	-2.7	4.06609e-08	-4.3	7.77638e-11	-2.9	8.25155e-06
GLYMA_04G183100	-	-1.9	2.64938e-06	-2.1	5.98907e-08	-2.1	2.06364e-07	-0.5	0.558989	1.5	0.0151382	1.8	0.0784919
GLYMA_11G196300	-	-2	2.87705e-06	1.1	0.126661	0.7	0.0877494	-0.3	0.89341	0.3	0.73639	0.4	0.799798
GLYMA_13G083700	-	1.5	3.33789e-06	0.7	0.244564	0.4	0.555113	1.1	0.000937684	0.9	0.00767078	1.3	0.0244237
GLYMA_08G095900	-	1	3.34048e-06	0.5	0.0823009	0.7	0.0222494	0.5	0.180009	0.2	0.645319	-0.2	0.639575
GLYMA_10G282300	-	-2.4	3.45117e-06	-1.4	0.00140207	-1.3	0.0304342	-1.9	2.38295e-07	-0.2	0.83525	-0.1	0.921597
GLYMA_14G203700	-	-1.6	3.61454e-06	-0.3	0.882758	-0.7	0.0551942	-1.3	0.000921462	-0.8	0.0111134	-0.6	0.258952
GLYMA_02G132100	-	2.6	3.69438e-06			0.2	0.937007	1	0.248886	1	0.359001	1.2	0.226896
GLYMA_13G279100	-	2.1	3.69438e-06	0.5	0.829211	0.5	0.644801	1.1	0.0791156	0.8	0.336033	0.2	0.877791
GLYMA_13G296800	-	2.3	3.8235e-06	-0.3	0.979696	0.4	0.803324	1	0.308893	-0.1	0.950682	-0.9	0.488549
GLYMA_03G007400	-	-1.9	3.82786e-06	-1.3	0.00680294	-1.3	0.0122174	-0.9	0.188953	-0.3	0.592312	-0.2	0.835184
GLYMA_17G021800	-	-1.1	3.88488e-06	-1.2	0.000560737	-2	3.98071e-12	-0.4	0.530646	-0.6	0.0081274	-0.8	0.246873
GLYMA_02G132500	-	2.8	3.95419e-06					1.5	0.0359494	2.7	0.00209517	2.3	0.0168727
GLYMA_13G205400	-	-1.9	4.25798e-06	-1.5	0.000203853	-1.6	0.00175062	-1.5	7.76381e-05	-0.9	0.0391379	-1.4	0.00768621
GLYMA_20G180800	-	-1.7	4.42164e-06	0.4	0.422686			-0.8	0.104131	-0.1	0.916835	-0.1	0.906319
GLYMA_02G222200	-	1.5	4.47796e-06	0.6	0.573018	0.6	0.230254	0.6	0.314641	-1.4	0.000193844	-0.8	0.166977
GLYMA_10G010700	-	2.6	4.65954e-06	1.6	0.0295916	0.7	0.579564	2.4	8.77001e-05	3.8	7.06133e-09	3.8	3.75894e-07
GLYMA_06G277400	-	-2.2	5.10003e-06	-0.1	0.999705	0.3	0.733088	-0.2	0.928905	0.6	0.27942
GLYMA_09G071600	-	2.1	5.14133e-06	0.2	0.986663	0.2	0.872918	2.1	9.01482e-05	2.8	8.35931e-09	2.7	3.56086e-06
GLYMA_03G264100	-	-1.8	5.34176e-06	-1.1	0.0298757	-1.4	0.03128	-1.6	0.000107733	0.1	0.816851	-0.3	0.618422
GLYMA_05G063600	-	1.7	5.43018e-06	-0.3	0.940297	-0.4	0.714686	1.5	1.16282e-05	2.1	8.75596e-10	1.8	5.93026e-07
GLYMA_01G182200	-	-2.4	5.57896e-06	-3.5	7.09725e-11	-3.2	2.33866e-10	-0.4	0.764549	2.9	1.43119e-07	2.3	0.0141
GLYMA_13G259400	-	2.3	5.66546e-06	-0.3	0.958602	-1.1	0.225693			1.2	0.0142501	0.7	0.411585
GLYMA_07G108900	-	1.9	5.76137e-06	-0.2	0.991171	0.2	0.893271	1.6	0.00657113	0.5	0.561377	1.1	0.0252403
GLYMA_05G173300	-	-2	5.78007e-06	-0.3	0.892437	-0.4	0.749876	-1.5	0.000133029	0.4	0.41848	0.8	0.157668
GLYMA_18G008300	-	1.3	5.91874e-06	-0.4	0.580089	0.1	0.893368	1	0.0270115	-1	0.00158185	0.4	0.401138
GLYMA_02G272700	-	1.3	5.96575e-06	0.1	0.98859	0.3	0.63763	0.6	0.188953	0.4	0.255747	0.6	0.0671388
GLYMA_13G284400	-	-1.4	5.98197e-06	-0.3	0.85016	-0.7	0.0519074	-1.3	0.00153543	-0.8	0.0177939	-1	0.00786928
GLYMA_19G202900	-	1.8	6.07143e-06	-0.6	0.720569	-0.3	0.866771	0.3	0.849319	-0.1	0.91269
GLYMA_17G036000	-	1.2	6.2218e-06	0.6	0.184352	0.3	0.589521	0.9	0.0198448	0.4	0.241204	0.5	0.189842
GLYMA_16G043300	-	-2	6.26885e-06	0.9	0.165856	0.1	0.970111	-0.9	0.185763	-0.8	0.10026	-0.3	0.841265
GLYMA_09G077500	-	1.2	6.51631e-06	0.6	0.0719569	0.4	0.515012	1.2	0.000454767	1.6	1.42927e-18	1.4	3.17115e-05
GLYMA_06G115800	-	-2.6	6.73799e-06	-2.3	3.5622e-05	-1.2	0.145332	-0.5	0.752506	-1	0.348267	-0.3	0.866114
GLYMA_13G001800	-	-2.2	6.73799e-06	-3	8.7262e-11	-2.2	8.15126e-07	-0.5	0.691492	1.4	0.00569637	1.9	0.0200021
GLYMA_11G123300	-	-2.5	6.83198e-06	-0.7	0.716652	-1.3	0.0526805	-1.1	0.145387	3.2	6.07661e-08	2.2	0.0288918
GLYMA_08G189500	-	2.2	6.90483e-06			0.1	0.934693	2.2	4.37786e-05	2.4	1.19539e-09	2.5	1.3358e-07
GLYMA_08G201300	-	1.1	6.97457e-06	0.5	0.0898336	0.4	0.387829	1.6	2.30965e-08	0.7	0.00158639	0.8	0.00653393
GLYMA_08G137500	-	2.1	7.06503e-06	-0.1	0.999705	-0.1	0.91459	1.4	0.013044	0.4	0.439654	0.3	0.579284
GLYMA_01G046500	-	-1.2	7.08419e-06	-0.6	0.205208	-1.2	0.000206508	-1	0.000202243	0.3	0.473059	-0.1	0.915272
GLYMA_11G038500	-	1.4	7.20139e-06	0.2	0.984514	0.4	0.548792	1.2	0.0193084	0.4	0.319123	0.3	0.583517
GLYMA_16G076400	-	-1.9	7.33257e-06	-0.4	0.858892	-0.7	0.240487	-0.9	0.0357811	1.1	0.0032286	0.8	0.134101
GLYMA_11G236500	-	2.4	7.4021e-06	0.4	0.950164	-0.7	0.4808	2.2	3.04278e-06	0.5	0.581813	0.6	0.48539
GLYMA_12G178500	-	-2.5	7.4021e-06	-0.4	0.932805	-1.3	0.0428587	-2	0.000554839			-0.8	0.346706
GLYMA_13G088400	-	-1.3	7.74565e-06	-0.7	0.153321			-0.4	0.649757	-0.6	0.166193
GLYMA_07G058800	-	-2.2	7.7777e-06	-2.4	1.31177e-06	-2.6	4.97268e-08	-2.4	1.60599e-06	0.1	0.923266	0.9	0.379459
GLYMA_09G148200	-	-2.1	7.91537e-06	0.2	0.996145	-0.4	0.70436	-0.8	0.332481	0.7	0.125359	-0.3	0.773141
GLYMA_13G103100	-	2	7.91537e-06			-1.1	0.0184989	0.8	0.228844	1.4	0.00246987	1.5	0.0134949
GLYMA_16G022500	-	-2.1	8.16234e-06	0.5	0.711849	-0.4	0.727005	-1.2	0.0131404	-0.7	0.218037	-0.8	0.209223
GLYMA_12G217300	-	-2	9.08e-06	0.3	0.955243			-0.8	0.32618	-0.6	0.416538	-0.7	0.394934
GLYMA_11G097300	-	1.7	9.53222e-06			0.4	0.708568	1.8	6.80607e-05	2.4	2.90876e-08	1.5	0.0381167
GLYMA_01G008200	-	2.5	9.64893e-06	0.4	0.94871	1.1	0.199117	2.3	1.18648e-05	0.9	0.366848	1.6	0.0483459
GLYMA_12G081700	-	-1.7	1.00096e-05	-0.5	0.505558	-0.9	0.0445736	-1.9	1.13053e-09	0.6	0.202205	-0.3	0.676911
GLYMA_14G049000	-	2.4	1.01823e-05	0.7	0.758054	0.8	0.465423	2.7	7.04865e-07	3.2	1.089e-14	2.9	0.000106506
GLYMA_04G000600	-	-2.5	1.01952e-05	-0.5	0.756009	-1.1	0.141536	-0.7	0.53838	-1.7	0.00447586	-0.8	0.329351
GLYMA_09G015900	-	-1.2	1.01952e-05	0.3	0.863372	0.2	0.854949	-0.3	0.645253	-0.8	0.00842539	-0.4	0.375676
GLYMA_04G217400	-	2.6	1.07095e-05					1.7	0.0145215	1.4	0.141482	1.3	0.244574
GLYMA_16G159300	-	1.8	1.07095e-05	-0.3	0.933464	-0.5	0.623492	2.1	9.26128e-08	1.4	0.00287308	1.1	0.0600172
GLYMA_12G184500	-	-1.5	1.1008e-05	-0.1	0.999705	-0.6	0.420544	-0.8	0.098637			0.2	0.777463
GLYMA_20G210800	-	1.7	1.1008e-05	0.5	0.686519	1.1	0.00847214	1.2	0.0079275	1	0.0519907	1.6	0.032071
GLYMA_16G176600	-	2.3	1.13935e-05	-0.1	0.999705	0.2	0.89115	1.5	0.0246244	2.6	1.2454e-05	2.7	4.97514e-05
GLYMA_06G010200	-	1	1.16892e-05	0.3	0.68171	0.3	0.575699	0.4	0.181073	0.3	0.450736	0.4	0.154508
GLYMA_14G158600	-	2.6	1.19814e-05					2.5	2.49392e-05	4.7	6.21618e-15	5	1.89239e-13
GLYMA_13G249600	-	-1.8	1.26275e-05	-0.5	0.466989	-0.7	0.399148	-0.8	0.162229	0.3	0.591937	-0.3	0.668362
GLYMA_12G097200	-	2.2	1.33099e-05	0.8	0.615234	0.5	0.699825	1.6	0.0117009	4	6.08846e-16	3.9	6.64078e-09
GLYMA_18G119200	-	-2.4	1.35324e-05	-1.2	0.0978689	-3.1	1.47669e-09	-0.9	0.357515	1.7	0.00883638	2.2	0.00796197
GLYMA_07G219800	-	-2	1.41399e-05	0.4	0.932759	-0.8	0.349448	-0.8	0.0491218	-0.6	0.16033	-0.7	0.279666
GLYMA_09G060200	-	1.3	1.45867e-05	0.2	0.875845	-0.1	0.926965	1.1	0.0159612	0.8	0.00223876	0.6	0.28388
GLYMA_13G260100	-	1.3	1.52556e-05	-0.2	0.956224	-0.5	0.349672	0.4	0.486044	-0.8	0.0162267	-0.6	0.360765
GLYMA_02G047400	-	2	1.55046e-05	-0.4	0.933464	-0.1	0.935808	1.2	0.0317568	-0.1	0.935209
GLYMA_01G204500	-	1.6	1.56902e-05	0.1	0.999705	0.5	0.576532	1.2	0.0197812	1	0.0135901	1.2	0.0671695
GLYMA_10G200800	-	-2.4	1.57537e-05	0.4	0.961821	0.6	0.458184	-0.3	0.876569	-0.6	0.58111	-0.4	0.766559
GLYMA_13G355000	-	-1.6	1.57626e-05	-0.9	0.0389723	-1	0.0899589	-1.3	0.00182653	0.2	0.640444
GLYMA_03G144500	-	1	1.63647e-05	0.6	0.089967	0.7	0.106636	0.9	0.000248177	1.9	1.70665e-13	1.7	8.08508e-06
GLYMA_05G196500	-	-1.8	1.63647e-05	-0.3	0.936927	-1.3	0.00154601	-1.1	0.000624683	-0.5	0.557934	-1.7	1.82735e-05
GLYMA_11G077800	-	1.8	1.63647e-05	0.6	0.503817	0.8	0.0820598	0.6	0.363933	0.8	0.115637	0.8	0.203592
GLYMA_17G211300	-	2.6	1.63647e-05					2.1	0.00115929	5	1.56883e-16	2.3	0.0186882
GLYMA_04G041200	-	2	1.63708e-05	0.2	0.998303	-0.3	0.779933	1.5	0.00489812	0.9	0.0641295	0.3	0.754303
GLYMA_20G102200	-	1.7	1.75833e-05	-0.5	0.593263	-0.1	0.957664	0.7	0.231621	-0.7	0.115261	-0.2	0.818961
GLYMA_15G072400	-	1.8	1.79273e-05	-1.1	0.109518	-2	3.07523e-05	1.1	0.100568	0.2	0.826924	-0.1	0.915272
GLYMA_03G105700	-	-2.3	1.79895e-05	-1.5	0.00326782	-1.2	0.0852184	-1.6	0.0193529	-1.5	0.0165599	-1	0.307553
GLYMA_08G204300	-	1.7	1.81211e-05	0.4	0.913692	0.6	0.426187	1.6	7.19398e-05	1.8	3.9456e-08	2.1	0.00020675
GLYMA_18G205400	-	2.1	1.85118e-05	1	0.240176	0.1	0.954701	1.6	0.0112805	0.2	0.888768	0.5	0.747117
GLYMA_13G111500	-	1.4	1.87498e-05	-0.2	0.980339	-0.5	0.204073	1.1	0.0317739	-0.1	0.849092	0.3	0.478611
GLYMA_18G182800	-	-2.3	1.87766e-05			0.1	0.965688	-0.4	0.78659	-1.4	0.0263464
GLYMA_19G155600	-	-1.7	1.88266e-05	-0.8	0.158386	-1.2	0.00367058	-1.2	0.00774476	-0.5	0.375994	-0.6	0.333798
GLYMA_20G066800	-	1.6	1.88419e-05	-0.1	0.999705	0.1	0.972517	1.7	0.00566428	1.5	0.003804	1.3	0.0815811
GLYMA_16G176800	-	2.3	1.89467e-05	0.6	0.827399	-0.3	0.876788	1.6	0.0159612	1	0.249296	1.1	0.240595
GLYMA_12G031300	-	2.1	1.95821e-05	0.7	0.689326	1.3	0.0670201	1.3	0.014071	1.3	0.0426089	2.1	0.002376
GLYMA_06G189100	-	-2.3	2.02318e-05	-2.5	1.66147e-06	-2.7	7.12311e-08	-2.3	7.87875e-06	-2.4	3.34016e-05	-2.4	7.20607e-05
GLYMA_02G028400	-	2	2.11222e-05	-2.6	8.58632e-09	-0.9	0.367746	1.1	0.104204			1.2	0.303269
GLYMA_07G039900	-	1.1	2.12825e-05	0.3	0.839301	0.1	0.902229	1.2	0.00844638	1.2	1.34633e-05	1.8	0.000202879
GLYMA_10G203700	-	-2.1	2.12901e-05	-1.8	0.000799036	-1.7	0.00193637	-1.2	0.119938	-2.2	3.64486e-05	-1.3	0.0739262
GLYMA_15G179600	-	1.6	2.12901e-05	0.4	0.690258	0.3	0.738685	1.9	8.7349e-05	2.2	8.77356e-11	2.3	2.45065e-07
GLYMA_03G249000	-	1.6	2.14944e-05					1.3	0.0016641	0.8	0.17993	0.4	0.771132
GLYMA_04G064800	-	-1.8	2.14944e-05	-0.4	0.841134	-0.6	0.478027	-1	0.0464238	-0.7	0.284477	-1.1	0.11475
GLYMA_02G154000	-	-1.5	2.15172e-05	-1	0.0418691	-1.1	0.00106891	-1.1	0.00844638	-1.3	8.82042e-05	-1.6	0.0063344
GLYMA_17G005800	-	-2.2	2.21493e-05	-1.4	0.00980618	-1.8	0.000150821	-1.9	3.55103e-05	-2.5	3.04299e-06	-1.5	0.02138
GLYMA_06G031900	-	1.5	2.2963e-05	0.5	0.314458	0.1	0.914824	1.3	6.08546e-08	1.2	0.0003368	0.7	0.306137
GLYMA_06G170300	-	2.3	2.30095e-05	2.9	3.69697e-08			2.7	1.81882e-06	2.9	1.7273e-10	3.3	1.24726e-08
GLYMA_18G018200	-	-1.7	2.30936e-05	-2	1.27895e-07	-2.5	1.15705e-12	-1.4	0.00082693	0.1	0.893458	-0.1	0.904337
GLYMA_18G256400	-	-1.7	2.33846e-05	-4.1	2.22736e-22	-3	2.5305e-14	-1	0.0545511	-0.4	0.466341	0.4	0.600435
GLYMA_01G131100	-	-2.4	2.33894e-05	-2.7	5.92686e-07	-3.1	5.10045e-09	0.1	0.946368	1.4	0.0219748	2.4	0.00222432
GLYMA_13G210800	-	1.3	2.37319e-05	-0.8	0.12533			0.4	0.665897	-0.6	0.222333	-0.3	0.695822
GLYMA_20G111800	-	1.4	2.41079e-05	-0.4	0.843645	-0.4	0.616839	0.6	0.321684	0.3	0.501386	0.3	0.647644
GLYMA_11G220900	-	2.5	2.4559e-05					1.4	0.0628926	1.9	0.0278197	1.7	0.0964227
GLYMA_04G239900	-	-1.9	2.47127e-05	-1.2	0.0121593	-1.5	0.00165523	-1.7	0.000298962	-0.6	0.299656	-0.9	0.123264
GLYMA_01G112700	-	-1.1	2.51399e-05	-0.9	0.00497364	-1.2	1.21467e-07	-0.9	7.05161e-05	-0.9	0.00205679	-0.6	0.0754516
GLYMA_07G267800	-	-1.1	2.56386e-05	0.4	0.777076	-0.2	0.670152	-0.9	0.0656096	1	6.70231e-05	0.1	0.93358
GLYMA_14G140400	-	-1.3	2.56386e-05	-1.2	0.00022074	-1	0.00175179	-0.4	0.50769			0.4	0.655347
GLYMA_13G203000	-	-1.2	2.62162e-05	-0.1	0.999705	-0.1	0.937008	-0.3	0.759243	0.6	0.316335	-0.2	0.70271
GLYMA_15G162600	-	-1.4	2.65458e-05	-0.6	0.323285	-0.7	0.186508	-0.7	0.0900393	0.1	0.763735	-0.1	0.889364
GLYMA_07G056500	-	-1.3	2.69799e-05	-1.2	0.00163525	-0.6	0.323848	-0.5	0.315417	-1.6	1.26521e-08	-0.5	0.531652
GLYMA_06G290200	-	1.8	2.75106e-05	0.1	0.999185	0.1	0.948776	1.6	0.00807809	1.7	1.62702e-06	1.9	2.09478e-06
GLYMA_01G219500	-	-2.1	2.768e-05	-1.4	0.0120656	-2	2.71625e-05	-1.8	0.000232073	-2	0.00015286	-1.6	0.0048573
GLYMA_07G053400	-	-1.6	2.77435e-05	0.5	0.583195	-0.6	0.506025	-1.1	0.0398986	-0.2	0.619476	-0.4	0.498916
GLYMA_07G039800	-	1.6	2.87053e-05	0.2	0.98199	0.2	0.791343	1.7	1.83492e-12	1	5.80399e-05	1.1	1.53089e-06
GLYMA_13G064300	-	-1.9	2.96379e-05	-2.6	5.90039e-10	-1.8	4.66315e-05	-0.4	0.694376	0.1	0.881308	0.9	0.261321
GLYMA_06G115100	-	1.6	3.0463e-05	0.2	0.97543	-0.3	0.803177	1.4	0.0113226	0.8	0.076237	1	0.0532126
GLYMA_15G019400	-	1.2	3.14751e-05	-0.1	0.998126	-0.2	0.852315	0.6	0.180009	-0.3	0.548954	0.4	0.467086
GLYMA_11G052100	-	-1.1	3.5096e-05	-1.4	3.69697e-08	-0.8	0.00125451	-1.1	3.55103e-05	-0.4	0.411199
GLYMA_13G305500	-	-2	3.57602e-05	-0.1	0.999705	-0.9	0.0859684	-0.4	0.798538	-0.3	0.723682	-0.5	0.538768
GLYMA_06G154400	-	1.9	3.95069e-05	-0.8	0.61117	-0.9	0.284684	0.5	0.645325	1.8	0.00424402	3.4	7.79066e-08
GLYMA_13G304400	-	1	3.99595e-05	-0.2	0.946572	-0.2	0.769695	-0.2	0.770431	0.4	0.18724	-0.7	0.311566
GLYMA_03G130500	-	-2.3	4.01679e-05	-1	0.253339	-1.4	0.0347292	-1.9	0.000512403	-0.9	0.147896	-0.5	0.639983
GLYMA_02G252200	-	-1.6	4.03456e-05	-0.6	0.538394	-1.1	0.0280442	-1.1	0.0368576	-0.2	0.716534	-0.8	0.219395
GLYMA_03G021300	-	1.7	4.03456e-05	0.4	0.857953	0.4	0.714742	1.6	0.0125449	0.6	0.341033	0.6	0.386185
GLYMA_07G080700	-	1.6	4.03456e-05	1.3	0.000335006	1	0.0428658	1.3	0.00767737	1.3	0.000219515	1.6	1.60557e-08
GLYMA_11G127500	-	-1.4	4.03456e-05	0.2	0.962535	0.1	0.919194	-0.2	0.870871	0.3	0.58664
GLYMA_15G022800	-	1.7	4.03456e-05	0.1	0.999705	0.2	0.90787	1.4	0.00129101	0.7	0.141538	0.5	0.470653
GLYMA_14G104100	-	1.3	4.03875e-05	0.3	0.893411			1.1	0.0979092	0.2	0.783889	0.3	0.694312
GLYMA_04G069500	-	2.2	4.05751e-05	0.6	0.811934	-0.2	0.881047	1.8	0.00383767	2.9	4.67888e-07	2.4	0.00283932
GLYMA_13G181000	-	2.3	4.05751e-05	-0.5	0.888943	-1.4	0.0300818			0.2	0.869631	0.9	0.35478
GLYMA_05G247900	-	-1.6	4.3867e-05	-0.9	0.119885	-1	0.0224881	-1.2	0.00648536	-1	0.0490619	-0.4	0.622146
GLYMA_08G064400	-	-2.1	4.3867e-05	-2.7	1.14753e-07	-2.9	2.38285e-10	-1.6	0.000111333	0.7	0.159494	1.2	0.201928
GLYMA_17G039300	-	-2	4.40659e-05	-1	0.0957832	-1.3	0.0223639	-0.7	0.428619	-0.1	0.937138	0.1	0.929338
GLYMA_01G239600	-	1.3	4.45415e-05	1	0.000653408	1.2	0.0221042	1.6	8.74085e-07	2.5	2.28558e-15	2.1	6.18235e-08
GLYMA_14G206600	-	-2.3	4.45415e-05	-1.1	0.240487	-1.1	0.171468	-0.8	0.393194	-0.4	0.659346	0.1	0.951046
GLYMA_03G259900	-	-1.7	4.49871e-05			-0.6	0.395166	-1.3	0.000368807			-0.9	0.0521154
GLYMA_08G288600	-	1.4	4.49871e-05	-0.1	0.999185	-0.1	0.900685	0.9	0.0777752	1.2	0.000777648	0.5	0.304049
GLYMA_14G066000	-	-1.6	4.49871e-05	-5.7	2.69395e-54	-3.6	2.7928e-25	-1	0.0259578	-5.5	1.36874e-49	-4.4	2.22997e-25
GLYMA_17G041300	-	-1.5	4.49871e-05	-0.7	0.0571928	-0.9	0.00260884	-1.3	8.26246e-06	-1.3	1.30687e-05	-0.7	0.0789187
GLYMA_17G216100	-	-2.2	4.49871e-05	-1	0.126581	-0.6	0.483081	-1.2	0.0882672	-1.9	0.000168931	-1.4	0.0147672
GLYMA_19G091400	-	1.4	4.49871e-05	0.5	0.742753	0.5	0.444426	0.8	0.0281516	-0.2	0.661377	-0.4	0.62786
GLYMA_16G169600	-	1.8	4.60808e-05	0.6	0.768934	0.3	0.856695	1.3	0.0256709	0.8	0.220071	0.9	0.319533
GLYMA_12G105300	-	1.9	4.63768e-05	0.4	0.939577			1.7	7.2372e-06	1.1	0.0220129	1.1	0.0444099
GLYMA_17G237900	-	1.4	4.8019e-05	-0.3	0.898791	0.2	0.870191	0.8	0.155941	1.1	0.00188298	0.9	0.0191882
GLYMA_13G301700	-	-2.2	4.8627e-05	-3.5	7.77533e-18	-2.5	1.9825e-11	-0.8	0.231892	0.1	0.944346	0.7	0.54487
GLYMA_11G121700	-	2.5	4.86478e-05			0.3	0.853305	0.8	0.475414	1.5	0.162768	1.2	0.357403
GLYMA_19G115300	-	-2	5.10365e-05	-3	4.66857e-11	-3.2	2.14275e-13	-0.9	0.179043	1	0.120366	1.6	0.0646709
GLYMA_05G064200	-	2.1	5.19417e-05	0.4	0.948952	0.1	0.947085	1.7	0.010142	2.1	2.14555e-05	2.6	3.25791e-05
GLYMA_06G181400	-	-1.8	5.20992e-05	-0.5	0.662563	-0.1	0.958462	-0.6	0.418205	-1.3	0.00298084	-1	0.0303966
GLYMA_18G280900	-	1.5	5.22746e-05	1	0.170185	1	0.126776	1.8	0.00130497	0.6	0.152172	1	0.114679
GLYMA_12G177900	-	-1.3	5.23502e-05	-0.4	0.578329	-1.1	2.0724e-05	-1	4.94913e-06	-0.1	0.940687	-0.6	0.149045
GLYMA_13G139200	-	-1.2	5.23502e-05	-0.4	0.736541	-0.7	0.0594017	-1.2	3.75645e-05	-0.2	0.671561	0.5	0.46376
GLYMA_06G107300	-	1.5	5.2946e-05	-0.3	0.958356	0.2	0.893184	1.1	0.0752274	0.1	0.874955	0.7	0.217913
GLYMA_11G124500	-	1.8	5.33702e-05	-0.1	0.999705	0.4	0.770663	1.8	0.00182653	2.8	8.04747e-06	2.4	8.75877e-09
GLYMA_15G106400	-	2	5.33702e-05	0.9	0.44593	0.5	0.702333	1.3	0.0338198	0.1	0.941466	0.4	0.730175
GLYMA_06G085000	-	-1.6	5.40096e-05	-2	2.12509e-06	-1.9	5.52915e-06	-1.4	0.0126522	-1.5	0.00257821	-1.1	0.0466807
GLYMA_08G214800	-	-1.2	5.43769e-05	-0.1	0.999705			-0.5	0.374834	-0.7	0.0629593	-0.7	0.165724
GLYMA_02G237600	-	-2.5	5.70718e-05	-1.1	0.223281	-1.1	0.176509	-1.2	0.0846819	-1.4	0.0410286	-0.3	0.830473
GLYMA_01G180700	-	-1.6	5.73651e-05	-0.1	0.999185	-0.5	0.528471	-1.1	0.000770639	-0.7	0.0677208	-0.2	0.70854
GLYMA_19G043000	-	2.2	5.85019e-05	-1.1	0.00462407	-0.8	0.180904	1.3	0.0791156	-1.5	9.29284e-06	-1.5	6.41829e-06
GLYMA_17G068900	-	1.8	6.38516e-05	0.3	0.958602	0.6	0.548792	1	0.0838718	-1.6	0.0462877	-0.5	0.692745
GLYMA_11G047900	-	-1.2	6.55828e-05	-0.3	0.827748	-0.3	0.564774	-1.2	0.000249829	-1.1	6.42141e-05	-0.4	0.497722
GLYMA_11G185700	-	2	6.55828e-05	-0.5	0.885078	-0.5	0.681474	1.7	0.0059132	3.3	1.46175e-12	2.6	3.79124e-05
GLYMA_09G055600	-	-1.5	6.58974e-05	-0.2	0.975362	-0.5	0.5336	-1.1	8.5735e-05	0.3	0.452682	0.2	0.748497
GLYMA_10G043200	-	0.9	6.60892e-05	0.4	0.596007			0.7	0.00897054	0.7	0.00017796	0.2	0.661796
GLYMA_01G218400	-	-1	6.66029e-05			0.1	0.849086	-0.2	0.779174	0.3	0.498313	0.5	0.237697
GLYMA_01G165400	-	1.5	6.76166e-05	-0.2	0.941454	0.1	0.919194	0.9	0.0443026	-0.6	0.104725	-0.1	0.916952
GLYMA_08G202600	-	-1.1	6.77777e-05	-1.1	0.00493456	-1.2	5.28745e-07	-1	0.000104065	-1.3	2.58719e-07	-0.7	0.0180951
GLYMA_09G122600	-	-2	6.98724e-05	-1.7	0.00130769	-1.6	0.00241199	-0.7	0.431341	-0.3	0.791651	-0.3	0.83156
GLYMA_07G107000	-	-1.7	7.01294e-05	-1.2	0.00162189	-1.3	0.00236127	-0.1	0.953161	-0.6	0.158501	-0.6	0.557501
GLYMA_18G247200	-	1.1	7.02059e-05	-0.1	0.999705			0.8	0.0645262	0.8	0.00403762	0.6	0.42145
GLYMA_01G181800	-	-1.4	7.1481e-05	-1.6	5.57508e-05	-1.6	0.000108014	-0.6	0.203114	0.5	0.179804
GLYMA_14G064200	-	-1.6	7.17186e-05	-0.3	0.961492	-0.3	0.805596	-0.9	0.100975	-0.3	0.721413	-0.5	0.614737
GLYMA_09G254300	-	1.4	7.33172e-05	0.4	0.485027	0.6	0.376874	1.4	0.0146813	1.2	0.0013773	1.1	0.0238834
GLYMA_09G270900	-	2.4	7.41807e-05	0.3	0.991171	0.3	0.879514	2.5	1.24126e-05	3.1	4.18494e-07	3.3	7.72976e-06
GLYMA_12G027200	-	-2.3	7.53397e-05	-1.8	0.00146024	-2.1	0.000132037	-3	3.26102e-08			-2.9	1.06994e-05
GLYMA_02G210300	-	1.9	7.55219e-05	-0.1	0.999705	-0.2	0.910976	1.7	0.010487	3.3	7.31956e-13	3	3.22838e-06
GLYMA_03G130900	-	1.7	7.64603e-05	-0.4	0.732359	-0.9	0.0401394	0.6	0.513098	-0.1	0.848462	0.2	0.813112
GLYMA_07G006700	-	2	7.66393e-05	-0.2	0.992404	-0.4	0.795474	1.6	0.0186695	1.9	0.000951209	1.9	0.0249347
GLYMA_02G292100	-	1.8	7.716e-05	0.2	0.999185	-0.1	0.967083	1.9	0.00302854	1.9	0.000269632	2.6	1.14107e-05
GLYMA_07G240000	-	-1.8	7.716e-05	-3.1	7.08291e-13	-2.4	2.1201e-07	-1.4	0.0102005	-2.2	4.29447e-06	-2	0.000229439
GLYMA_17G213600	-	-1	8.08083e-05	-0.9	0.000366275	-0.9	0.0011014	-0.6	0.025556			0.4	0.532577
GLYMA_16G090000	-	-2.1	8.23328e-05	0.5	0.827748	-0.4	0.681327	-0.9	0.0615152	0.8	0.0367634	0.6	0.225162
GLYMA_17G067800	-	2	8.25288e-05	-0.3	0.973202	-1.5	0.00775333	1	0.101937	2.5	5.77521e-10	1.7	0.00134544
GLYMA_17G102900	-	-1.1	8.25288e-05	-0.2	0.939577	0.1	0.915375	-0.4	0.130796	-1.7	8.62469e-11	-0.6	0.130905
GLYMA_01G210800	-	-1.7	8.48504e-05	-0.4	0.745569	-0.6	0.165615	-1.1	0.000747161	-1.3	7.04596e-05	-1.3	0.0171846
GLYMA_18G020500	-	-2.1	8.85009e-05	1.3	0.0581349	0.2	0.856687	-0.4	0.675956	-0.1	0.938333	0.5	0.454732
GLYMA_02G154500	-	1.5	8.8864e-05	1.2	0.00127903	0.6	0.444052	0.7	0.108395			0.2	0.907396
GLYMA_18G080200	-	-2	9.01549e-05	0.3	0.981924	-0.3	0.835246	-1.1	0.0446442	-0.3	0.703672	-0.4	0.713249
GLYMA_14G092600	-	-1.1	9.03641e-05	-0.1	0.981924	-0.3	0.517069	-1.1	0.000270562	-0.5	0.10085	-0.1	0.936568
GLYMA_20G118100	-	-2.2	9.12788e-05	-1.2	0.0775125	-1.4	0.0125904	-1.4	0.0223503	0.1	0.953337	0.1	0.933624
GLYMA_19G144600	-	-1.6	9.15295e-05	0.5	0.684058	0.1	0.923806	-0.5	0.472502	0.5	0.322982	0.4	0.573763
GLYMA_14G089200	-	-1.3	9.25683e-05	0.4	0.539959	0.6	0.127967	-0.2	0.909096	-0.1	0.873685	-0.1	0.927853
GLYMA_09G065300	-	1.4	9.30075e-05	-0.2	0.980479	-0.4	0.580602	1	0.00825868	0.7	0.104054	0.8	0.171276
GLYMA_18G219300	-	-2.4	9.40521e-05	-0.3	0.9881	-1.3	0.0661765	-1.2	0.0904287	0.3	0.821927	-1.5	0.0558593
GLYMA_04G035200	-	2	9.41354e-05	0.5	0.887649	0.2	0.886603	1.8	0.00129422	1.3	0.0487467	1.1	0.280575
GLYMA_09G240100	-	-1.7	9.41354e-05	-3.1	9.92647e-11	-2.2	4.7307e-08	-0.5	0.498157	-0.1	0.893744	0.5	0.502312
GLYMA_04G012400	-	1.2	9.7218e-05	0.4	0.573018	0.1	0.941773	0.8	0.00541266	1.6	1.15802e-13	1.2	0.000598635
GLYMA_09G269600	-	-1.7	9.7218e-05	0.8	0.416093	0.8	0.334749			1.8	5.25023e-11	1.4	4.22836e-05
GLYMA_18G136200	-	1.2	0.000101768			0.3	0.637098	0.7	0.0188422	0.9	0.00941883	0.6	0.118971
GLYMA_14G087600	-	1.5	0.000106447	0.4	0.769764	-0.6	0.0567441	0.8	0.195363	0.8	0.00409496	0.5	0.342529
GLYMA_13G176400	-	1.4	0.000106961	-0.7	0.132404	-0.4	0.59858	1.1	0.0689803	0.1	0.821841	0.4	0.324224
GLYMA_09G109600	-	1.7	0.000109394	1.3	0.000404465	1.5	7.12942e-07	1.9	7.38316e-05	1.3	0.000126434	1.6	0.000418167
GLYMA_06G101600	-	1.3	0.000110982			-0.1	0.915375	1.2	0.0025298	0.6	0.0093209	0.5	0.264633
GLYMA_04G198700	-	-2	0.000112832	0.3	0.884417			-0.7	0.322606	-0.1	0.834071	-0.1	0.964506
GLYMA_11G041300	-	-1.1	0.000116606	-1.4	4.37572e-08	-1.1	0.00117775	-1.2	1.3785e-05	-0.9	0.00152005	-0.8	0.00823903
GLYMA_06G060600	-	-1.7	0.000117086	-0.4	0.929744	-0.6	0.413298			-1.1	0.0429372	-0.3	0.808266
GLYMA_13G117100	-	-2.2	0.000117967	-0.4	0.856394	-0.4	0.753228	-0.6	0.554999	-0.6	0.398815	-0.5	0.561309
GLYMA_13G286700	-	1	0.000118661	0.1	0.973489			0.9	0.0578115	0.5	0.0427455	0.1	0.844649
GLYMA_19G046300	-	-2	0.000119624	-3.7	7.56764e-13	-3	2.35021e-10	0.3	0.872647	1.6	0.0133508	2.2	0.00857218
GLYMA_11G247500	-	-1.6	0.000119698	-0.6	0.42753	-1	0.0357956	-1.2	0.00541952	-0.1	0.829622	-0.2	0.874413
GLYMA_06G101200	-	-1.9	0.000123437	-1.2	0.0101464	-0.6	0.374049	-0.5	0.599786	-0.8	0.144898	-0.1	0.924368
GLYMA_15G020900	-	-1.7	0.000126778	-1.6	0.00115313	-1.6	0.000210003	-0.9	0.125919	-2.3	4.02148e-08	-1.1	0.0311432
GLYMA_10G276600	-	1.5	0.000129819	0.3	0.93306	0.1	0.961728	0.9	0.219585	0.9	0.134294	1.5	0.000975771
GLYMA_10G209800	-	-1.6	0.00013076	0.2	0.981924	-0.2	0.845996	-0.7	0.280012	-0.1	0.882358	-0.4	0.684414
GLYMA_03G227400	-	-1.4	0.000133519	0.2	0.98859	-0.2	0.833788	-0.4	0.624856	0.4	0.435041	-0.5	0.462499
GLYMA_19G136700	-	2	0.000136272	0.2	0.999185	0.3	0.840013	1.3	0.0460746	-0.6	0.628701	-0.8	0.51743
GLYMA_06G132500	-	0.9	0.00013891	-0.4	0.590205	-0.1	0.836009	0.9	0.0187694	-0.3	0.442821	0.1	0.890363
GLYMA_09G239600	-	1.4	0.000140032	-1.3	0.00912635	-0.2	0.869123	0.8	0.190959	-0.9	0.118772	1.1	0.0913253
GLYMA_06G149500	-	1.7	0.000144048	0.6	0.467926	0.7	0.273234	1.5	0.000118547	1.2	0.00325638	1.6	0.0066457
GLYMA_05G232500	-	1.8	0.000145685	0.2	0.999185	0.5	0.68717	1.4	0.0390244	0.2	0.829854	0.9	0.218363
GLYMA_01G193600	-	1.8	0.000149613	0.3	0.978966	0.3	0.805758	1.7	0.0019479	2.9	2.55898e-09	2.2	6.09282e-05
GLYMA_17G156100	-	2.3	0.000151601	1.1	0.247131	0.4	0.812649	2	0.00145767	2.6	0.000188193	3.1	1.06446e-05
GLYMA_17G122400	-	-1.8	0.000152356	-1.8	0.000218188	-1.6	0.00102754	-1.3	0.000469159	-2	5.44915e-09	-0.8	0.0320273
GLYMA_09G174200	-	1.8	0.000152969	0.5	0.837278	0.9	0.154084	1.8	0.000758891	1.7	0.00113457	1.6	0.05577
GLYMA_14G074700	-	1.6	0.000152969	0.4	0.618314	0.4	0.586591	1.4	0.00719495	0.5	0.260252	0.9	0.127076
GLYMA_17G216800	-	1.2	0.000153262	-0.1	0.999705	-0.2	0.853118	0.5	0.442615	-0.2	0.653334	0.4	0.528373
GLYMA_14G184800	-	-2.2	0.000153394	-3	1.88082e-09	-2.5	3.78319e-08	-1	0.132572	-0.2	0.824927	0.2	0.912052
GLYMA_10G266500	-	-1.7	0.000153466	0.2	0.982346	-0.5	0.49747	-0.9	0.315539	-2.6	1.0326e-09	-1.8	0.000122582
GLYMA_11G037900	-	-1.2	0.000154858	-0.4	0.861361	-0.8	0.0342369	-1	0.00123578	-0.8	0.00519184	-0.6	0.241644
GLYMA_02G003700	-	-1.1	0.000158054	-0.6	0.456891	-0.8	0.00805295	-0.7	0.0636428	-0.9	0.00189676	-0.8	0.104865
GLYMA_08G302500	-	-1.2	0.000158054	-1.1	0.00116713	-1.6	5.46682e-09	-1.2	7.19735e-05	-1.5	2.91283e-06	-1.7	6.67777e-05
GLYMA_13G352000	-	1.4	0.00015817	-0.3	0.966121			1.1	0.0235785	0.2	0.669912	0.6	0.140964
GLYMA_17G111400	-	2	0.00015817	-0.1	0.999705	-0.7	0.277168	1	0.118207	0.1	0.860557	-0.2	0.810302
GLYMA_20G152800	-	1.6	0.000163279	0.4	0.916213	-0.3	0.817549	1.3	0.0234018	1.7	1.40863e-05	1.7	0.00153296
GLYMA_14G201300	-	-2.1	0.000164477	-2	0.000394333	-1.1	0.177413	-3.2	6.7792e-11	-2.2	1.40544e-05	-0.5	0.653084
GLYMA_06G294400	-	2.4	0.000164908					1.9	0.00316455	2.4	0.00308744	1.3	0.235899
GLYMA_07G153100	-	-1.4	0.00016495	-2	1.01236e-09	-1.8	8.05291e-08			1.6	0.00843345	2.1	0.00628807
GLYMA_03G205400	-	1.5	0.000166096	-0.4	0.93476	0.6	0.520409	0.7	0.328897	-1	0.139004	0.9	0.333605
GLYMA_04G055600	-	2.1	0.000168137	0.5	0.884552	0.5	0.753523	0.7	0.526716	-0.4	0.794584
GLYMA_08G006100	-	-2	0.000168875	-1.1	0.135799	-1	0.241375	-1.8	0.000553008	-1.5	0.00730185	-0.8	0.319555
GLYMA_11G125400	-	1.4	0.000171469			-0.2	0.886603	1.3	0.0255463	2	3.12775e-09	1.8	1.97753e-06
GLYMA_13G341500	-	1.4	0.000172066	-0.8	0.31699	-0.5	0.578294	1	0.031339	-0.4	0.606601	-0.5	0.621329
GLYMA_07G205800	-	-1.4	0.000175549	-1.2	0.00141091	-1.7	8.13024e-06	-0.8	0.0369677	-0.7	0.0301443	-1.1	0.00128235
GLYMA_04G020100	-	-1.4	0.000180699	-0.6	0.36303	-0.9	0.0861353	-1.3	6.21701e-06			0.5	0.52678
GLYMA_09G089500	-	-1.1	0.000180699			-0.1	0.92337	-0.8	0.043529	-0.7	0.0420902	-0.5	0.183159
GLYMA_11G121800	-	1.7	0.000181489	-2.1	0.000488576	0.2	0.939381	0.7	0.432199			3.4	5.23418e-05
GLYMA_20G003500	-	-1.6	0.000181489	1	0.0878384	1	0.250133	-0.4	0.801912	1.2	0.000265245	1.7	0.000142174
GLYMA_10G176600	-	-2	0.000182376	-0.1	0.999705	-0.4	0.709625	-0.9	0.0774033	2.1	0.0199789	1.4	0.0413413
GLYMA_18G191600	LTPd.29	0.1	0.820064	0.1	0.999705	1.1	0.000139008	0.8	0.158151	1.9	4.14174e-09	1.8	2.20631e-12
GLYMA_17G065800	-	-1.9	0.000192213	-0.7	0.440141	-0.5	0.543346	-0.3	0.84474	0.3	0.634185	0.9	0.144528
GLYMA_09G202700	-	-1.2	0.000194344	-0.1	0.999705	-0.8	0.0558574	-1.1	0.00557091	0.2	0.672393	-0.4	0.443274
GLYMA_14G048500	-	-2	0.000204527	-1	0.0754832	-1.3	0.017024	-1.1	0.0855756	0.4	0.500029	-0.1	0.910278
GLYMA_06G275600	-	1.1	0.000204819	0.1	0.989021	0.2	0.681729	0.9	0.0313449	0.7	0.0322701	0.4	0.331584
GLYMA_02G210800	-	1.6	0.00021169	-0.2	0.991056	-0.5	0.674415	1.5	0.0087379	0.1	0.958235	0.5	0.581158
GLYMA_18G045200	-	1.4	0.000214783	-0.8	0.433153	-1.7	0.000209136	0.4	0.663982	1.1	0.00453646	1.2	0.0363255
GLYMA_09G008700	-	-1.3	0.000217329	-0.5	0.485664	-1.3	0.00218899	-1.1	0.00281092	-1	0.0418856	-0.6	0.157967
GLYMA_02G301800	-	1.5	0.000219095	0.3	0.949862	0.2	0.850539	1	0.12614	1.9	1.74482e-05	1	0.140964
GLYMA_04G247800	-	-1.9	0.000223056	-0.7	0.508702	-0.1	0.947808	-0.9	0.19584	-0.8	0.156025	-0.1	0.948499
GLYMA_20G150300	-	-1.7	0.000226904	-1	0.0262243	-1.5	0.000127701	-1.4	0.000243776	-1.2	0.00695446	-1.4	0.0636094
GLYMA_06G221700	-	1.6	0.000229994	-0.7	0.42495			0.8	0.321252	-0.7	0.306764
GLYMA_11G238700	-	-1.4	0.000232536	0.3	0.910995	-0.3	0.742803	-0.9	0.0124604	-0.6	0.101538	-1	0.00201083
GLYMA_17G016300	-	-1.1	0.000232536	-2.5	9.81379e-23	-2.2	8.7885e-17	-1.1	0.000413985			0.5	0.646365
GLYMA_12G077700	-	-1.6	0.000242841	0.3	0.945904	-0.5	0.435863	-0.7	0.310204	0.6	0.131134	-0.5	0.516309
GLYMA_13G371100	-	1.6	0.000244224	0.6	0.621096	0.6	0.540508	0.6	0.487148	-0.2	0.790793	-0.5	0.507115
GLYMA_07G248400	-	1.7	0.000245029	1.9	3.98427e-07	1.7	0.000299401	1.4	0.0244664	2.2	8.77895e-08	1.5	0.00177605
GLYMA_13G146700	-	1.1	0.000258214	0.7	0.0350927	0.5	0.152216	0.9	0.00713897	0.7	0.034993	0.5	0.184939
GLYMA_14G116400	-	2.3	0.000263013					1.8	0.00979926	4.5	1.96219e-11	1.9	0.073521
GLYMA_13G181900	-	1.3	0.000265353	0.6	0.657842	0.7	0.208336	1.3	0.000304176	0.6	0.175262	1	0.0859361
GLYMA_03G001800	-	1.3	0.000266894	0.1	0.999185	-0.1	0.942891	1.4	0.00174683	1.2	0.000165641	1.5	0.00112307
GLYMA_16G016300	-	-1	0.000270465	-1.3	0.000127458	-1.4	4.112e-07	-0.8	0.000290393	-0.7	0.0053511	-0.4	0.423101
GLYMA_11G087900	-	-1.2	0.000273119	-0.7	0.147596	-1.1	0.000836442	-0.8	0.0465433	-0.2	0.622428	-0.4	0.247896
GLYMA_05G068500	-	-1	0.000280629	-0.9	0.000883203	-0.9	0.00421513	-0.2	0.846945	1	0.00638441	1.5	0.0502817
GLYMA_17G051400	-	1.5	0.000292268	0.5	0.778566	0.1	0.929685	1.3	0.00240192	1.5	1.26758e-07	2	2.21749e-05
GLYMA_15G093100	-	2.3	0.000292369	1	0.341438			1.7	0.00971427	5.1	2.18546e-17	5	3.65418e-12
GLYMA_12G137700	-	2.1	0.000294968	0.6	0.842715			2	0.001991	5.1	4.10369e-21	3.9	2.79783e-08
GLYMA_17G066500	-	1.8	0.000294968	-0.4	0.937858	-0.8	0.350577	1.1	0.146325	0.4	0.608077	0.5	0.598106
GLYMA_16G196300	-	2.1	0.000295086	3.4	9.69096e-12	0.9	0.419688	1.7	0.00688823	6.6	1.53544e-44	3.4	9.49852e-08
GLYMA_20G028000	-	-1.3	0.000295776	-0.2	0.980339	-0.4	0.692183	-0.7	0.22424	0.7	0.0305011
GLYMA_06G037000	-	1.4	0.000306495	0.3	0.816942	0.2	0.875397	1.9	1.48729e-05	1.6	0.000384358	2	7.71141e-09
GLYMA_04G165900	-	-1.8	0.00031211	-1.9	1.69049e-05	-2.1	7.42454e-07	-1.8	0.000294167	-2	1.96006e-05	-1.8	0.000319963
GLYMA_14G092800	-	-1.4	0.000314572	0.8	0.536548	-0.2	0.849737	-0.6	0.239492	0.2	0.713908	0.5	0.55882
GLYMA_09G202600	-	-1.4	0.000327153	0.3	0.966624	-0.4	0.563785	-0.8	0.0476014	0.5	0.176031
GLYMA_18G004200	-	-1.5	0.000329697	-0.2	0.948109	-0.9	0.117137	-0.7	0.0744997	0.4	0.330836	-0.2	0.734153
GLYMA_19G126400	-	-1.1	0.000334005	-0.3	0.786808	-0.8	0.0308598	-1.3	0.00165272	-1.1	0.00206032	-0.9	0.00498003
GLYMA_15G084100	-	2.1	0.000338471	0.4	0.931221	0.4	0.738596	1.3	0.0548298	0.9	0.34452	-0.2	0.875632
GLYMA_06G162700	-	1.2	0.000346743	0.2	0.970424	0.1	0.915734	0.7	0.0838718	-0.1	0.838224	-0.3	0.715886
GLYMA_09G144800	-	-1	0.000346743	0.4	0.639322	0.2	0.79422	-0.6	0.169487	0.1	0.898506	-0.3	0.516364
GLYMA_07G035800	-	-1.2	0.00035088	0.5	0.698449	0.8	0.0178367	-0.3	0.831169	-1	0.0046314	-0.1	0.951294
GLYMA_10G193500	-	-1.8	0.00035088	-1.4	0.0148153	-1.6	0.000986344	-1.1	0.0758795	-0.8	0.163602	-0.9	0.258767
GLYMA_05G180600	-	-1.8	0.000364183	-0.3	0.978966	-0.8	0.291382	-0.4	0.77646	-0.6	0.4033	-1	0.302301
GLYMA_16G220700	-	-2.1	0.000364183	-0.4	0.945551	-0.3	0.846824	-1.3	0.0497646	-1.3	0.0629369	-1	0.248199
GLYMA_07G055200	-	0.9	0.000364632	0.2	0.98533	-0.2	0.72305	0.7	0.0259011	0.3	0.327927	0.1	0.882946
GLYMA_17G145400	-	1.5	0.000364632	-1.2	0.016216	-1	0.136982	0.8	0.168249	1.1	0.0115378	1.1	0.028763
GLYMA_14G206300	-	-1.8	0.000367885	-0.7	0.420222	-0.5	0.711003	-0.8	0.308849	0.2	0.821996	-0.1	0.96163
GLYMA_08G039200	-	-1.6	0.000370572	0.4	0.83767	0.3	0.80285	-0.5	0.560676	1	0.00709524	0.4	0.65678
GLYMA_01G086700	-	1.5	0.000372119	0.4	0.892437	0.4	0.615961	1.1	0.0695092	1.8	8.42765e-07	1.5	0.00478188
GLYMA_10G231200	-	-1.3	0.000372119	-0.4	0.4888	-1	0.006938	-0.1	0.93938	-0.1	0.911645	-0.5	0.586427
GLYMA_11G236200	-	-1	0.000378699	0.3	0.846534	-0.2	0.746382	-0.9	0.0116358	-1	0.000176324	-0.9	0.00861964
GLYMA_13G162600	-	-1.6	0.000380281	0.1	0.999705	0.2	0.889848	-0.3	0.792313	-0.2	0.820316	-0.2	0.717532
GLYMA_12G204400	-	1.1	0.000381659	0.5	0.126824	0.2	0.726003	0.6	0.256111	0.6	0.0695368	0.2	0.730296
GLYMA_17G230500	-	-1.8	0.000381659	-0.3	0.940905	-0.8	0.368911	-0.7	0.402508	-0.1	0.931246	-0.6	0.436241
GLYMA_01G058500	-	-0.9	0.000383956	0.2	0.978966	0.6	0.227661			-0.5	0.121319	0.4	0.648938
GLYMA_07G073100	-	1	0.000383956	0.2	0.857953	0.3	0.442051	0.6	0.390328	0.2	0.644518	0.7	0.00633706
GLYMA_10G097800	-	-2	0.000384541	-3.9	7.79907e-16	-2.9	3.09539e-08	-2.5	3.04278e-06	-3.5	1.34338e-08	-2.3	0.00139927
GLYMA_05G070200	-	-1.4	0.000387781	-2.5	1.09785e-15	-1.8	3.96519e-07	-1.4	0.000329506	-2.6	1.19504e-11	-2	5.63128e-08
GLYMA_05G021100	-	-1.3	0.000394877	-0.3	0.887495	-0.2	0.766964	-0.1	0.871025	-0.3	0.506038	-0.3	0.65741
GLYMA_13G030200	-	-1.6	0.000400314	0.3	0.968896	-0.2	0.881549	-0.1	0.969432	-0.6	0.483369	-0.4	0.594979
GLYMA_03G042400	-	-1.4	0.000402997	-0.7	0.22362	-0.7	0.331352	-1.3	0.000659358	0.5	0.121194	-0.5	0.421818
GLYMA_05G076700	-	-2	0.000406688	-0.9	0.434902	-1.4	0.0147281	-1.8	0.00233344	-0.2	0.904243	-0.9	0.380764
GLYMA_01G148700	-	-1.3	0.00040948	0.6	0.545865	0.5	0.474599	-0.1	0.946207	-0.2	0.606506
GLYMA_11G183700	-	-1.5	0.000417483			-0.5	0.555369	-0.8	0.089678	-0.1	0.911867	0.1	0.892686
GLYMA_07G133700	-	-2.2	0.000421799	-0.1	0.999705	-0.6	0.543825	-1.3	0.0682526	-0.5	0.663569	-0.5	0.651148
GLYMA_15G014500	-	-1.9	0.000421799	-1.5	0.0345789	-2	5.9115e-05	-1.4	0.0107511	-1	0.0808767	-1	0.164121
GLYMA_17G151000	-	-1	0.000432509	-0.3	0.656977	-0.2	0.64217	0.1	0.945937	1.2	0.00136979	1.4	0.0403305
GLYMA_06G267300	-	2	0.000434087	-0.9	0.4933	-0.6	0.662563			1.7	0.00384431	1.4	0.0426174
GLYMA_19G241500	-	-1.8	0.000435661	-0.1	0.999705	-1	0.051653	-1	0.087538	1.1	0.0648794	1.3	0.0716358
GLYMA_17G130600	-	-2	0.000450635	-0.4	0.856853	-0.3	0.77669	-1.2	0.0345303	-1.6	0.00780009	-0.9	0.291728
GLYMA_10G158400	-	-1	0.000452254	-0.3	0.890985	-0.6	0.158451	-0.6	0.101722	-0.2	0.634243	-0.6	0.179492
GLYMA_12G054500	-	-1.6	0.000452595	-0.5	0.875062	-0.7	0.378197	-0.9	0.153931	-1.1	0.0445263	-0.8	0.482242
GLYMA_12G176100	-	-2.2	0.000453398	-0.2	0.999185	-0.5	0.672679	-0.6	0.679136	0.7	0.24643	-1.3	0.0708063
GLYMA_U034500	-	1	0.000453398	1.3	3.72676e-08	1.7	5.46955e-14	1.1	4.67123e-05	1.5	4.50041e-11	2.1	4.07791e-21
GLYMA_20G097800	-	2.3	0.000462311					1.5	0.0273714	2	0.0435466	2.5	0.00811309
GLYMA_16G011500	-	1.5	0.000471661	-0.3	0.965608	-0.2	0.904324	0.5	0.475559	0.1	0.868597	1.1	0.187958
GLYMA_13G227100	-	1.9	0.000481099	1.4	0.00671001	0.9	0.226114	1.4	0.0145215	1.9	0.000216605	1.2	0.219097
GLYMA_06G266900	-	-1.9	0.00048254	-0.1	0.999705	-0.6	0.559867	-0.9	0.325325	0.9	0.190268	-0.4	0.737585
GLYMA_04G051000	-	-2.1	0.0004863	-3.3	1.6095e-09	-2.6	5.89216e-06	-0.9	0.329687	0.1	0.956592	0.9	0.421117
GLYMA_10G159600	-	-1.7	0.000490665	0.1	0.999705	0.1	0.931593	-0.9	0.111409	-0.4	0.478035	-0.1	0.928279
GLYMA_17G033400	-	-1.5	0.000490665	-2.1	1.14753e-07	-1.8	0.000455533	-1.6	0.000159212	-2.1	1.32967e-06	-1.3	0.00471405
GLYMA_11G025100	-	-1.6	0.00049077	-0.3	0.95687	0.1	0.913813	0.1	0.953134	-0.1	0.906111	-0.1	0.941853
GLYMA_08G200200	-	-1.6	0.000497686	1.1	0.291058	1.6	0.000169548			1.9	0.00225281	1.3	0.0305154
GLYMA_14G209400	-	1.5	0.000497686	0.6	0.777076	1.1	0.111283	1.5	0.0030605	0.3	0.740416	0.2	0.906353
GLYMA_17G057700	-	-1	0.000498024	-0.2	0.904848	-0.4	0.5336	-0.7	0.018275	-0.8	0.00456059	-0.3	0.544648
GLYMA_19G069300	-	1.2	0.000498024	0.6	0.0931503	0.8	0.0195661	1.1	0.00775561	0.8	0.0666402	1.9	4.41665e-06
GLYMA_14G048100	-	2.3	0.000504124					2.1	0.000653598	2	0.0444307	2.6	0.00451463
GLYMA_10G125000	-	-1.2	0.000513791	-0.4	0.813271	-0.1	0.946567	-0.6	0.35034	-0.7	0.142178	-0.9	0.0280316
GLYMA_07G154700	-	2.1	0.000521997	0.6	0.843055	0.4	0.804321	1.7	0.0113226	0.3	0.873444	0.2	0.917013
GLYMA_08G056100	-	-1.3	0.000521997	-0.2	0.982952	-0.6	0.258413	-0.3	0.837878	-0.7	0.0257593	-0.4	0.569148
GLYMA_04G101000	-	1.3	0.000532422	-0.6	0.224598	-0.1	0.951517	1.3	0.000991585			0.7	0.0519076
GLYMA_03G256200	-	1	0.000537089			-0.4	0.575627	0.8	0.253907	0.7	0.00928842	0.3	0.500369
GLYMA_05G178200	-	1.3	0.000537703	0.2	0.991056	0.2	0.847268	1.5	0.000343448	2.6	2.86257e-12	1.6	0.00346633
GLYMA_07G035900	-	1.5	0.000539796			-0.4	0.680054	0.6	0.467341	0.6	0.198958	0.5	0.374294
GLYMA_01G045900	-	-2.3	0.00054269	-1.4	0.0933814	-1.5	0.0485229	-1.3	0.0899171	-1	0.253171	-0.4	0.777407
GLYMA_09G259600	-	-2.1	0.000543936	-0.6	0.789988	-0.9	0.21929	-0.9	0.18744	-0.2	0.854029	-0.4	0.696311
GLYMA_18G279900	-	2.2	0.000552573	1	0.326668			1.3	0.114497	1.7	0.0621848
GLYMA_06G228800	-	-1.5	0.000559948	-0.6	0.578657	-0.6	0.382121	-1.1	0.0768009			-1	0.105569
GLYMA_08G115900	-	2.1	0.000561373	1.9	0.00295544	1.2	0.171974	1.7	0.0131809	2.9	2.16885e-05	2.2	0.00936137
GLYMA_07G236300	-	0.9	0.000562377	0.2	0.979086	0.4	0.379743	0.8	0.0059132	0.5	0.149762	0.3	0.611733
GLYMA_18G024000	-	-1.2	0.000562377	-0.5	0.446243	-0.7	0.121198	-0.9	0.016231	-0.6	0.132646	-0.7	0.267161
GLYMA_11G250200	-	-1.9	0.000562589	-2	3.61976e-06	-0.9	0.386088	-1.1	0.12892	-1.1	0.140055	-0.5	0.764968
GLYMA_03G159000	-	2.3	0.000565305					1.3	0.0804505	6.2	2.54541e-20	4.4	3.32509e-08
GLYMA_04G061500	-	-1.6	0.000571528	-0.5	0.639322	-0.8	0.25922	-0.9	0.0682458	0.7	0.173342	1	0.199905
GLYMA_02G286900	-	1.1	0.000589689	-0.6	0.430792	-0.5	0.341216			0.2	0.768413	0.3	0.841414
GLYMA_18G249700	-	2	0.000589689	0.8	0.501491	1	0.226937	2.2	0.000173439	2.1	0.00250428	2.1	0.00394529
GLYMA_08G209200	-	-1.2	0.000596379	-0.8	0.0451344	-0.6	0.203709	-1.2	8.18461e-05	-1.2	0.000131934	-1.2	0.0107188
GLYMA_13G123100	-	1.7	0.000604441	-0.8	0.380373	-0.2	0.888985	2	5.1541e-07	0.7	0.25677	0.7	0.302219
GLYMA_01G080600	-	1.1	0.000616589	-0.3	0.900414			1.1	0.03197	0.3	0.424651	0.3	0.750734
GLYMA_01G240900	-	-1.7	0.000616589	-0.3	0.971897	0.2	0.922984	-1.2	0.00781469	0.4	0.491546	0.6	0.0938311
GLYMA_20G043400	-	-1.5	0.000616589	-0.7	0.310648	-0.9	0.192257	-1.1	0.0787967	-0.3	0.614128	-0.6	0.297701
GLYMA_09G034700	-	-1.7	0.000621073			-1.3	0.0108761	-1.2	0.05781	0.7	0.243573	-0.5	0.486712
GLYMA_11G123400	-	-2.2	0.000632783	-2	0.00183368	-2.4	3.14303e-05	-0.6	0.663982			2.4	0.0112638
GLYMA_05G196100	-	1.1	0.000635868	-0.4	0.630311	-0.4	0.519759	0.8	0.0904287	-0.1	0.881753
GLYMA_07G172000	-	1	0.000641546	-0.2	0.987158	-0.6	0.230562	0.3	0.799205	0.7	0.0435496	0.4	0.331584
GLYMA_11G030000	-	-1.6	0.000644352	-0.3	0.864734	0.1	0.925331	-0.7	0.300922	-0.6	0.233261	-0.8	0.240313
GLYMA_14G055200	-	1.7	0.000661179	-0.3	0.966624	-1	0.173615	0.8	0.269993	0.4	0.685254	0.4	0.632343
GLYMA_02G050400	-	-1.3	0.000667613	-0.1	0.999185	-0.4	0.708341	-0.2	0.882114			-0.3	0.817278
GLYMA_20G010900	-	-1.6	0.000667613	-0.3	0.935021	-0.4	0.596059	-0.8	0.100151	1.4	0.00239682	0.2	0.810748
GLYMA_09G230700	-	-1	0.00067349	-0.3	0.730375	-0.6	0.105912	-0.8	0.00343928	-0.8	0.0119331	-0.5	0.338584
GLYMA_20G132800	-	1.1	0.000677654	0.4	0.819809	0.5	0.233057	0.7	0.0773322	0.1	0.788788	0.1	0.845205
GLYMA_06G019200	-	-1.3	0.000683085	-0.7	0.221723	-0.1	0.911148	-0.7	0.272544	-0.9	0.0325038	-0.8	0.158745
GLYMA_12G044400	-	-1.5	0.000687692	-0.8	0.212263	-0.9	0.137968	-0.6	0.392531			-0.4	0.561988
GLYMA_07G271000	-	-1.4	0.000688039	-1.6	6.20237e-06	-1.4	0.000284865	-1.3	0.000533931	-2	1.59941e-08	-1.4	0.000162759
GLYMA_03G172100	-	-1.1	0.000695572	-0.7	0.230348	-0.6	0.155764	-0.4	0.618508	-1	0.00108675	-0.7	0.146067
GLYMA_17G043400	-	1.9	0.000695613	-0.8	0.464098	-0.7	0.480585	1	0.127674	1.3	0.0105895	1.1	0.0531902
GLYMA_11G087500	-	1.1	0.0007036	1.4	3.01103e-05	1.9	1.84306e-08	1.6	2.46394e-07	2.1	7.00894e-19	3	1.6364e-35
GLYMA_05G217100	-	-1.5	0.000714077	-0.2	0.995367	-0.6	0.48903	-0.8	0.0908204	1.3	4.13248e-05	0.2	0.874016
GLYMA_15G060400	-	1.3	0.000722412	-0.7	0.33861	-0.6	0.408212	0.4	0.618152	-0.6	0.157936	-0.6	0.247307
GLYMA_13G046300	-	-1.9	0.000724387	-2	0.000122463	-1.8	0.000141549	0.4	0.817008	2.3	0.000428133	2	0.045332
GLYMA_06G035300	-	1.6	0.000726313	-0.2	0.982766	-0.2	0.874412	1.5	0.00562493	1.4	5.04126e-06	1.3	0.00018139
GLYMA_18G232000	-	1.1	0.000726313	0.6	0.197112	0.3	0.701944	1.2	0.00153543	0.6	0.0573041	0.9	0.00996264
GLYMA_U038700	-	1.5	0.000728712	0.2	0.991171	0.1	0.961339	1.4	0.00261968	0.9	0.0699854	0.4	0.67543
GLYMA_15G162900	-	1.6	0.000729051	0.5	0.762507	0.6	0.447863	0.9	0.141024	-0.5	0.601698	-0.6	0.584188
GLYMA_01G196400	-	1.3	0.000729987	0.9	0.225362	1.1	0.0483388	1	0.0492395	-0.6	0.34404	0.4	0.563333
GLYMA_14G174400	-	-1	0.000741025	-0.4	0.757976	-0.2	0.747011	-0.8	0.0234455	-0.7	0.050117	-0.5	0.32815
GLYMA_02G008100	-	-1.5	0.000744316	-0.1	0.999705	-0.1	0.944117	-0.3	0.77646	0.4	0.559554	-0.1	0.957882
GLYMA_02G233900	-	-1.8	0.000744316	0.2	0.982766			-1.3	0.0304718	1.1	0.0322265	1.2	0.0452734
GLYMA_17G145900	-	1.6	0.000752271	0.2	0.990339	-0.4	0.785864	1.3	0.0803284	1.8	0.000123275	1.3	0.0471152
GLYMA_17G230700	-	-1.3	0.000764186	0.7	0.441774	0.1	0.923738	-0.8	0.0213957			0.3	0.790546
GLYMA_04G167500	-	1.7	0.000764664	-1	0.252203	-1.4	0.0445169	0.2	0.889315	1.6	0.000268287	1.2	0.099359
GLYMA_07G102700	-	-1.6	0.000765091	-0.6	0.400117	-0.2	0.818776	-1	0.0127381	-1.3	0.0310137	-1.1	0.055808
GLYMA_17G047700	-	1.8	0.00076772	0.2	0.990339	0.2	0.928093	1.6	0.0136453	2.3	2.19841e-05	2.5	0.000545206
GLYMA_18G297000	-	-2.1	0.000773597	-2.7	2.53519e-06	-2.9	7.26424e-08	-0.2	0.896296	-0.3	0.740585	0.4	0.699903
GLYMA_01G050100	-	-1.5	0.000776723			1	0.0429725	-0.3	0.753252	-1	0.00222046	-0.2	0.8163
GLYMA_07G184000	-	-1.7	0.000790619	-2.2	7.54637e-08	-1.8	1.06005e-05	-0.5	0.497945	1.5	4.98168e-05	1.4	0.0105687
GLYMA_06G121000	-	-1.6	0.000791609	-0.2	0.982193	-0.7	0.467214	-0.7	0.289539	0.7	0.096081	0.3	0.565628
GLYMA_10G040700	-	1.2	0.000793449			0.1	0.905049	1.2	0.00348133	0.2	0.76001	0.2	0.731114
GLYMA_10G269700	-	-1.3	0.000793449	-1	0.0141624	-0.4	0.753465	-1.2	0.0159464	-0.3	0.498085	-0.6	0.431028
GLYMA_10G016500	-	-1.6	0.000805146	-3	6.27165e-12	-1.9	0.000376548	-0.7	0.423548	1.4	0.0136687	1.5	0.0864086
GLYMA_04G079700	-	1.2	0.000812129	0.9	0.0755752	0.7	0.154557	1	0.0216048	0.6	0.158955	0.6	0.405539
GLYMA_20G170400	-	-1.4	0.000813048	-0.8	0.180179	-1.1	0.00669193	-0.5	0.521661	0.9	0.0558105	0.1	0.887535
GLYMA_18G061100	-	1.7	0.000813431	0.4	0.911587	-0.1	0.941557	1.1	0.0016641	1.4	0.0224934	1.1	0.0481345
GLYMA_19G228700	-	-1.2	0.000820949	-1.6	3.70545e-06	-1.9	3.56311e-08	-1.2	0.000165621	0.2	0.776172	0.5	0.571439
GLYMA_17G097900	-	-1.4	0.000825899	-1.1	0.0166767	-0.8	0.306251	-0.4	0.685181	1.5	8.17017e-06	1.7	0.000307565
GLYMA_10G139200	-	-1	0.000836072	-0.3	0.761714	-0.3	0.714742	-0.5	0.262856	-0.7	0.0760205	-0.2	0.858561
GLYMA_03G098300	-	-1.3	0.000836958	0.2	0.963041			-1	0.053278	0.2	0.67285	0.4	0.543037
GLYMA_19G002400	-	-2	0.0008398	-1.6	0.00172993	-1.4	0.00241314	-1.3	2.47104e-06	0.7	0.21858	-0.6	0.564681
GLYMA_05G195900	-	-1.9	0.000847184	-2.9	2.13178e-08	-3.1	4.60096e-09	-1.9	0.000205873	-3.4	8.46823e-07	-3.5	4.32301e-08
GLYMA_14G215600	-	-1.4	0.000854114	-0.1	0.999705			-0.4	0.603124	-0.9	0.0778754	-0.6	0.392519
GLYMA_08G079100	-	-1.5	0.000880629	-0.4	0.846534	-1.3	0.000501066	-0.7	0.134063	1.9	0.00105979	1.1	0.0785703
GLYMA_05G151400	-	1.1	0.000885048	-1	0.0270901	-0.3	0.700944	0.7	0.220302	-1	0.00293971	-0.5	0.231474
GLYMA_10G286900	-	1.5	0.000885048	-0.1	0.999185	0.4	0.575957	0.9	0.198764	-1	0.0417398	0.5	0.485632
GLYMA_13G204400	-	1.3	0.000892737	-0.1	0.999705	0.2	0.908333	1.3	0.0267254	1.4	8.38757e-05	2	0.00340066
GLYMA_03G191700	-	-1.3	0.000892797	-0.5	0.439123			-0.6	0.30929	-0.5	0.243426	0.2	0.807836
GLYMA_07G262000	-	-1.9	0.000892797	-2.2	1.65081e-07	-1.7	0.00192434	-2.3	5.49048e-07	-2.2	4.05434e-07	-2.1	0.00106554
GLYMA_08G059700	-	1.3	0.000905777	-0.1	0.999255	-0.4	0.588455	0.4	0.641461	0.5	0.353309	0.4	0.476325
GLYMA_12G004600	-	-1.6	0.000918891	-1.7	0.00499906	-1.8	0.000264819	-1.7	0.00180884	-3.3	3.85142e-10	-2.1	0.000224129
GLYMA_13G081100	-	1.7	0.000925029	-0.7	0.735282	-1.5	0.0429803	-0.2	0.895681	-2.1	0.00742184	-0.3	0.848581
GLYMA_11G110400	-	0.9	0.000944538	0.1	0.98533	0.4	0.272399	0.4	0.292242	-0.2	0.686422	0.3	0.462348
GLYMA_11G218900	-	1.5	0.000944538	0.4	0.92525	0.2	0.89115	2	6.75564e-06	3	2.98942e-15	2.6	2.75992e-06
GLYMA_08G199800	-	1.7	0.000945848	-0.1	0.999705	-0.1	0.947099	0.9	0.194084	-0.6	0.572457	-0.1	0.949767
GLYMA_06G082000	-	1.4	0.000946429	0.9	0.00068528	0.6	0.529923	1.4	0.0375772	0.2	0.744442	0.6	0.358359
GLYMA_10G106600	-	1	0.000948058	0.9	0.177831	0.9	0.032032	1.3	1.16282e-05	1.4	8.80858e-07	0.8	0.105816
GLYMA_11G046000	-	2	0.000961615	0.9	0.45272	0.4	0.774848	1	0.144703	1.8	0.00234059	1.5	0.0601185
GLYMA_05G148100	-	1	0.000962272	0.5	0.573018	0.1	0.921664	0.8	0.0188422	1.2	1.85788e-06	1.2	0.0013088
GLYMA_08G351800	-	1.8	0.000962777	0.2	0.952352	0.3	0.820189	2.2	3.55103e-05	3.8	1.06849e-41	3.1	3.82104e-11
GLYMA_07G011800	-	-1.8	0.000966461	-0.8	0.424643	-0.2	0.871865	-0.1	0.951805	-0.6	0.346132	0.3	0.785682
GLYMA_19G229700	-	1.3	0.000966461	2.4	5.862e-15	2.6	1.52471e-22	0.7	0.0881563	2.7	1.35054e-21	3.1	7.00729e-28
GLYMA_11G110900	-	-1.6	0.000972501	-1.6	0.000576761	-0.8	0.289931	-1	0.115561	-1.8	0.000419619	-1.1	0.189117
GLYMA_17G007400	-	-1.2	0.000972721	-0.9	0.0911394	-1.2	0.00180765	-0.9	0.0254423	-0.5	0.176865	-1.2	0.0513098
GLYMA_10G036700	-	2.1	0.000976647	0.8	0.674073	1.2	0.185682	2.4	6.84527e-06	1.5	0.0546593	1.5	0.103786
GLYMA_11G049300	-	1.2	0.000979664	0.2	0.989843	0.4	0.592723	0.6	0.0463282	-0.9	0.113683	-0.2	0.824521
GLYMA_13G143100	-	-2.1	0.000979664	-1.3	0.0556869	-1.8	0.000562472	-0.4	0.708754	-0.2	0.790793	-0.4	0.756397
GLYMA_13G052800	-	-2.2	0.000981358	-0.8	0.584695	-1.5	0.0347292	-1.7	0.0054501	1	0.140272
GLYMA_16G049200	-	0.9	0.000991675	0.4	0.470489	0.5	0.173794	0.5	0.199279	0.5	0.166193	0.3	0.59768
GLYMA_03G022700	-	1.2	0.00102609	0.3	0.939577	0.2	0.862662	0.5	0.431744	-0.2	0.718723
GLYMA_16G045100	-	-2.1	0.00103032	-0.9	0.416093	-1.5	0.0402008	-2.6	9.51189e-06	-0.8	0.381992	-2.1	0.00934242
GLYMA_20G103200	-	0.9	0.00103032	0.3	0.773165	0.3	0.569128	0.8	0.0913305	0.2	0.595005	0.2	0.63528
GLYMA_03G215500	-	1.3	0.00103291	0.4	0.88863	0.1	0.950177	1.1	0.0152412	2.2	4.50282e-09	1.9	0.00143236
GLYMA_08G066900	-	1.8	0.00103483			0.2	0.911071	1.3	0.0281285	0.4	0.688262	0.9	0.471781
GLYMA_06G037300	-	1.3	0.00104529	0.7	0.144231	1.2	0.00170433	0.9	0.0399469	0.7	0.0711632	0.9	0.00985673
GLYMA_19G257800	-	-1.9	0.0010597	0.8	0.522023	0.2	0.906772	-0.8	0.357848			-0.3	0.853827
GLYMA_01G019800	-	-1.1	0.00106744	0.5	0.533001	0.1	0.92094	-1	0.000972772	0.5	0.214318	0.3	0.444746
GLYMA_03G244400	-	-2.2	0.00107372	-1.4	0.097793	-0.4	0.800819	-0.9	0.328698	-1.7	0.0555873	0.1	0.944526
GLYMA_12G150500	-	1.7	0.00107372	-0.8	0.478621	-1.3	0.0265165	1.3	0.0402194	2.3	0.000109836	2.1	0.028763
GLYMA_02G041500	-	-0.8	0.00108557	0.2	0.968333	0.1	0.881549	-0.2	0.87132	-0.5	0.17216
GLYMA_04G003300	-	1.5	0.00108661	0.8	0.178974	1	0.225825	2	5.87059e-05	1.5	0.000283423	1.4	0.0296875
GLYMA_09G111800	-	1.9	0.00109461	-0.4	0.944386	-0.6	0.623897	0.9	0.363038	1.1	0.150147	1.4	0.0470276
GLYMA_01G124700	-	1.2	0.00111648	-0.5	0.833376	-0.2	0.810781	0.4	0.533323			0.7	0.382752
GLYMA_16G047100	-	-0.9	0.00118492	-0.2	0.968104	-0.2	0.881707	-0.7	0.026313	-0.7	0.0377044	-0.6	0.261236
GLYMA_08G135800	-	0.9	0.00118947	0.3	0.891481	0.3	0.661935	1	0.00670603	0.7	0.0400224	1.1	0.00825633
GLYMA_13G370000	-	1.5	0.00118947	-0.1	0.999705			0.9	0.274668			0.2	0.845738
GLYMA_13G261200	-	1.2	0.0011996	0.3	0.875538	0.2	0.752947	0.9	0.0703608	0.1	0.851921	0.3	0.696634
GLYMA_12G148300	-	-2.1	0.00120395	-0.8	0.517884	-0.9	0.338832	-1	0.129336	0.5	0.483037	-0.3	0.785435
GLYMA_11G204800	-	-1.7	0.00120943	-2.1	3.58182e-07	-1.6	0.00208211	-1.5	0.0129932	-0.6	0.178852	-0.4	0.533333
GLYMA_17G071300	-	1.4	0.00122315	-0.6	0.604472	-1.4	0.00847214	1	0.0747498	2	5.1753e-05	0.7	0.287217
GLYMA_09G123600	-	1	0.00124503	0.2	0.93803	0.6	0.261729	1.4	0.00336247	0.9	0.000757805	1.4	1.21703e-06
GLYMA_16G048000	-	1.8	0.00124503	0.5	0.915558	0.2	0.909806	1	0.237159	-0.7	0.600425	-0.4	0.794187
GLYMA_13G285300	-	1.9	0.0012482	2.6	2.03291e-07			2.8	3.49334e-07	6.2	6.93975e-57	6.1	2.17584e-38
GLYMA_01G163100	-	-1.4	0.0012548	-0.9	0.108465	-0.6	0.406695	-1	0.0252873	-0.9	0.0719032	-1	0.0824109
GLYMA_02G245600	-	-1.2	0.00125964	-0.3	0.845112	0.2	0.823473	-0.2	0.86553	-0.9	0.057353	-0.6	0.186426
GLYMA_19G254600	-	-1.8	0.00125964	-0.6	0.599817	-0.8	0.375973	-1	0.0841636	0.4	0.436367
GLYMA_10G232900	-	-1.3	0.00126381	-0.7	0.189523	-0.6	0.403281	-1.1	0.000999155	-0.7	0.085892	-0.2	0.781455
GLYMA_02G061900	-	-1.8	0.00127365	-1.6	0.00190741	-1.6	0.0002812	-2.5	6.42587e-10	-1.8	4.77957e-05	-1.9	0.000440216
GLYMA_02G142600	-	-1.2	0.00127365	-0.4	0.910874	-1.3	0.00156021	-0.3	0.836307	0.5	0.136791	0.3	0.616393
GLYMA_11G155900	-	1.3	0.00127365	0.2	0.967635	0.4	0.579607	0.5	0.31479	-0.3	0.516271	-0.3	0.646232
GLYMA_12G129800	-	1.2	0.00127521	0.1	0.999705	0.1	0.931593	0.9	0.0682526	0.6	0.0376008	0.3	0.437989
GLYMA_01G191600	-	-1.7	0.00127654	-2.8	3.86616e-12	-2.6	2.58983e-09	-1.5	0.0052829	-4	1.96212e-20	-3.1	6.05949e-11
GLYMA_10G232600	-	-1.4	0.00129276	-0.3	0.911236	-1	0.0596357	-1	0.00280405	-1.1	0.000112047	-0.9	0.00141985
GLYMA_13G220900	-	1.1	0.00129363			0.1	0.926606	0.4	0.592856			0.3	0.718972
GLYMA_16G106800	-	-1.5	0.00129363	-0.2	0.994342	-0.6	0.385663	-1.5	0.00127006	-0.4	0.484358	-0.2	0.830135
GLYMA_08G003100	-	-1.4	0.00129647	0.1	0.999185	-0.2	0.904779	-1.1	0.00595262	0.2	0.608225
GLYMA_08G043000	-	0.7	0.00129647	-0.1	0.986663	-0.2	0.796247	1	0.015468	1.1	8.27855e-11	1	0.00389751
GLYMA_04G238700	-	1.6	0.00130251	0.5	0.769998	0.7	0.462118	0.6	0.583579	-1	0.190704	-0.7	0.448042
GLYMA_11G213200	-	-1.4	0.00130289	0.5	0.727853	0.3	0.770859	-0.5	0.555545	-0.2	0.809699	0.1	0.923202
GLYMA_19G242900	-	-1.1	0.00130931	-0.1	0.99557	-0.2	0.816362	-0.4	0.400949	-0.2	0.614949	0.2	0.695969
GLYMA_14G216100	-	-1.8	0.00131836	-1.7	0.000241083	-1.6	0.0033553	-1.9	3.55103e-05	-0.7	0.261945	-0.2	0.837196
GLYMA_08G136200	-	1	0.00132197	-0.2	0.951054	0.3	0.698837	1.2	0.0450815	0.4	0.300914	0.5	0.277851
GLYMA_06G210200	-	-1.7	0.001325	-1.7	0.000517024	-0.9	0.0838646	-1.4	0.00214974	-0.8	0.0921153	-0.9	0.080624
GLYMA_12G017900	-	-1.5	0.001325	-0.5	0.587583	-0.6	0.573216	-0.9	0.171752	0.6	0.114701	0.4	0.376867
GLYMA_13G253700	-	-1	0.00133792	0.2	0.938884	0.1	0.909939	-0.5	0.168894	-0.3	0.553272	-0.4	0.63528
GLYMA_03G263100	-	1.9	0.00133978			-0.5	0.739246	1.8	0.000624683	1.2	0.125211	0.8	0.567897
GLYMA_11G036500	-	1.7	0.00133978	-0.4	0.935021	-0.3	0.86106	1.1	0.113161	2.2	1.10149e-05	2	0.000451883
GLYMA_17G044300	-	1.8	0.00133978	0.4	0.822753	0.3	0.78945	0.5	0.475247	1	0.133308	1	0.086383
GLYMA_19G259000	-	-1.5	0.00133978	-0.1	0.999705	-0.6	0.399088	-1	0.0385957	0.6	0.156289	-0.1	0.929338
GLYMA_15G015900	-	1.5	0.00134068	-0.4	0.951992	-0.2	0.932077	0.8	0.350796	-1.2	0.120165	-0.8	0.384598
GLYMA_16G084300	-	1.2	0.00134425	0.1	0.999185	0.2	0.81377	0.9	0.0642685			-0.3	0.633503
GLYMA_07G227200	-	-2	0.00134592	-0.2	0.999185	-0.9	0.338832	-0.9	0.177108	0.2	0.85039	-0.6	0.454248
GLYMA_16G173700	-	1	0.00134592	-0.2	0.976622	0.1	0.870628	0.6	0.185865	-0.6	0.0554989	0.2	0.768983
GLYMA_08G173800	-	1.5	0.00137064	0.3	0.945551	-0.1	0.975912	1.4	0.0202658	1.8	6.92716e-08	1.9	0.000116484
GLYMA_02G235700	-	-1.3	0.00137902	-1.5	5.80604e-05	-1.7	2.58448e-06	-1.2	0.00550154	-0.6	0.121781	-1	0.051537
GLYMA_05G009000	-	-1.6	0.00139858	-4.5	1.17941e-21	-4.1	4.51264e-21	-0.5	0.633659	1.5	0.00806989	1.8	0.0954651
GLYMA_07G032900	-	1.5	0.00139858	0.8	0.222072	-0.2	0.905818	0.4	0.659155	1.2	0.0483795	0.2	0.890091
GLYMA_08G256900	-	-1.8	0.00139858	-0.1	0.999705	-0.3	0.820189	-1.2	0.0306541	-1.6	0.00105294	-1.4	0.0362457
GLYMA_09G239100	-	2	0.00141142	0.9	0.506747	0.5	0.710065	1.6	0.0196228	1.3	0.231147	2.2	0.00533827
GLYMA_03G137000	-	-1.7	0.00143033	-3.8	6.49766e-17	-2.6	8.89087e-08	-2	4.48959e-05	-3.2	1.31701e-08	-1.9	0.00826905
GLYMA_10G284700	-	2.1	0.00143642					0.9	0.37713	3.6	2.18468e-07	0.9	0.490544
GLYMA_04G084000	-	-1.3	0.00144145			-0.5	0.484898	-0.8	0.116348	-0.8	0.0632838	-0.1	0.920231
GLYMA_01G153000	-	-1.2	0.00144541	-0.9	0.101332	-0.9	0.0108517	-0.9	0.0464238	0.7	0.0526374	0.2	0.844848
GLYMA_17G238400	-	-1.5	0.00145555	0.1	0.999705	0.3	0.76205	-0.9	0.0978576			-0.1	0.947296
GLYMA_06G086800	-	-1.1	0.00145697			0.3	0.769685	-0.7	0.123492	-0.1	0.898316	-0.1	0.888279
GLYMA_13G227900	-	-1.3	0.00146911	-0.9	0.0843527	-1.1	0.00436586	-1.3	0.000469159	-0.4	0.409282	-0.5	0.419816
GLYMA_11G199700	-	-1.2	0.00147653	-0.8	0.0386289	-0.4	0.559395	-0.8	0.048127	-0.7	0.0287933	-0.7	0.121094
GLYMA_11G190900	-	0.8	0.00148167	-0.4	0.191499	-0.5	0.118585	0.7	0.000166528	0.8	0.0131896	0.4	0.336451
GLYMA_05G136100	-	2.1	0.00148521					2	0.00152479	5.1	1.19671e-14	4.6	4.85734e-10
GLYMA_08G220500	-	1.3	0.00148821	-0.7	0.326095	-1.4	0.00264628	0.8	0.284674	1.3	0.000550024	1.1	0.0278736
GLYMA_13G326800	-	1.1	0.00148821	-0.2	0.975362	-0.1	0.911939	1	0.0165004	1.5	3.62334e-06	1.1	0.000485707
GLYMA_05G138100	-	-1.4	0.00151995	-0.6	0.50498	-0.6	0.478178	-0.9	0.101937	-1.4	0.00390367	-0.8	0.168947
GLYMA_10G044700	-	0.8	0.0015267	0.2	0.847319	0.4	0.603428	1.1	0.00020426	-0.1	0.687145	0.1	0.854199
GLYMA_18G165200	-	1.1	0.00153449	0.3	0.878574	0.3	0.616699	0.5	0.311116	1	0.00242736	0.6	0.310686
GLYMA_18G288900	-	-1.2	0.00154018	-0.7	0.239067	-1.1	0.00793661	-1	0.00382816	-0.6	0.127675	-0.5	0.39521
GLYMA_17G072000	-	-1.1	0.0015526			-0.2	0.713272	-0.7	0.0353466	-0.1	0.851489	-0.2	0.778864
GLYMA_06G125100	-	1.5	0.00155882	0.4	0.893029	0.8	0.349933	0.7	0.381769	-0.5	0.543077	-0.5	0.606564
GLYMA_14G190400	-	-1.1	0.00157736	0.9	0.0617204	-0.5	0.174838	-1	0.000325856	0.4	0.254381	-1.1	0.00669114
GLYMA_10G239300	-	2	0.00157926			0.6	0.620364	0.5	0.685541	1	0.446416	2.1	0.00430897
GLYMA_09G099200	-	1.9	0.00158054	1.2	0.053316	0.9	0.347185	1.8	0.00352193	3.7	2.03927e-23	2.8	1.00184e-08
GLYMA_16G119800	-	-2.1	0.00158054	0.3	0.985407	-0.1	0.961408	-1.3	0.0581853	0.9	0.283096	-0.3	0.807551
GLYMA_11G226000	-	1.6	0.00159257	-0.1	0.999705	0.2	0.890584	1.6	0.00367366	0.9	0.191434	1.1	0.168668
GLYMA_08G135200	-	1.3	0.00160877	0.3	0.981055			1.5	0.000261462	2.6	2.6174e-10	1.7	0.010615
GLYMA_01G171800	-	1.3	0.00161244	-0.1	0.999705	0.4	0.650397	1.1	0.0795134	1.7	7.11459e-07	1.5	0.00713219
GLYMA_20G087000	-	-1.3	0.00162211	-1.4	0.00133532	-1.4	4.38381e-05	0.1	0.941764	1	0.00135538	0.8	0.0741624
GLYMA_08G308000	-	-1.3	0.00164546	-0.6	0.554194	-0.5	0.57076	-0.7	0.166384	-1.1	0.00303656	0.2	0.874621
GLYMA_13G039200	-	-1.8	0.00164609	-1.3	0.0298139	-1.8	0.000275691	-0.9	0.191255	-0.1	0.903771	-1.3	0.0498272
GLYMA_11G208700	-	1.6	0.00164736	-1	0.197805	-1.7	0.00610377	0.8	0.325323	1.2	0.0177825	1.2	0.0616458
GLYMA_06G124000	-	-1.5	0.00165294	-0.6	0.34476	-1	0.0693988	-1.4	0.000970859	-0.2	0.821915
GLYMA_07G023700	-	1.4	0.00166689	0.7	0.436036	0.4	0.653627	1.4	0.000703135	0.4	0.468749	1.4	0.00152901
GLYMA_10G258500	-	0.8	0.00169598	0.3	0.788509	0.2	0.712781	0.2	0.770431	0.3	0.379908	-0.4	0.429546
GLYMA_08G115300	-	1.1	0.00170126	0.6	0.110307	0.8	0.000941754	1	0.0371179	0.9	0.0138617	1.4	0.00575632
GLYMA_01G004200	-	1.6	0.00171217	0.6	0.575441	0.6	0.671075	2.6	3.11525e-17	2.6	6.56472e-09	2.9	1.19418e-15
GLYMA_13G043900	-	1.2	0.00174265	-0.6	0.450177	-0.7	0.105627	0.3	0.717234	-0.3	0.57179
GLYMA_17G121900	-	1.6	0.00175462	-0.9	0.226013	-1	0.201234	1	0.145821	1.6	0.00617516	1.4	0.00606723
GLYMA_05G129200	-	-1.6	0.00176786	-1.3	0.00673931	-1.7	8.55487e-05	-0.3	0.670973	0.5	0.223949	1	0.0177498
GLYMA_04G083200	-	-1.2	0.00177609	-0.6	0.241452	-0.6	0.213864	-0.8	0.0892722	-0.1	0.895008	-0.6	0.318861
GLYMA_11G233900	-	1.2	0.00177825	-0.2	0.999185	-0.3	0.699617	1.2	0.0278282	0.4	0.649277	-0.1	0.960989
GLYMA_13G109700	-	1	0.00177825	0.2	0.955762			1	0.0692267	1	0.000810803	0.7	0.0665831
GLYMA_13G206500	-	2	0.00179184	0.7	0.730824	0.2	0.918109	1.6	0.0223631	2.8	1.17637e-06	3.2	2.63365e-05
GLYMA_11G028800	-	1	0.00179338			0.1	0.917569	0.3	0.678309	-0.3	0.463541	-0.3	0.551443
GLYMA_02G105600	-	0.9	0.00179767	0.1	0.98936			0.8	0.0872982	0.7	0.0138907	0.4	0.441492
GLYMA_17G113900	-	-1.1	0.00179976	-0.7	0.0517378	-0.6	0.03128			1.1	0.00301892	1.3	0.0359873
GLYMA_13G222100	-	2.1	0.00180928							3.6	4.72667e-05	4.4	3.21024e-08
GLYMA_06G195100	-	1.5	0.00181308	-0.6	0.703616	-1.2	0.0272845	0.6	0.414011	-0.3	0.582497	-0.2	0.745488
GLYMA_13G270600	-	-1	0.00181308	-0.4	0.726404			-0.4	0.633659	-0.9	0.0606462	-0.8	0.28388
GLYMA_15G051500	-	-1	0.00184944	-0.8	0.0191271	-0.3	0.765817	-0.6	0.374707	0.1	0.901866	-0.2	0.813362
GLYMA_13G302000	-	1.7	0.00185707	-0.2	0.994141	-0.5	0.699126	1.2	0.089678	0.5	0.685784	0.4	0.813016
GLYMA_06G171700	-	1.3	0.00185931	0.3	0.922063	0.3	0.736063	0.9	0.0979094	-0.1	0.873783	0.7	0.355793
GLYMA_17G169100	-	-0.8	0.00185931			-0.2	0.737155	-0.5	0.349366	-0.6	0.0420482	-0.5	0.155278
GLYMA_14G181900	-	-1.3	0.00186428	-1	0.0607029	-1.4	0.000562929	-1.3	0.00122459	-0.6	0.17484	-1.3	0.00476278
GLYMA_18G127500	-	-1.5	0.00186738	-0.6	0.638555	-0.2	0.890055	-1.1	0.0899171	-1.8	0.000349229	-0.8	0.212521
GLYMA_15G232000	-	0.9	0.00187602	0.4	0.4485	0.2	0.854279	0.9	0.015584	0.8	0.00134485	0.7	0.0249027
GLYMA_15G051400	-	1.3	0.00187962	1.1	0.0232258	1.3	0.0415123	1.5	0.00844638	1.2	0.0173744	1	0.149557
GLYMA_15G229400	-	-1.1	0.00188504	-5.2	4.40816e-44	-3.9	4.65491e-28	-1.3	1.11328e-06	-4	3.0437e-37	-3.4	9.14134e-24
GLYMA_05G082700	-	-1.1	0.00188641	-0.8	0.0584777			-0.4	0.514648	-2.4	3.68759e-13	-1.9	6.34218e-08
GLYMA_18G261900	-	1.5	0.00188691	0.3	0.971461			0.9	0.16108			-0.8	0.345695
GLYMA_08G186300	-	-1.1	0.00189111	-0.9	0.0474007	-1.1	0.0376798	-2.1	1.57061e-10	-1.7	2.86807e-07	-1.8	4.0625e-05
GLYMA_13G267100	-	1.6	0.00190551	0.2	0.995353	-0.3	0.849764	2.1	5.52935e-05	1.5	0.00545818	2.2	2.10689e-05
GLYMA_05G188900	-	1.8	0.00194311	-0.3	0.976622	-1.1	0.20692	0.9	0.170299	0.3	0.719933	-0.4	0.779841
GLYMA_09G077400	-	1	0.00194311	0.1	0.999705	0.3	0.538813	1.4	1.13053e-09	0.3	0.448231	0.5	0.30834
GLYMA_11G076000	-	0.8	0.00195826	0.2	0.84546	0.5	0.30561	0.4	0.427291	0.4	0.406098	-0.2	0.805403
GLYMA_13G260000	-	1.1	0.00195924	-0.3	0.884801	-0.4	0.536352	0.5	0.528241	-0.5	0.27721	-0.6	0.319773
GLYMA_13G291400	-	1	0.00196099	0.3	0.78892	-0.4	0.532791	0.6	0.237842	1	0.000527949	0.4	0.310549
GLYMA_03G184500	-	-1.5	0.00196375	0.2	0.999185	0.2	0.693667	-0.4	0.780276	-1.8	7.58321e-10	-1.7	0.000224027
GLYMA_01G033800	-	-1.5	0.00196741	-0.2	0.998015	-0.7	0.347233	-0.9	0.149611	-1.2	0.0383198	-0.9	0.30675
GLYMA_19G203700	-	-2.1	0.00196754	-0.2	0.999185	-0.7	0.421096	-0.8	0.366241	0.8	0.173331	0.3	0.763367
GLYMA_18G113100	-	-2.1	0.00198405	-1.6	0.0345789	-0.4	0.707538	-1.7	0.016231	-2.5	0.00402867	-1.4	0.242448
GLYMA_13G338300	-	-1.9	0.0020035	-2.2	8.63213e-05	-1.5	0.0118516	-1	0.138725	0.2	0.810217	0.6	0.534235
GLYMA_10G022300	-	1.8	0.00200612	1	0.358002	0.2	0.900424	2.6	5.91094e-09	4.2	1.48089e-16	3.7	2.46957e-07
GLYMA_09G056900	-	1.2	0.00201955	-0.4	0.863997	0.1	0.949119	0.8	0.138931	1.2	0.000152836	1.4	8.08132e-06
GLYMA_20G216800	-	1.5	0.00203488	-1.2	0.161236	0.3	0.785126	0.9	0.152658	-0.5	0.692414	0.7	0.303847
GLYMA_08G218600	-	1.7	0.00204171	-0.4	0.86813	-0.3	0.825724	1.5	0.0111265	1.7	0.000230837	2.1	4.6364e-06
GLYMA_01G190100	-	-1.1	0.00205961	-0.9	0.0174975	-0.6	0.154728	-1.3	5.81347e-05	-0.7	0.0317821	-0.8	0.0667902
GLYMA_05G125900	-	1	0.00206431	0.6	0.179249	0.5	0.499172	0.9	0.005417	1	0.00500732	0.7	0.0979969
GLYMA_04G228700	-	1.1	0.00207243	-0.3	0.935806	-0.7	0.298142	0.8	0.314984	1.8	2.46673e-06	1.4	0.022189
GLYMA_04G027000	-	-1.3	0.00207628	0.6	0.567925	0.1	0.964899	-0.7	0.289787	0.6	0.251468	0.3	0.771859
GLYMA_14G212700	-	1.1	0.0020908	-0.7	0.356523	-1.4	0.000864918	0.9	0.0244013	-0.6	0.156236	-0.5	0.428441
GLYMA_20G102000	-	1.1	0.00213288			-0.1	0.957176	0.3	0.775096	-1.3	0.00401639	-0.5	0.441081
GLYMA_07G139800	-	1.9	0.0022016	0.6	0.823851	0.7	0.533126	1.9	0.00130374	4.4	4.8132e-20	3.4	2.48972e-08
GLYMA_13G138300	-	-1.8	0.00220944	-0.6	0.657174	-1.6	0.00171008	-2.1	9.65048e-06	-0.5	0.522359	-0.7	0.336056
GLYMA_17G194600	-	-1.6	0.00221826	0.5	0.69737	0.1	0.933472	-1.1	0.0678027	-0.2	0.775622	0.3	0.821066
GLYMA_15G070700	-	-0.9	0.00222061	-0.5	0.43182	-0.5	0.112719	-1.2	2.11462e-06	-1.4	1.3505e-11	-0.8	0.00535925
GLYMA_14G081200	-	2.1	0.00223308					1.5	0.0256709	1.5	0.149619	1.8	0.0928535
GLYMA_13G054900	-	-2	0.00223585	-0.6	0.769968	-0.5	0.656746	-1	0.153257	0.5	0.440069	0.1	0.965522
GLYMA_14G215400	-	-1.5	0.00223585	-2.3	2.0838e-10	-2.3	2.43879e-10	-1.9	6.49191e-07	-2.7	2.75299e-13	-2.4	7.25584e-07
GLYMA_10G274100	-	1.5	0.00226003	-0.4	0.940801	-0.2	0.91702	0.6	0.434512	-0.5	0.570314
GLYMA_04G089000	-	2	0.00227542	0.3	0.982766	0.1	0.953759	0.6	0.665093	-0.1	0.971259	-0.3	0.857336
GLYMA_06G162300	-	1.2	0.00228418	1	0.0167059	0.7	0.318201	1.5	0.000624683	1.8	1.11821e-09	1.5	0.000308475
GLYMA_10G214700	-	1.1	0.00230046	0.3	0.776499	0.5	0.0687854	1.1	0.000462656	0.4	0.278302	-0.1	0.830473
GLYMA_12G136100	-	-1.6	0.00230736	-0.1	0.999705	-0.7	0.435981	-0.6	0.617479	0.9	0.162233	-0.2	0.879263
GLYMA_20G230700	-	1.3	0.00232579	0.2	0.999185	0.4	0.733355	0.5	0.656673	-1.2	0.047583	-1.3	0.0697404
GLYMA_09G217600	-	1.4	0.0023283	-0.5	0.786338	-0.1	0.93066	0.9	0.182119	-1.3	0.0146762	-0.4	0.657131
GLYMA_09G096700	-	0.8	0.00235402	-0.2	0.930233	0.3	0.491908	0.7	0.125422
GLYMA_06G071900	-	1.3	0.00235552	0.9	0.226478	0.8	0.267527	1.4	0.011308	0.9	0.168749	1.1	0.125824
GLYMA_07G136100	-	-1.6	0.00235552	-1.1	0.0477607	0.1	0.924797	-0.8	0.411897	-1.1	0.0807103	-0.5	0.65277
GLYMA_01G225800	-	1.4	0.00235778	-0.1	0.999705	-0.5	0.50695	0.9	0.0838718	0.9	0.00142255	0.4	0.458863
GLYMA_13G140100	-	1	0.00236668	0.3	0.748301	0.4	0.552083	0.2	0.814022			-0.5	0.385352
GLYMA_02G116300	-	-1.2	0.00236749	-0.3	0.96976	-0.4	0.535711	-0.8	0.112641	-1.1	0.00505352	-0.5	0.57784
GLYMA_13G322600	-	-1.6	0.00236749	-0.8	0.334153	-1.2	0.0324851	-1.5	0.00473285	-0.9	0.244055	-1	0.137016
GLYMA_17G131900	-	2	0.00236749					0.6	0.605015	1.1	0.312758	1	0.404418
GLYMA_07G075000	-	-2	0.00237169	-0.2	0.995098	-0.5	0.696017	-0.3	0.844067	0.2	0.807922	-0.2	0.933311
GLYMA_12G013200	-	-1.3	0.00237465	-0.7	0.445669	-0.4	0.67525	-0.3	0.793792	-0.5	0.357634	0.1	0.890278
GLYMA_07G212300	-	1.1	0.00237634			-0.3	0.593116	0.6	0.185233	0.7	0.0419008	0.6	0.191469
GLYMA_09G173300	-	1.4	0.00237634	0.1	0.999705	-0.3	0.78817	1.1	0.0106524	1.3	0.000733001	1.3	0.027437
GLYMA_11G073000	-	1.5	0.00237634	0.8	0.327002	0.4	0.665368	1	0.17099	1.4	0.00206337	1.2	0.070803
GLYMA_04G078100	-	1.4	0.00240141	0.1	0.999705	0.4	0.755738	-0.4	0.759642	-1	0.228923	-0.9	0.413114
GLYMA_18G051100	-	-1.2	0.00240141	-0.7	0.171869	-0.4	0.717305	-0.9	0.0111931	-1.2	0.00621824	-1	0.0267359
GLYMA_01G240300	-	1.2	0.00240475	-0.1	0.999255	-0.3	0.702819	1.1	0.0194358	1.9	1.56115e-06	1.6	0.0100478
GLYMA_18G189800	-	-1.2	0.00241008	-1.4	3.70946e-05	-1.5	0.000220647	-1.1	0.00414664	-0.5	0.291958	-0.8	0.0945621
GLYMA_01G213100	-	1.1	0.00241353	-0.2	0.99557	0.1	0.910649	0.4	0.634845	-0.3	0.590036	-0.2	0.81489
GLYMA_06G050300	-	1.3	0.00242625	-1	0.204004	-0.3	0.76742	0.6	0.363961	1.5	0.000356797	2.4	6.22369e-05
GLYMA_15G118000	-	-1.8	0.00244136	0.2	0.995578	-0.2	0.888859	-0.4	0.829543	0.7	0.249261	-0.3	0.815673
GLYMA_04G173100	-	-0.8	0.00245868	0.1	0.986558			-0.5	0.0782465	-0.5	0.110667	-0.3	0.665389
GLYMA_17G124900	-	1.4	0.00247041	0.5	0.763999	0.1	0.968748	1.1	0.0787967	1.2	0.000497605	0.7	0.115136
GLYMA_13G090300	-	1.6	0.00249851	1.5	0.0106461	1.5	0.0111483	1.6	0.0197819	2	4.21822e-08	1.9	5.68886e-06
GLYMA_14G053700	-	-1.9	0.00250344	0.7	0.717022	1	0.0599747	-0.1	0.9653	-0.3	0.74973	-0.3	0.81608
GLYMA_08G116700	-	-1.4	0.0025056	-0.7	0.209773	-0.6	0.505966	-1.2	0.00122169	0.3	0.476952	0.1	0.946955
GLYMA_13G339500	-	-1.2	0.00251809	-0.2	0.990974	-0.6	0.29181	-1.1	0.0011994	-0.9	0.0280304	-1	0.0335991
GLYMA_16G017200	-	1.4	0.00251809	0.6	0.558517	0.6	0.4777	1.3	0.0306921	1.1	0.0148569	1	0.16362
GLYMA_17G220600	-	-1.3	0.00252393	-1.4	0.00406429	-1.2	0.0192545	-0.8	0.304137	-0.6	0.287011	-0.4	0.723116
GLYMA_09G024100	-	0.9	0.00252472	0.3	0.778178	0.3	0.708701	0.6	0.332525	1.1	6.66086e-06	0.9	0.00121922
GLYMA_05G024400	-	-1.3	0.00254796	-0.1	0.999705	0.2	0.881549	-0.3	0.757217	-1.1	0.00963117	-0.4	0.540503
GLYMA_17G137300	LTPg.37	0.6	0.403454	0.7	0.156636	0.8	0.362797	1.5	3.02373e-06	2.7	2.73636e-12	2.3	1.35587e-07
GLYMA_16G038100	-	-2.1	0.00255969	-1.6	0.0272295	-2.2	0.000629966	-0.8	0.413236	3.7	4.47607e-06	2.4	0.0132146
GLYMA_03G184800	-	1.2	0.00256136	0.4	0.912478	0.4	0.621092	1.3	0.00134523	2	4.2748e-11	1.9	3.37507e-09
GLYMA_02G012700	-	1.4	0.00256607	0.3	0.877482	0.3	0.409617	0.7	0.00193986	1.2	2.21305e-07	0.7	0.0192187
GLYMA_09G009500	-	1.3	0.00258176	1.7	4.91118e-07	1.8	6.33228e-07	1.4	0.00105316	1.8	3.23716e-08	2	4.39679e-07
GLYMA_15G070900	-	-2	0.00258456	-0.3	0.97445	-0.9	0.359139	-1	0.239	-1.4	0.0577035	-1.4	0.0906465
GLYMA_08G035300	-	1.2	0.00258836	-0.5	0.654404	-0.4	0.503009	0.9	0.0399469	1.3	4.52347e-06	0.8	0.0458973
GLYMA_06G142900	-	-1	0.00259642	-0.5	0.588316	-1	0.0025974	-1.4	2.13458e-07	-0.5	0.291913	0.1	0.951424
GLYMA_14G215700	-	1.1	0.00260162	0.1	0.999705	0.3	0.712845	0.9	0.00675746	0.9	0.00588303	0.4	0.443967
GLYMA_14G056500	-	1.1	0.00260294	0.6	0.365623	0.4	0.657586	2	1.57061e-10	1.5	1.66367e-06	1.5	0.00013697
GLYMA_10G130200	-	-1.4	0.00260758	-0.3	0.944495	-0.5	0.558452	-0.8	0.453565	-0.8	0.0804229	-1.1	0.0177221
GLYMA_13G002200	-	1	0.00261448	-0.1	0.999185	0.1	0.870628	0.6	0.333943	0.5	0.352767	0.4	0.669923
GLYMA_19G018700	-	1.6	0.00264104	0.5	0.8524	0.4	0.76742	1.3	0.0612972	0.3	0.763255	1.4	0.00839427
GLYMA_14G066400	-	-0.9	0.00264461	0.3	0.819995	-0.2	0.713143			0.3	0.394066	0.2	0.843047
GLYMA_13G358900	-	-1.2	0.00266512			-0.3	0.710825	-0.4	0.584193	0.5	0.220636	0.8	0.0913024
GLYMA_20G120200	-	-1.3	0.00267894	0.2	0.982766	0.2	0.804956	-0.2	0.841816	0.8	0.0133961	1.2	7.27754e-05
GLYMA_20G154900	-	-1.5	0.00267894	-0.1	0.999705	-0.8	0.136982	-0.8	0.142527	1.4	6.00929e-05	0.4	0.573675
GLYMA_02G253200	-	-0.9	0.00269907	0.3	0.747406	0.1	0.909354	-0.5	0.119841	-0.7	0.00520033	-0.4	0.332259
GLYMA_17G106300	-	1.6	0.00271411	0.1	0.999705	0.2	0.893368	0.9	0.156814	-0.6	0.395236	0.3	0.823833
GLYMA_07G033700	-	-1.9	0.00271479			-1.6	0.00709782	-2	0.000368059	-1.5	0.0247109	-0.9	0.306932
GLYMA_03G254300	-	-1.4	0.00272632					-0.2	0.916028	-0.2	0.793063	-0.1	0.927842
GLYMA_17G034700	-	-1.6	0.00274297	-0.2	0.999185	-0.6	0.534869	-1.4	0.017984	-0.4	0.630329	-0.5	0.650408
GLYMA_10G008000	-	-1.1	0.00274584	0.1	0.999705	-0.3	0.732711	-0.6	0.327197	-1.1	0.00967202	-0.2	0.833883
GLYMA_11G056700	-	-1.3	0.00275194	-0.2	0.99408	-0.2	0.768968	-0.8	0.0568502	-0.6	0.172779	-0.6	0.246466
GLYMA_03G069300	-	1.4	0.00275616	0.3	0.944386	0.1	0.922685	1.3	0.00767737	2.2	4.33016e-09	1.7	0.00129756
GLYMA_09G109200	-	1.2	0.00279123	-0.1	0.999705	-0.3	0.702402	0.6	0.349221	-0.3	0.522528	-1	0.0485578
GLYMA_05G132000	-	-1.8	0.00279314	-2	0.000142659	-1.6	0.00816135	-1.7	0.00220702	-1.6	0.0143004	-1.5	0.0387628
GLYMA_17G135000	-	-1	0.00279314			0.1	0.961339	-0.5	0.117156	0.3	0.540033	0.2	0.797079
GLYMA_18G025500	-	-1	0.00279314	0.2	0.971224	0.2	0.794007	-0.3	0.698414	-0.7	0.067461	-0.4	0.381589
GLYMA_04G018900	-	-1.7	0.00280508	-0.6	0.355804	-0.2	0.880569	-1	0.080663	-1.1	0.0147735	-1.2	0.0125533
GLYMA_01G240500	-	-1.2	0.0028168			-0.4	0.492197	-1.1	0.00198892	-0.1	0.861041	-0.6	0.168902
GLYMA_05G034500	-	1.5	0.00281901	-1.3	0.0394815	0.8	0.158451	0.5	0.619104	0.6	0.13807
GLYMA_18G115700	-	-1.7	0.00282916	-1.5	0.0136239	-1.1	0.0485979	-1.7	0.000790766	-2.2	0.00013535	-1.5	0.0487034
GLYMA_02G119600	-	1.9	0.00283646	0.6	0.82807	0.6	0.664548	0.4	0.836836	-0.3	0.844748	-0.5	0.787224
GLYMA_03G001600	-	-1.6	0.00284189	-1.1	0.00427081	-1	0.0016202	-1.7	1.77845e-06	-3.2	8.92485e-29	-2.5	0.000307033
GLYMA_12G216100	-	1.6	0.00284665	-1.3	0.0438068	-1.2	0.0481483	1.1	0.152658	0.8	0.194396	0.7	0.400533
GLYMA_10G275300	-	-1.8	0.00286601			0.2	0.885026	-0.8	0.217672	0.6	0.331402	-0.1	0.963285
GLYMA_09G071800	-	-1.2	0.00287235	0.2	0.978966	-0.3	0.781039	-0.6	0.274479	-0.3	0.60105	0.2	0.850042
GLYMA_14G125700	-	1.8	0.00289663	-0.1	0.999705	-0.2	0.915375	0.9	0.309641	0.7	0.490088	0.1	0.979302
GLYMA_11G035200	-	1.3	0.00289834	0.7	0.114844	0.5	0.587806	1	0.0747498	2.2	7.05462e-11	2.2	3.14849e-07
GLYMA_13G267900	-	1.6	0.00289834	1.6	7.65641e-05	1.2	0.0448469	1.5	0.000118547	2.8	1.39636e-19	2.7	7.05931e-16
GLYMA_02G246000	-	-1.4	0.00292313	-0.7	0.200813	-1.2	0.0155953	-1	0.0194626	-0.4	0.389224	-0.6	0.250879
GLYMA_07G239600	-	-1	0.0029249	-0.3	0.742168	-0.4	0.370272	-0.6	0.0643912	-0.6	0.0277637	-0.7	0.0717017
GLYMA_19G020500	-	-1.4	0.0029249	-2.7	6.04537e-13	-1.7	5.29541e-05	-0.1	0.946485			0.7	0.257007
GLYMA_02G001100	-	1.1	0.00295275	0.3	0.809236			1.2	2.11462e-06	0.8	0.00269128	0.6	0.115823
GLYMA_08G020800	-	-1.1	0.00295275	-0.5	0.342419	-0.2	0.824488	-0.7	0.0371152	-1.2	0.000226107	-0.6	0.28858
GLYMA_11G058000	-	-1.2	0.00295275			0.4	0.610528	-0.3	0.770198	-0.1	0.908143
GLYMA_15G129100	-	-1.3	0.00295275	-0.4	0.786338	-0.7	0.142187	-0.7	0.077314	0.7	0.134441	0.6	0.218229
GLYMA_17G034900	-	1.1	0.00295275	0.3	0.941185	0.6	0.508543	0.8	0.123666	3.1	6.08108e-29	2.2	3.48728e-08
GLYMA_01G205700	-	-1.5	0.00296148	-2	9.63258e-06	-2.5	3.89909e-08	-2.1	3.08296e-06	-1.9	0.000109857	-2	0.000323067
GLYMA_12G218700	-	-1	0.00297113	-0.2	0.921302	-0.6	0.219126	-0.7	0.0769624	0.3	0.404947
GLYMA_02G012100	-	-1	0.00299539					-0.4	0.340241	-0.3	0.366905
GLYMA_15G271900	-	1.4	0.00303922	-1	0.164071	-0.6	0.538705	1.6	0.0062254	2.2	2.20063e-06	2.4	6.52498e-05
GLYMA_10G244600	-	-1.2	0.00304552	0.1	0.999705			-0.7	0.240674	-0.8	0.0132582	-0.9	0.0149855
GLYMA_11G240900	-	-1.1	0.0030478	-0.3	0.792691	-0.4	0.425553	-0.9	0.00367646	-0.1	0.802229	0.8	0.219832
GLYMA_20G149900	-	-1.3	0.00305787	-0.1	0.999185	-0.6	0.217637	-1	0.043136	-1.1	0.00548414	-1.3	0.00274757
GLYMA_06G261100	-	-1.6	0.00308013	0.1	0.999705	0.1	0.940673	-0.1	0.940725	0.7	0.13764	1.1	0.0466353
GLYMA_07G020400	-	-1.4	0.00308028	-2.3	1.65221e-09	-1.7	7.90595e-06	-1.2	0.00477485	-1.7	4.7602e-05	-0.9	0.310315
GLYMA_16G166600	-	-1.2	0.0030815	0.2	0.99408	-0.6	0.320518	-0.6	0.364263	0.7	0.106087	-0.1	0.871728
GLYMA_07G056900	-	0.8	0.00309149	-0.5	0.463059	-0.4	0.357652	0.5	0.319218	-0.4	0.337418
GLYMA_15G049100	-	-1.6	0.00314204	0.2	0.975681	-0.5	0.569128	-1.1	0.0211348	0.4	0.642675	-1.2	0.0295061
GLYMA_20G206400	-	0.7	0.00320793	0.1	0.99649			0.1	0.947807	0.4	0.233466
GLYMA_06G221900	-	-1.4	0.00320896	-0.3	0.908383	-1.1	0.0381057	-1.2	0.00295044	-0.1	0.846156	-0.2	0.768419
GLYMA_19G118700	-	-1.4	0.00320896	0.3	0.93476	-0.2	0.902329	-0.2	0.935313	-0.6	0.244182	-0.1	0.9559
GLYMA_05G244200	-	-1.4	0.0032232	-0.5	0.762973	-0.2	0.886889	-0.8	0.271772	-0.2	0.843289	-0.2	0.83622
GLYMA_20G089900	-	-1.2	0.0032232	-1.1	0.00113194	-1.2	0.000561349	-1.4	2.87168e-07	-1.6	3.69764e-10	-1.3	0.0125357
GLYMA_05G029800	-	-1.1	0.00322865	-0.6	0.284693	-1.2	0.00145199	-0.8	0.138725	0.3	0.604193	0.1	0.924951
GLYMA_02G000800	-	2	0.00324025	1.2	0.133969	0.5	0.644428	2.1	0.000839404	5	3.23711e-17	4.8	4.02193e-11
GLYMA_02G212100	-	-1.5	0.00324025	-1.7	0.000983768	-1.5	0.000494264	-0.9	0.140024	-1.4	0.000951853	-1.1	0.126187
GLYMA_14G200500	-	-1.8	0.00324025	-2.5	6.41209e-06	-0.9	0.329203	-0.4	0.822841	-4.8	6.95334e-12	-2.7	0.000147354
GLYMA_17G110200	-	1.7	0.00324025	-0.2	0.999705			1.2	0.127564	-1.2	0.198793	-0.7	0.572285
GLYMA_02G186900	-	-1.8	0.00324035	-0.4	0.911236	-0.5	0.675556	-1.3	0.0139389	-1.7	0.00734112	-0.8	0.246008
GLYMA_15G098100	-	1.4	0.00324035	-0.5	0.716453	-1.2	6.79796e-07	0.8	0.36259	-0.4	0.245677	-0.3	0.433902
GLYMA_18G018600	-	1.1	0.00324035	-0.7	0.367036	-0.7	0.253226	0.5	0.473594	-0.7	0.0511809	-0.4	0.582116
GLYMA_15G128800	-	-1.7	0.00324408	-0.8	0.312349	0.4	0.727123	-1.1	0.0150845	2	2.46137e-08	0.5	0.617702
GLYMA_17G042600	-	1.5	0.00325577	0.6	0.721219	0.6	0.557058	1.4	0.0162858	0.2	0.843616	1.5	0.00991205
GLYMA_07G157100	-	-1.6	0.00325911	-0.9	0.23429	-0.4	0.761568	-0.5	0.65506	0.2	0.870036	-0.2	0.872749
GLYMA_08G195000	-	-1.9	0.00326032			0.5	0.665849			0.2	0.859388	-0.1	0.949386
GLYMA_06G308500	-	-1.6	0.00327666	-0.7	0.307042	-0.3	0.835367	-0.3	0.803646	0.2	0.780269	1	0.0883507
GLYMA_10G111200	-	-1.2	0.00327847			-0.2	0.89971	-0.5	0.563314	-0.8	0.096136	-0.8	0.0964135
GLYMA_13G319400	-	-0.9	0.00328557	-0.2	0.95108	-0.2	0.764972	-0.8	0.148363	-0.1	0.88193	-0.3	0.502366
GLYMA_01G206600	-	1.5	0.00331567	-1.5	0.0160111	-1	0.197776	0.7	0.452749	1	0.113644	1.2	0.0440628
GLYMA_11G056500	-	1.4	0.00334733			-0.1	0.948693	0.2	0.896377	0.4	0.626616	0.7	0.398919
GLYMA_19G207400	-	1.9	0.00335093	0.3	0.980339	0.3	0.830578	0.6	0.622808	0.2	0.871453	0.5	0.689847
GLYMA_01G144400	-	1.2	0.00335697	0.3	0.946084	0.2	0.884161	0.7	0.194947	0.3	0.623994	0.3	0.709735
GLYMA_01G180500	-	-1.3	0.00336137	-1.1	0.0421515	-0.7	0.25419	-1.4	0.0104855	-0.9	0.0837367	-1.3	0.0085756
GLYMA_03G248800	-	1	0.0033665	0.2	0.949862	0.1	0.955912	0.9	0.0235785	0.4	0.346624	0.5	0.175855
GLYMA_08G230100	-	-1	0.0033665	1.2	1.89998e-05	1.2	0.0769202	-0.2	0.898406	-0.2	0.799178	0.1	0.922226
GLYMA_01G009900	-	-1.3	0.00337587	-0.7	0.35112	-0.9	0.0987262	-0.9	0.131966	-1	0.0439948	-0.9	0.164507
GLYMA_10G094800	-	-1.7	0.00340001	-0.1	0.999705	-0.5	0.660298	-0.7	0.535688	0.7	0.547821	-0.3	0.873291
GLYMA_08G256600	-	1.3	0.00340356	1	0.139241	0.4	0.697857	1.9	0.000533931	1.5	0.000217218	1.6	0.0164584
GLYMA_15G254400	-	1.1	0.00342586	0.2	0.968621	0.1	0.920955	0.3	0.651965	0.4	0.568728	0.3	0.744944
GLYMA_08G067200	-	1.2	0.00343631	0.5	0.611414	0.2	0.845836	1.2	0.0108461	0.6	0.277413	1.1	0.0219256
GLYMA_14G007800	-	-1.4	0.00348175	-0.1	0.999705	-0.2	0.848503	-1.5	7.40102e-05	-0.2	0.745542	0.1	0.927853
GLYMA_09G160100	-	1.4	0.00351776	0.8	0.308228	0.4	0.755738	1.2	0.0524002	3.1	2.72232e-16	2.9	6.36997e-06
GLYMA_04G236200	-	-1.1	0.00355528	-0.5	0.574723	-0.5	0.491487	-0.5	0.46998	0.5	0.27989	0.8	0.191574
GLYMA_13G296900	-	0.8	0.00356265	0.1	0.977585	0.2	0.779765	0.3	0.605237	0.5	0.189643	0.8	0.0118209
GLYMA_09G014200	-	-1.6	0.00358478	-2	2.63669e-06	-2	1.72915e-06	-1.7	0.000415686	-2	3.49075e-05	-1.7	0.00129324
GLYMA_08G055000	-	-0.9	0.00359266	-0.4	0.594493	-0.3	0.656746	-0.9	0.0250246	-0.1	0.927714	-0.4	0.402181
GLYMA_18G018800	-	-1.2	0.00359266	0.3	0.914022	-0.4	0.61678	-1.2	0.00163948	-0.2	0.762874	-0.8	0.148473
GLYMA_09G194200	-	-0.9	0.00359541	-0.2	0.961517			-0.4	0.291268	-0.5	0.0850719	0.1	0.88514
GLYMA_17G044500	-	1.1	0.00370742	-0.2	0.98859	-0.1	0.913203	0.4	0.523753	-0.1	0.929175	-0.6	0.344384
GLYMA_06G087800	-	1.5	0.00372933	0.6	0.7456	0.6	0.401324	1.9	7.40102e-05	3.5	5.68167e-22	3	9.25795e-07
GLYMA_15G017000	-	1.5	0.00372933			-0.1	0.913472	1.3	0.0213359	0.3	0.699778	0.5	0.391255
GLYMA_03G130600	-	-1.8	0.0037416	-1.9	0.000748346	-2	0.000513228	-2.4	1.30116e-05	-1.8	0.00253378	-1.1	0.174243
GLYMA_16G069500	-	1.9	0.0037416	-0.9	0.434902	-0.4	0.808725	1.1	0.215725	2.1	0.00214923	3.7	2.38141e-07
GLYMA_10G092500	-	-1.6	0.00377289	0.7	0.527188	0.2	0.891176	-0.6	0.392531	0.5	0.345808	0.4	0.55815
GLYMA_08G053500	-	1.4	0.00377725	-1	0.0556869	-0.5	0.465841	1.6	0.00761277	0.9	0.195516	0.7	0.364697
GLYMA_08G332900	-	1	0.00377725	-0.1	0.999705	0.2	0.841117	0.5	0.366251			-0.4	0.444378
GLYMA_06G302600	-	-1.4	0.00379197	-0.3	0.983413	-0.3	0.816362	-0.5	0.68982	-0.9	0.134398	-1.1	0.0459667
GLYMA_07G048800	-	-2	0.00383864	-1.4	0.0315062	-1.6	0.014563	-0.8	0.380207	-0.6	0.382371	-0.1	0.971367
GLYMA_13G280000	-	-2	0.00383864	-0.9	0.44105	-1.3	0.0980508	-1.7	0.00688823	-0.4	0.67239	-1	0.258178
GLYMA_06G261000	-	-1.9	0.00384595	-0.6	0.521477	-1.2	0.0217238	-1.2	0.00280911	-0.1	0.953391	-0.3	0.851452
GLYMA_16G212500	-	1.9	0.00385571	0.4	0.962535	-0.2	0.931344	2.3	1.3785e-05	2.1	0.00411421	1.9	0.0253946
GLYMA_04G104800	-	-1	0.00386586	0.1	0.99557	-0.3	0.69536	-1	0.00166174	-0.9	0.0265263	-0.9	0.0179878
GLYMA_05G213300	-	-0.8	0.00386944	-1	0.000209262	-0.8	0.00100041	-0.7	0.0410561	-0.3	0.652918	-0.1	0.944344
GLYMA_14G012600	-	1.1	0.00387651	0.6	0.18498	0.7	0.280757	0.6	0.160689	-1.4	0.00397684
GLYMA_09G094600	-	2	0.00391201			0.8	0.436058	1.6	0.0185146	2.7	0.00201612	3.8	1.2771e-07
GLYMA_12G084000	-	-1.6	0.00391586	-2.4	6.65177e-07	-1.8	0.000641786	-2.8	9.77538e-11	-1.7	0.00107813	-2.1	0.00434266
GLYMA_19G036800	-	1	0.00391586	0.2	0.975362			1.2	0.0198112	0.1	0.855882	0.4	0.461048
GLYMA_15G266600	-	1	0.00395672			0.5	0.474343	0.8	0.0412264	-0.2	0.693347	0.2	0.813539
GLYMA_16G002900	-	-1.3	0.00395672	-0.4	0.739841			-0.7	0.304137	-1.2	0.00255995	-0.7	0.181187
GLYMA_05G104000	-	-1.3	0.00396034	0.5	0.759236			-0.5	0.675344	0.3	0.575009	-0.2	0.918093
GLYMA_04G020200	-	1.8	0.00399102	1.4	0.0790727	1.6	0.0221171	1.7	0.00694167	1.5	0.0624477	2.1	0.0224185
GLYMA_03G036500	-	-1.5	0.00400269	-0.5	0.625354	-0.9	0.176508	-0.7	0.34514	0.8	0.0635329	0.3	0.781158
GLYMA_06G312000	-	-1.7	0.00400628	0.1	0.999705	0.1	0.973917	-0.7	0.442762	0.1	0.92285	0.2	0.892749
GLYMA_11G119900	-	-1.7	0.00401095	0.9	0.207193	-0.6	0.444426	-1.3	0.0222332			-0.8	0.30762
GLYMA_13G322300	-	-1.2	0.00401095	0.1	0.999705	0.3	0.781466	-0.4	0.733777	-0.8	0.0861525	-0.7	0.357355
GLYMA_19G036400	-	-1.4	0.00401095	-0.5	0.60202	-0.4	0.608223	-0.6	0.238805			-0.4	0.551542
GLYMA_01G081100	-	1	0.00401133	-0.1	0.999705			0.7	0.0277647	0.3	0.416017	0.5	0.310798
GLYMA_05G002600	-	1.3	0.00401805	0.3	0.960333	0.1	0.923806	0.5	0.535682	0.7	0.210298	0.2	0.830473
GLYMA_14G072200	-	1.1	0.00412122	0.1	0.999705	0.2	0.893398	1	0.0636154	1	0.0293097	1	0.05573
GLYMA_04G038000	-	-0.9	0.00416283	-0.2	0.974368	-0.1	0.917465	-0.5	0.191684	-1.3	3.92071e-05	-0.6	0.326036
GLYMA_17G113500	-	-1.2	0.00417433	-0.8	0.309742	-0.9	0.0861776	-0.6	0.421111	0.2	0.736008	-0.2	0.826832
GLYMA_05G195100	-	1.5	0.00420082	0.1	0.999705	-0.4	0.813503	1.7	0.000130078	3.3	4.90918e-15	2.3	0.000239445
GLYMA_14G212000	-	1	0.00421862	0.4	0.776599			0.6	0.378136	0.2	0.705658	0.1	0.882063
GLYMA_09G136200	-	-1.8	0.00423511	-0.3	0.980479			-0.4	0.788268	-0.8	0.227746	-0.3	0.814259
GLYMA_06G248900	-	1.8	0.00424579	0.8	0.450177			1.4	0.0473953	2.7	1.08432e-06	2.1	0.000749988
GLYMA_09G118300	-	-1.5	0.00427633			-0.4	0.765053	-1.1	0.0892722	0.7	0.250414	-0.1	0.89969
GLYMA_18G034900	-	-1	0.00431365	0.8	0.0390015	0.4	0.463064	-0.4	0.39257	-0.2	0.69522	0.3	0.58013
GLYMA_06G303100	-	1.6	0.00434505	1.2	0.0713168	1.3	0.0236496	2.6	1.20582e-08	2.8	9.87554e-11	1.9	0.000341606
GLYMA_10G128900	-	-1.7	0.00437793			-0.6	0.522716	-1.7	0.000861727	0.3	0.689841	1.1	0.0709519
GLYMA_14G133600	-	-1.2	0.00445318	-2.2	1.30488e-11	-2.3	1.00076e-12	-1.5	3.29765e-05	-3	1.41124e-21	-2.2	8.02395e-09
GLYMA_11G247000	-	1	0.00448616			0.3	0.591564	0.5	0.338895	0.5	0.178309	0.3	0.70977
GLYMA_01G167700	-	-1.2	0.00452414	-0.2	0.983413	-0.8	0.0168783	-1.3	3.17902e-05	0.3	0.58911	0.6	0.517869
GLYMA_03G142200	-	0.9	0.00453367	0.2	0.975362	0.4	0.444242	0.4	0.39185	-0.1	0.818546	-0.2	0.764528
GLYMA_20G067300	-	-1.6	0.00454357	0.6	0.599176	0.5	0.638644	-0.8	0.425799	-0.5	0.424087	0.1	0.91513
GLYMA_02G103600	-	0.9	0.00454532	0.3	0.881762	0.4	0.486996	0.1	0.891488	-0.3	0.515627	-0.5	0.207646
GLYMA_17G053000	-	1.5	0.00454532	0.2	0.999185	0.4	0.712781	1.2	0.043582	0.2	0.829388	0.9	0.0864187
GLYMA_01G184300	-	-1.4	0.00456125	-0.3	0.951585	-0.2	0.853991	-0.7	0.337627	-0.6	0.297919	-0.5	0.531358
GLYMA_04G037500	-	-1.5	0.00456764	-0.3	0.97032	-0.6	0.449794	-0.8	0.232119	0.5	0.403608
GLYMA_04G070200	-	0.8	0.00458885					0.6	0.0454902	0.2	0.497333	0.6	0.0863185
GLYMA_06G249700	-	-1.2	0.00458885	-1.1	0.106904	-1.6	0.0016731	-1.4	0.00525346	-0.8	0.180464	-1	0.072983
GLYMA_11G156700	-	-1.1	0.0045997	0.2	0.989311			-1	0.0242373	-0.5	0.33799	-0.6	0.329451
GLYMA_18G281000	-	-1.5	0.00464116	-0.3	0.950378	0.4	0.560756	-0.6	0.437075	-0.6	0.353733	-0.6	0.29618
GLYMA_02G222600	-	1	0.0046728	-0.8	0.0584777	-0.4	0.711336	0.4	0.504366	-1.9	2.67902e-08	-1.4	0.00054633
GLYMA_08G298900	-	0.9	0.00467866			-0.1	0.909682	0.4	0.300511	0.7	0.0990261	1.1	0.0151612
GLYMA_10G195700	-	-1.3	0.00468269	-3.5	3.93844e-21	-3.5	2.47787e-15	-1.2	0.079557	-1.9	0.00365921	-1	0.066276
GLYMA_06G184200	-	1.3	0.00469582	-0.1	0.999705	-0.9	0.0358524	1	0.0678964	2	3.89937e-09	1.4	0.00407214
GLYMA_06G085100	-	-1.7	0.00471134	-1.4	0.0708595	-1.1	0.125374	-1.7	0.00277898	-2.4	0.000143423	-2.1	0.00064453
GLYMA_06G216600	-	-1.8	0.00473083	-0.1	0.999705	-0.4	0.703921	-0.8	0.420308	-3	0.000889285	-2.7	5.4144e-06
GLYMA_08G226800	-	-1.7	0.00473083	-1	0.300744	-2	0.000231601	-1.9	0.00107354	-0.3	0.777965	-0.9	0.38117
GLYMA_20G139300	-	-1.2	0.00474064	-1.1	0.00379724	-0.6	0.157713	0.1	0.955921	0.7	0.0747433	0.6	0.202301
GLYMA_16G201400	-	1.2	0.00475291	1	0.0237123	1.1	0.0132937	1.2	0.00648536	1.6	3.46841e-05	1.7	0.000496265
GLYMA_18G020600	-	1.6	0.00477709	-0.6	0.551736	-1.9	0.00071796	1.5	0.00352383	1.4	0.000983813	1	0.0914329
GLYMA_09G013100	-	-1.8	0.00479766	0.4	0.913134			-0.5	0.712853	0.5	0.505591	-0.2	0.923159
GLYMA_09G124200	-	-1.5	0.00479766	-0.6	0.501337	-2.3	1.26737e-08	-0.8	0.148332	-1	0.0713168	-1.1	0.0126298
GLYMA_12G007400	-	-1.3	0.00479766	-0.5	0.642027	-1.2	0.00284538	-0.8	0.207714	0.2	0.771664	0.3	0.749024
GLYMA_15G108000	-	-1	0.0048126	-0.2	0.958602	-0.6	0.0675239	-0.8	0.0112475	-0.8	0.00688661	-0.6	0.118197
GLYMA_14G211700	-	-1.1	0.00483197	0.4	0.625354	0.2	0.84944	-0.5	0.480972	-0.2	0.477575	-0.3	0.633742
GLYMA_04G118700	-	1.1	0.00488057	-0.1	0.999185	0.1	0.932077	1	0.089582			0.5	0.0921436
GLYMA_08G037900	-	1.7	0.00488057	-0.3	0.97445	-0.4	0.728237	1	0.102518	2.1	3.19795e-07	1.5	0.0386582
GLYMA_10G221100	-	-0.9	0.00489433	-0.2	0.978966	-0.7	0.111267	-0.6	0.168894	0.3	0.259378	-0.1	0.866114
GLYMA_04G147700	-	-1.3	0.00489706			-1	0.0561761	-1	0.0249808	0.7	0.120263	0.1	0.896363
GLYMA_05G237500	-	-1.3	0.00489706	-0.8	0.224803	-1.1	0.00990025	-1.1	0.00852032	1.2	0.0521912	1.6	0.0179878
GLYMA_05G011600	-	-0.8	0.00489969	-0.4	0.759003	-0.1	0.893184	-0.6	0.0540615	-0.5	0.146941	-0.5	0.172108
GLYMA_16G216500	-	-1.3	0.00489969	-0.9	0.383988	-1.3	0.000959214	-0.7	0.430406	-1.7	1.46109e-05	-0.2	0.836599
GLYMA_13G152900	-	1.6	0.00492621	-0.3	0.968333	-0.4	0.752149	1.8	0.000469159	1.3	0.0184081	2.1	4.78186e-05
GLYMA_06G254500	-	-1.1	0.00492994			0.2	0.854389	-0.6	0.174686	-1	0.00119241	-0.7	0.0832606
GLYMA_04G019100	-	-1.5	0.00498126	-2.2	9.85699e-08	-2.1	1.07696e-06	-1.9	3.69509e-05	-1.6	0.0014056	-1.6	0.00171298
GLYMA_10G205500	-	-1	0.00498693	-0.8	0.055441	-0.6	0.16501	-0.4	0.56033	-0.8	0.0263917	-0.6	0.24244
GLYMA_15G121100	-	-1.5	0.00498693	-0.1	0.999705	-0.8	0.212306	-1.2	0.0185146
GLYMA_15G102000	-	1.3	0.00500107	-1.3	0.0234808	0.2	0.846413	0.3	0.855825	-0.7	0.419048	0.2	0.790753
GLYMA_02G083500	-	-1.5	0.00502189	-0.5	0.849383	0.3	0.859061	-0.1	0.935479	0.6	0.439654	0.9	0.291997
GLYMA_10G256400	-	0.9	0.00502189	-0.2	0.93476	-0.2	0.838476	0.7	0.0579786	0.6	0.0959813	0.2	0.793347
GLYMA_04G035100	-	-0.7	0.0050442	0.2	0.950836	0.3	0.625007			-0.1	0.860557	0.1	0.905333
GLYMA_04G123700	-	-1.1	0.00505389	1	0.00963525	0.5	0.540541	-0.5	0.419172	1.1	0.000300908	1.1	0.00165744
GLYMA_03G022200	-	-1.2	0.00505923	-0.4	0.872342	-0.1	0.951437	-0.4	0.688732	-0.3	0.66498	-0.2	0.856435
GLYMA_19G222300	-	1.2	0.0050594	-0.1	0.999705	-0.6	0.552655	0.7	0.461035	1.2	0.0038644	-0.2	0.849369
GLYMA_20G077300	-	-1	0.0050594	-0.3	0.928898			-0.5	0.521498	-0.7	0.239132	-0.9	0.0252038
GLYMA_07G058200	-	-1.2	0.00508359	-0.4	0.789868	-0.3	0.812135	-1.1	0.0313449			0.6	0.416248
GLYMA_13G323400	-	0.9	0.00508641	0.1	0.999185	-0.2	0.844487	0.9	0.0198448	0.4	0.259676	0.2	0.663518
GLYMA_01G064600	-	1.1	0.00508683	-0.4	0.86032	-0.3	0.746377	0.9	0.0580974	-0.2	0.70064	0.3	0.780186
GLYMA_19G194900	-	-1.6	0.00514703	-1.9	0.000292366	-1.6	0.0018659	-1.7	0.00097418	-1.8	0.00229347	-2.4	3.94298e-05
GLYMA_14G023500	-	1.2	0.00515517	0.1	0.999705	-0.8	0.146727	1	0.0510668	2.2	2.80326e-08	1.3	0.0239965
GLYMA_04G185400	-	1.7	0.00520918	0.4	0.966169	-0.3	0.8543	0.7	0.561056	1.1	0.167425	0.7	0.556991
GLYMA_18G020300	-	1.9	0.00520918	-1.5	0.0556869	-0.9	0.403961	0.3	0.851608	-1.6	0.11239	-1.2	0.309527
GLYMA_12G035700	-	-1.6	0.00522515	-0.1	0.999705	-0.1	0.947423	-0.8	0.371733	-1.8	0.00190658	-1.4	0.0617222
GLYMA_01G022500	-	1.4	0.00524086			0.2	0.916404	1	0.144965	0.4	0.602364	0.7	0.484413
GLYMA_17G258400	-	-1.5	0.00524968	-0.3	0.916257	-0.4	0.70422	-0.6	0.503514	0.9	0.00574861	0.8	0.0394203
GLYMA_17G149000	-	-1.3	0.00525289	0.5	0.55718	0.2	0.813424	-0.5	0.491135	-0.8	0.113275	-1	0.103256
GLYMA_04G017300	-	-0.9	0.00527568	-0.2	0.925741	-0.3	0.547163	-0.6	0.121284	-0.7	0.00272223	-0.5	0.172397
GLYMA_11G024000	-	-1.3	0.00529261	0.1	0.999705	-0.9	0.0953303	-0.9	0.0454478	-0.2	0.68651	-0.5	0.390917
GLYMA_18G065200	-	1.1	0.00529261	0.3	0.871659	0.3	0.729234	1	0.00276311	0.4	0.356653	0.5	0.276013
GLYMA_17G086800	-	-1.6	0.00533427	-0.8	0.186085	0.2	0.875257	-0.7	0.153247	-1.5	0.00461474	-0.4	0.570743
GLYMA_03G029400	-	-1.5	0.00534171	-0.2	0.99408	-0.8	0.351897	-1.3	0.0205838	1.4	0.054545	1.9	0.01728
GLYMA_08G099900	-	1.4	0.00534474	0.1	0.999705	0.7	0.261692	1.6	0.00451615	0.5	0.456929	0.9	0.173751
GLYMA_U039200	-	-1.1	0.00541704	-0.1	0.999705	-0.1	0.954342	-0.6	0.31293	-0.8	0.100243	-0.2	0.840219
GLYMA_15G023800	-	1.2	0.00542631	0.3	0.878172			0.2	0.728239	-0.1	0.922552	-0.5	0.283349
GLYMA_12G224600	-	-1.2	0.00543239	-2.6	2.65348e-15	-2.2	1.59487e-12	-1.1	0.00541266	-3	9.44604e-17	-2.2	2.65744e-06
GLYMA_03G195300	-	-1.1	0.00546303	-1.1	0.00526978	-1.7	3.79059e-06	-1.6	0.000207742	-1.8	1.96674e-05	-1.4	0.000804891
GLYMA_17G052000	-	0.8	0.00548209	0.5	0.183285	0.5	0.264719	0.7	0.0690054	1	1.26722e-05	0.5	0.223233
GLYMA_06G020700	-	0.7	0.0055481			0.2	0.67153	0.4	0.222955	0.3	0.284	-0.1	0.921663
GLYMA_12G196700	-	-1.4	0.00556099	-0.3	0.978966	-0.9	0.193192	-0.2	0.922096	-0.2	0.789746	-0.6	0.521515
GLYMA_06G057300	-	1.8	0.00557826	0.9	0.453683	0.7	0.544601	2	0.000984517	1.7	0.0196588	1.1	0.218517
GLYMA_15G052000	-	-1.7	0.00557826	-1	0.219101	-1.2	0.0870466	-1.5	0.023273	1.3	0.0792495	1.5	0.0237873
GLYMA_18G243200	-	-1.3	0.00563362	-2.2	1.02318e-07	-1.1	0.0548206	-1.8	9.6209e-06	-2	5.77041e-07	-1.4	0.0495406
GLYMA_06G222500	-	-1.8	0.00566083	0.1	0.999705	-0.7	0.477399	-1.1	0.148363	-1.5	0.0361333	-0.9	0.374644
GLYMA_04G249900	-	-1.1	0.0057481	-0.3	0.931221	-0.3	0.716249	-0.4	0.770962	-0.3	0.517642	0.1	0.89969
GLYMA_04G063000	-	0.8	0.00584303	0.3	0.761714	0.3	0.627604	0.2	0.877762	0.1	0.883471	-0.6	0.050199
GLYMA_18G183700	-	-1.3	0.00585124	-1	0.119915	-0.4	0.780023	-0.8	0.272819			-0.5	0.527175
GLYMA_18G272500	-	-1	0.00586096			-0.2	0.738313	-0.4	0.656489	-0.2	0.68061
GLYMA_08G161000	-	0.9	0.00587719	-0.5	0.321015	-0.2	0.849629	0.3	0.507971			0.2	0.802797
GLYMA_10G051800	-	-1.3	0.00590562			-0.8	0.118584	-1	0.0159612	0.6	0.137857	0.5	0.619733
GLYMA_07G051500	-	1.7	0.00591531	0.3	0.977282	-0.1	0.972443	2.2	7.8595e-06	1.4	0.0242441	2.2	0.000433406
GLYMA_13G316000	-	-1.3	0.00594824	-0.3	0.901995	-0.2	0.90596	-0.8	0.0784781	-0.3	0.721958	-0.6	0.540226
GLYMA_08G034400	-	-1.1	0.00595606	-0.4	0.73973	-1	0.0115996	-1.3	0.00453959	-1.5	1.27447e-05	-1.4	0.00110935
GLYMA_06G030900	-	-1.1	0.005975	-0.2	0.960432			-0.5	0.544462	-0.2	0.797359	-0.5	0.461085
GLYMA_04G220200	-	-1.1	0.0059787	-1.9	5.2008e-08	-1.4	0.00143044	-1	0.0498602	-2.2	1.34493e-09	-1.1	0.112103
GLYMA_08G281600	-	1.4	0.00600304	-0.2	0.994141	-0.2	0.8989	1	0.150952	1	0.0794346	0.3	0.764305
GLYMA_06G117900	-	-1.4	0.00603962	-0.8	0.290798	-0.4	0.67525	-0.6	0.50769	-0.3	0.651089	-0.4	0.727164
GLYMA_08G087900	-	-1.6	0.00603962	-3.8	7.5844e-15	-2.6	7.06166e-11	-0.6	0.641048	-2.4	6.67672e-09	-2.2	2.5507e-05
GLYMA_03G260100	-	-1	0.00605114	-0.3	0.870584	-0.4	0.546583	-1	0.00123578	0.5	0.122959	0.2	0.758711
GLYMA_13G134200	-	1	0.00605304	0.1	0.999705			0.3	0.766751
GLYMA_11G094500	-	-1.4	0.0060609	0.5	0.619498	-0.1	0.97466	-0.8	0.18073
GLYMA_11G073800	-	-1.3	0.00610447	-0.7	0.364614	-0.6	0.547097	-0.6	0.496689	0.1	0.904205	-0.2	0.822282
GLYMA_01G131500	-	-1	0.00611586	-0.6	0.345894	-0.9	0.00307438	-0.5	0.344557	0.2	0.711576	-0.6	0.214073
GLYMA_06G220700	-	1.8	0.00612503	0.9	0.433504	0.7	0.57487	2	0.000624683	3.1	3.84654e-11	3.1	2.11799e-08
GLYMA_16G052800	-	1.4	0.00612763	1.2	0.0504865	0.7	0.425187	0.6	0.563221	-0.8	0.404555	-0.6	0.673222
GLYMA_13G132400	-	0.9	0.0061623					1.1	1.23462e-05	0.1	0.831434
GLYMA_18G289100	-	1.4	0.0061623	-0.4	0.86813	-0.2	0.846061	1	0.098089	1.4	0.000367714
GLYMA_20G198000	-	1	0.00618557	-0.4	0.415999	-0.2	0.800135	0.7	0.113594	-0.2	0.683842
GLYMA_05G013700	-	1.8	0.00626774			-0.3	0.866096	0.9	0.34529	1.7	0.0282958	1.5	0.0720107
GLYMA_09G179900	-	-1.5	0.00626774	-0.4	0.88473	-0.5	0.677754	-1	0.120954	0.1	0.940634	0.4	0.667207
GLYMA_09G240000	-	1.5	0.00626774	-0.9	0.414185	-1.3	0.0805863	0.9	0.291826	0.9	0.191504	0.8	0.254956
GLYMA_03G078000	-	-0.8	0.00627342	-0.4	0.528143	-0.3	0.560369	-0.5	0.169169	-0.3	0.349452	-0.2	0.522101
GLYMA_13G148500	-	1.4	0.00629474	0.6	0.688189	0.3	0.827332	1.3	0.0235785	1.3	0.0117834	1.8	0.00112184
GLYMA_02G016600	-	-1.7	0.00629639	-1	0.258347			-0.4	0.831435	0.2	0.832415	-0.7	0.392399
GLYMA_19G194000	-	-1.4	0.00629639	-1.1	0.158373	-2	1.93785e-07	-1.4	0.00157915	-1.5	0.00717987	-1.8	0.0191056
GLYMA_01G219000	-	-0.9	0.00635294	-0.6	0.139083	-0.4	0.444052	-0.7	0.00683707	-0.3	0.602588	0.1	0.894864
GLYMA_11G117500	-	-1.7	0.00635294	-1.2	0.145882	-2.3	3.89137e-05	-2.2	3.55103e-05	-0.9	0.154816	-1.4	0.0929808
GLYMA_08G189600	-	1.7	0.00636479	1.1	0.210071			1.3	0.0916694	0.9	0.24376	1.4	0.0983473
GLYMA_11G189100	-	1.2	0.00636629	0.1	0.999705	0.4	0.669967	0.9	0.136842	0.4	0.560868	0.3	0.655877
GLYMA_01G077000	-	-1.9	0.00639242	-1.1	0.243552	0.5	0.668559	0.1	0.960173	0.3	0.81697	1	0.456025
GLYMA_04G234700	-	-1.4	0.00639562					-0.9	0.146841	-0.4	0.400039	-0.3	0.628378
GLYMA_01G097900	-	1	0.00644534	-0.2	0.992016	-0.8	0.0501279	-0.2	0.898181			-0.8	0.0741624
GLYMA_13G287500	-	1.2	0.00644534	0.2	0.991171	0.1	0.895698	1	0.0316152	1.2	0.00422173	1.1	0.00438865
GLYMA_13G220100	-	1.5	0.00644541	0.3	0.991171	0.7	0.429467	0.7	0.433101	1.6	0.00261486	0.3	0.834419
GLYMA_19G025100	-	-1.3	0.00644541	0.1	0.999185	-0.2	0.863779	-1	0.0682526	0.6	0.398771	0.9	0.137344
GLYMA_02G280800	-	0.8	0.00648731	0.1	0.998303	-0.2	0.715771	0.5	0.191703	0.5	0.107301	0.2	0.635869
GLYMA_13G051600	-	1.9	0.00651931					1.5	0.0359494	4.3	8.30682e-09	3.5	3.71115e-05
GLYMA_08G048600	-	-1.2	0.00652307	-0.7	0.255617	-1.2	0.00180765	-1	0.00550296	-1.2	0.000731058	-0.8	0.0583879
GLYMA_14G081800	-	-1.7	0.0065293	0.4	0.910411	-0.4	0.764632	-1	0.293696	0.5	0.390448	0.1	0.913324
GLYMA_11G228000	-	-1.4	0.00654711	-3.5	2.15572e-30	-1.4	0.0308598	-0.3	0.874527	-3.4	5.18618e-26	-1.2	0.123154
GLYMA_05G218000	-	-1.5	0.00657807	-1.7	0.00123908	-2.1	3.4783e-05	-2	4.67123e-05	-2.2	1.73443e-05	-2.2	0.000541534
GLYMA_06G122600	-	-0.8	0.00669858	-2.4	5.20803e-13	-1.8	3.68397e-12	-0.2	0.883101	0.3	0.59128	1.3	0.105571
GLYMA_19G053800	-	-1.3	0.00672505	-0.3	0.962482	-0.4	0.756026	-0.7	0.327135	-0.8	0.220027	-0.8	0.200972
GLYMA_08G092300	-	0.9	0.00676064	0.1	0.980339			0.5	0.343314	-0.5	0.152053	0.1	0.907314
GLYMA_U027700	-	-0.7	0.00678973	0.1	0.979108	0.4	0.642			-0.6	0.0968454
GLYMA_18G048600	-	1.4	0.00680994	0.7	0.565398	0.2	0.895899	1	0.127381	0.7	0.311102	0.4	0.689439
GLYMA_02G180500	-	-1.5	0.00684606	-0.3	0.962377	-0.3	0.822415	-0.4	0.830483	1.5	0.0207996	0.4	0.750492
GLYMA_16G200900	-	-1.6	0.00691736	-1.1	0.137975	-1.4	0.0448469	-1.2	0.0876241	-0.5	0.557249	-0.5	0.521489
GLYMA_15G068600	-	-1.4	0.00694515	-1.1	0.0593177	-2	7.50564e-06	-1.3	0.0173925	-1.2	0.0236104	-1.8	0.00275031
GLYMA_02G109800	-	-1.2	0.00694634	-0.5	0.775114	-1.1	0.0501584	-0.4	0.709647	-0.9	0.0483721	-0.3	0.742098
GLYMA_11G213700	-	1.3	0.00694634	0.6	0.627438	0.7	0.338832	0.8	0.235542	0.1	0.939507
GLYMA_12G087600	-	-1.9	0.00696162	-1.8	0.0101464	-2.1	0.000747675	-2.3	0.000184633	-1.7	0.0738266	-2.9	0.000584787
GLYMA_12G191500	-	1.3	0.00697344	0.1	0.999705	0.5	0.634216	0.5	0.547198	-1	0.0849632	-0.8	0.196199
GLYMA_15G023000	-	1.8	0.00711268	0.3	0.991171	-0.1	0.978354	1.1	0.153257	2.6	3.542e-05	1.9	0.00501309
GLYMA_04G176400	-	-1.1	0.00711364			-0.5	0.629955	-0.7	0.119841	1	0.00704568	1.2	0.000300586
GLYMA_20G193700	-	-1.2	0.00716286	-0.7	0.25989	0.2	0.84944	-0.4	0.785607	-1.1	0.00856188	-0.7	0.259891
GLYMA_02G197600	-	-1.5	0.00719265	-0.5	0.777885	-1.1	0.0919575	-1.3	0.0109612	0.2	0.841137	-0.4	0.638982
GLYMA_14G075900	-	-1.1	0.00720311	-0.2	0.970528	-0.6	0.256981	-1.1	0.00907502	-0.5	0.22096	-0.4	0.458296
GLYMA_14G148100	-	1.4	0.00722574	-0.8	0.209899	-0.8	0.24502	0.8	0.193591	-1.2	0.0269176	0.3	0.712019
GLYMA_07G222200	-	-0.9	0.0072725					-0.5	0.374837	-0.1	0.91877	-0.1	0.90222
GLYMA_08G052100	-	-1.2	0.0073191	-0.4	0.778178			-0.8	0.0212645	-0.5	0.230526
GLYMA_10G276700	-	1.6	0.0073191	2.4	1.27478e-08	1.9	0.00211631	1.4	0.0267667	2.9	6.06392e-12	2.9	8.27335e-07
GLYMA_05G182600	-	1.1	0.00732026	-0.2	0.973489	0.2	0.818982	0.4	0.572073	0.5	0.359758	0.5	0.525387
GLYMA_04G014800	-	-1.3	0.0073255	-0.8	0.292567	-1.5	0.00236919	-1.6	0.00108465	0.2	0.813372	-0.6	0.468872
GLYMA_05G167300	-	0.8	0.0073255	0.2	0.968103	0.3	0.537976	0.6	0.141574	0.6	0.045895	0.4	0.406369
GLYMA_13G325900	-	-1.1	0.0073255	-1	0.0324923	-1.3	0.00131528	-0.7	0.238789	-1.2	0.000901835	-0.6	0.243318
GLYMA_07G252000	-	-0.8	0.00737708	-0.1	0.999705	-0.2	0.847029	-0.5	0.329303	-0.5	0.0926907	-0.6	0.0787224
GLYMA_15G151600	-	1.3	0.00739891	0.4	0.891582	0.5	0.445952	0.8	0.206358	0.4	0.52535	0.2	0.761407
GLYMA_15G200800	-	-1.3	0.00740967	-1.3	0.00612745	-1.3	0.0194889	-1.2	0.0113728	-1.1	0.016669	-1	0.085858
GLYMA_07G258100	-	-1.6	0.00742094	-1.3	0.105526	-2.3	7.8336e-06	-2.7	1.46383e-07	-3.2	7.08675e-08	-2.5	0.000123361
GLYMA_19G145300	-	-1.4	0.00742094	-0.8	0.170252	-0.4	0.743431	-0.5	0.622146	1.5	0.000379477	1.2	0.00654022
GLYMA_13G132200	-	0.8	0.00742821	0.2	0.917985	0.4	0.363421	0.4	0.338895			0.1	0.911804
GLYMA_17G028000	-	1.5	0.00742821	-0.1	0.999705	-0.6	0.499262	1	0.148332	0.9	0.081606	0.9	0.0763914
GLYMA_13G351600	-	-1.4	0.00743235	-0.2	0.98859	-0.5	0.214323	-0.9	0.0881563	-2.7	5.41608e-16	-1.7	7.09112e-05
GLYMA_06G064100	-	1	0.0074576	0.3	0.833699	0.3	0.682918	0.3	0.739969	-0.2	0.713458	-0.7	0.178972
GLYMA_15G133900	-	1.6	0.00746964	0.2	0.999255	0.3	0.846993	0.6	0.515535	-0.3	0.784291	-0.6	0.578943
GLYMA_01G156200	-	-1.4	0.00755778	-0.8	0.270888	-0.6	0.621825	-0.5	0.641502	-0.7	0.217465	-0.5	0.661796
GLYMA_19G083200	-	-1.7	0.00758909	-0.9	0.431812	-1.6	0.00641774	-1.5	0.0300697	-0.9	0.247515	-1.1	0.173021
GLYMA_01G006700	-	-1.1	0.0076342	-1.5	1.75758e-05	-1.7	7.42454e-07	-1.4	4.20085e-05	-1.2	0.00025056	-1.4	0.000167633
GLYMA_13G327000	-	-1.1	0.0076342	-0.3	0.93476	-0.1	0.915358	-0.5	0.453053			-0.3	0.783969
GLYMA_14G159600	-	-1	0.00764358	-0.3	0.819995	-0.4	0.621825	-0.6	0.328897	0.3	0.573271	-0.3	0.67343
GLYMA_16G013400	-	-1.7	0.00765794	-2.3	2.2604e-05	-2.9	2.7288e-09	-1.9	0.000974356	-2.6	2.83724e-05	-1.8	0.00484463
GLYMA_04G119700	-	1	0.00766628	-0.6	0.683393	-0.5	0.622364	2	1.51284e-05	1.5	8.95908e-05	1.9	0.00593803
GLYMA_11G136300	-	-1.8	0.00766628	-2.1	0.00127756	-1.7	0.0100922	-1.6	0.0110348	-1.6	0.0329962	-1.8	0.0277718
GLYMA_10G259500	-	0.8	0.00769004			0.2	0.737999	0.4	0.500347	-0.5	0.109657	-0.3	0.540648
GLYMA_20G005100	-	-1.4	0.00772923			-0.4	0.717275	-1.3	0.0145541	-0.8	0.1259	-0.3	0.76273
GLYMA_14G206200	-	-1.6	0.00774706	-0.1	0.999705	-0.4	0.734664	-0.5	0.571883	1.7	1.06472e-05	1.5	6.27667e-05
GLYMA_16G022400	-	-1.5	0.00775855	-0.5	0.88473	-1.1	0.0882738	-1.1	0.0755614	-0.2	0.807496	-0.3	0.725945
GLYMA_17G175600	-	-1.1	0.00775974	0.1	0.996145	-0.3	0.74202	-0.2	0.861438	1.9	1.22883e-06	1.3	0.00129209
GLYMA_09G216400	-	1.1	0.00780388	-0.4	0.830179	-0.1	0.930206	1.5	0.000853445	0.9	0.046324	1.7	0.00188285
GLYMA_02G008000	-	-1	0.00783288	-0.1	0.994141	-0.6	0.237722	-0.2	0.853583	1	0.0110825	1.1	0.00108958
GLYMA_17G037000	-	-1.3	0.00790573	-0.9	0.234977	-0.5	0.620999	-0.8	0.191562	-0.8	0.180939	-0.5	0.596088
GLYMA_04G137000	-	-1.1	0.00802551	-0.8	0.143652	-0.8	0.111283	-1	0.00781469	-0.9	0.0194886	-0.6	0.315295
GLYMA_10G013900	-	-1.1	0.00802593	-0.8	0.111556			-0.7	0.310825	0.3	0.665833	-0.2	0.825322
GLYMA_05G241900	-	-0.9	0.00805237	-0.2	0.958592	-0.1	0.96825	-0.2	0.82834	-0.2	0.803584	-0.3	0.665796
GLYMA_06G196400	-	-1	0.00805267	-0.2	0.982766	-0.2	0.866422	-0.6	0.202341	-0.4	0.41168	-0.4	0.549789
GLYMA_15G015500	-	0.9	0.00805267	0.3	0.844469	0.4	0.535711	0.2	0.804377	-0.3	0.547047	-0.7	0.0403598
GLYMA_13G209600	-	1.5	0.00805345	0.8	0.43263			1.3	0.0632584	4.1	1.44654e-18	3.9	2.69075e-10
GLYMA_11G066500	-	-1.8	0.00807162	0.2	0.992586	-1.3	0.0684887	-0.8	0.40592	1.6	0.00919788	-0.9	0.352491
GLYMA_01G232000	-	1.9	0.00810307					1.8	0.00720556	3.3	9.51044e-05	1.4	0.185188
GLYMA_18G191400	-	-1.2	0.00811174	-1.1	0.0857093	-1.3	0.0168763	-1.3	0.0108817	-0.2	0.84836	-0.1	0.934495
GLYMA_20G105900	-	-1	0.00811174	0.3	0.893029	-0.1	0.879105	-0.7	0.0616962	-1	0.000918893	-0.5	0.449915
GLYMA_15G087300	-	1.8	0.00814666	0.7	0.748301	0.9	0.443628	1.4	0.0558799	2.2	0.00485799	2.8	0.000178252
GLYMA_02G261900	-	1.3	0.00820215	-1.3	0.0141086	-0.8	0.202626			-0.2	0.76978	0.8	0.44639
GLYMA_18G179800	-	0.9	0.00820215	0.2	0.97543	0.5	0.366306	1.1	0.0035612	0.2	0.705044	0.1	0.94289
GLYMA_06G308600	-	-0.9	0.00823687	-0.3	0.787178	-0.3	0.735023	-0.5	0.390281	0.1	0.929661	-0.2	0.718162
GLYMA_07G077400	-	-0.8	0.00824271	0.1	0.999705	0.4	0.268616	-1	0.00319324	0.1	0.829367	0.4	0.412782
GLYMA_03G034000	-	-1.5	0.00824582	-0.1	0.999705	-0.4	0.712712	-0.9	0.182746	-1.2	0.0405509	-0.7	0.423872
GLYMA_04G180400	-	-1.6	0.00824582	-0.3	0.977687	0.2	0.914729	0.3	0.867637	0.1	0.895169	0.6	0.549126
GLYMA_15G092400	-	-0.8	0.00828107	-0.4	0.312973	-0.5	0.108149	-0.4	0.175958	-0.8	0.00492393
GLYMA_18G198300	-	-1.4	0.0083024	-0.9	0.32519	-1.3	0.032032	-1.4	0.014412	0.1	0.911457	-0.5	0.648272
GLYMA_16G121700	-	1.2	0.0083251	-2	0.00040747	-1.9	0.000690853	0.5	0.718214	1.8	0.00280419	1.5	0.172893
GLYMA_18G028300	-	-1.2	0.00837031	-0.3	0.898791	-0.8	0.0638813	-0.5	0.327414	0.1	0.9359	-0.3	0.600532
GLYMA_17G226400	-	0.9	0.00838481	-0.2	0.982766	-0.3	0.703479	0.8	0.247932			-0.2	0.760751
GLYMA_08G101500	-	1.2	0.00842018	-0.1	0.999705			0.5	0.567018	-0.2	0.846156	0.4	0.618227
GLYMA_05G000900	-	-1	0.00842742	-0.4	0.708475	-0.2	0.780996	-0.6	0.171391	-0.7	0.104781	-0.7	0.249833
GLYMA_01G220600	-	-1	0.00851233	-1.2	0.00272807	-0.8	0.226937	-1	0.0213473	-0.9	0.0223717	-1	0.0322296
GLYMA_18G284000	-	-0.7	0.00854224	-0.2	0.9035	-0.3	0.574912	-0.6	0.043136	-0.9	7.89334e-05	-0.7	0.0545301
GLYMA_16G008700	-	1.4	0.00857403	0.5	0.828077	0.2	0.866343	1.4	0.0269545	1.3	0.00817766	1.6	0.00150313
GLYMA_14G190300	-	-1	0.00861038	0.2	0.958356	-0.4	0.564692	-0.6	0.195735	-0.2	0.649043	-0.6	0.261853
GLYMA_15G011500	-	1.5	0.00866915	0.5	0.794505	-0.4	0.680659	0.6	0.482982	-0.8	0.349367	-0.4	0.648655
GLYMA_05G191600	-	-1.3	0.00867997	-0.1	0.999185					-0.1	0.8772	-0.2	0.828298
GLYMA_16G026900	-	-1	0.00877421	0.1	0.98859	-0.7	0.0698165	-1.1	6.46529e-05	0.4	0.179494	0.3	0.583853
GLYMA_10G181200	-	-1	0.00879493	0.1	0.997109	0.2	0.901985	-0.5	0.457379	0.1	0.83864
GLYMA_06G092000	-	-1.7	0.00881501	-2.8	5.86201e-09	-1.4	0.00113801	-0.2	0.911991	0.2	0.753465	-0.4	0.585022
GLYMA_08G279700	-	-1.2	0.00881501	0.2	0.978966	0.1	0.955912	-0.4	0.32618	-0.3	0.608817	-0.4	0.369282
GLYMA_03G137900	-	-0.8	0.00883673	0.6	0.183444			-0.9	9.84325e-08	0.2	0.727788	-0.6	0.37937
GLYMA_07G193900	-	1	0.00885613	-0.2	0.994141	-0.3	0.683579	1	0.00907714	0.7	0.0667712	0.7	0.166977
GLYMA_03G130400	-	-1.8	0.0088829	-0.8	0.588316	-1.3	0.074978	-1.5	0.0227781	-0.2	0.835673	-0.1	0.965591
GLYMA_10G037600	-	-1.3	0.00888815	-0.1	0.999705	0.2	0.897868	-0.4	0.59822	-0.3	0.740185	-1.5	0.00295271
GLYMA_20G009700	-	1	0.00888815	0.3	0.927013	0.3	0.693956	0.6	0.156766	0.3	0.526187	0.1	0.949227
GLYMA_12G074300	-	-1.2	0.00889759	-0.2	0.950436	0.3	0.75983	-0.3	0.760529	-1	0.0525753	0.1	0.939352
GLYMA_04G025400	-	-0.8	0.00892365	-0.1	0.999705			-0.4	0.468234	-0.3	0.460393
GLYMA_15G245600	-	0.7	0.00899518	0.3	0.710098	0.1	0.871841	0.8	0.055222	0.1	0.762404	0.3	0.558812
GLYMA_17G133600	-	0.8	0.00899518	-0.2	0.928898	0.2	0.843629	0.2	0.826703	-0.1	0.758623	-0.3	0.589163
GLYMA_06G157400	-	1.2	0.00901121	0.8	0.327516	-0.4	0.727949	1.5	5.35619e-06	4	1.82888e-24	3.3	1.0102e-16
GLYMA_18G015500	-	1.1	0.00904557	0.1	0.999705	-0.2	0.803726	1.2	0.0232795	0.4	0.349452	0.6	0.239527
GLYMA_17G228600	-	-1.3	0.00905027	-1	0.0449765	-1	0.0355525	-1.1	0.0108817			0.4	0.661575
GLYMA_03G170300	-	-1.3	0.0090869	0.3	0.916812	0.2	0.813736	-1	0.0794829			-0.3	0.758195
GLYMA_08G212900	-	1.7	0.0090869	0.1	0.999705			1.4	0.0732079	0.2	0.907326	1	0.44639
GLYMA_17G126500	-	-1.2	0.0090869	-0.2	0.963734	-0.1	0.968081	-0.5	0.534583	-0.8	0.122575	-0.7	0.33904
GLYMA_19G194300	-	1.7	0.0090869	1.7	4.82115e-05	0.3	0.813297	0.4	0.802794	-1.1	0.148606	-0.1	0.956551
GLYMA_05G169100	-	-1.4	0.00910062	-0.1	0.999705	0.2	0.877615	-0.8	0.358778	0.8	0.047015	1	0.103216
GLYMA_06G019500	-	1.5	0.00910062	-0.5	0.929572	-0.3	0.830314	2.8	9.26128e-08	2.4	1.23637e-05	3.1	4.29322e-08
GLYMA_16G220500	-	1	0.00910062	0.1	0.995367	-0.2	0.826526	1.6	2.33874e-05	1.1	0.00223904	1.2	0.0261038
GLYMA_15G107700	-	-1.5	0.00912337	0.7	0.480626	0.1	0.941622	-1.2	0.0532256	-1	0.154488	-0.4	0.652408
GLYMA_05G045700	-	1.3	0.00912844	-0.4	0.695404	-0.6	0.130731	0.7	0.240474	0.5	0.263981	0.2	0.830135
GLYMA_02G156800	-	1.7	0.0091483	2.5	1.16384e-05	2.1	0.0002812	1.8	0.00206005	2.6	1.93025e-06	3.3	1.60721e-08
GLYMA_07G023300	-	1.6	0.00919779	-0.7	0.603823	-0.6	0.646053	1.3	0.0650471	1.8	0.00141959	1.8	0.0076793
GLYMA_07G051200	-	-1.4	0.00938799	-0.2	0.991954	-0.1	0.946905	-1.3	0.00276311	1.4	1.13151e-05	0.8	0.275311
GLYMA_11G196500	-	-1.3	0.00939945	0.2	0.99407	-0.7	0.320536	-0.8	0.228592	0.6	0.323317	-1.1	0.13941
GLYMA_13G345400	-	-1.2	0.00943489	-1.6	0.00151289	-1.5	0.000206599	-1.3	0.00295044	-1.6	0.000123707	-1.8	3.82539e-05
GLYMA_17G124000	-	-0.8	0.00943489	0.1	0.994252	-0.7	0.0308598	-0.9	0.000307829	-0.5	0.122806	-0.8	0.00278387
GLYMA_01G211500	-	-1.6	0.00946913	-0.2	0.999035	-0.6	0.517069	-1.6	0.000775752	-0.1	0.931917	-0.7	0.418583
GLYMA_12G026900	-	-1.1	0.00946913	-1.5	8.31706e-05	-1.2	0.00367058	-1.2	0.00177193	-1.3	0.00161974	-1.4	0.00595601
GLYMA_01G185600	-	1.2	0.00950493	0.3	0.948703	0.3	0.799815	0.3	0.758909	0.3	0.648082	0.7	0.29411
GLYMA_06G122700	-	-1.3	0.00950493	-0.5	0.689037	-0.5	0.602166	-0.9	0.161025	-0.3	0.707221	-0.7	0.336722
[truncated: 39,619 more rows]

## Sheet: Rodrigues et al. (2015)
Gene ID	LTP type	water deficit, 30% soil field capacity' vs 'control, 70% soil field capacity' at 'Zeitgeber time 0' .Log2-fold change	water deficit, 30% soil field capacity' vs 'control, 70% soil field capacity' at 'Zeitgeber time 0'.Adjusted p-value	water deficit, 30% soil field capacity' vs 'control, 70% soil field capacity' at 'Zeitgeber time 12' .Log2-fold change	water deficit, 30% soil field capacity' vs 'control, 70% soil field capacity' at 'Zeitgeber time 12'.Adjusted p-value	water deficit, 30% soil field capacity' vs 'control, 70% soil field capacity' at 'Zeitgeber time 16' .Log2-fold change	water deficit, 30% soil field capacity' vs 'control, 70% soil field capacity' at 'Zeitgeber time 16'.Adjusted p-value	water deficit, 30% soil field capacity' vs 'control, 70% soil field capacity' at 'Zeitgeber time 20' .Log2-fold change	water deficit, 30% soil field capacity' vs 'control, 70% soil field capacity' at 'Zeitgeber time 20'.Adjusted p-value	water deficit, 30% soil field capacity' vs 'control, 70% soil field capacity' at 'Zeitgeber time 4' .Log2-fold change	water deficit, 30% soil field capacity' vs 'control, 70% soil field capacity' at 'Zeitgeber time 4'.Adjusted p-value	water deficit, 30% soil field capacity' vs 'control, 70% soil field capacity' at 'Zeitgeber time 8' .Log2-fold change	water deficit, 30% soil field capacity' vs 'control, 70% soil field capacity' at 'Zeitgeber time 8'.Adjusted p-value
[truncated: 36,170 more rows]
