# Supplementary material for: From Gene to Transcript and Peptide: A Deep Overview on Non-Specific Lipid Transfer Proteins (nsLTPs)
Source: Antibiotics (Basel). 2023 May 21;12(5):939. doi: 10.3390/antibiotics12050939 (PMC10215178; doi:10.3390/antibiotics12050939)
Supplement: Supplementary file 1 [file antibiotics-12-00939-s001.zip › Supplementary Material 2.fas]

Supplementary Material 2. 8CM domain sequences of the different used species 
(12 different species + Medicago truncatula, Arabidopsis thaliana, and Oryza sativa 
categorized nsLTPs seed-sequences) to obtain the Neighbor-Joining tree.
>Lsat_1_v5_gn_1_71801.1_28-90:. 
MSPCLNYISGDASTPSSGCCSQLAIVVQTQPQCLCQVLNGGGSSFGIKINETKALDLPKA
CNV
>Lsat_1_v5_gn_1_73221.1_28-90:. 
LSPCLNYISGNTSTPSSGCCSQLASVVQSQPECLCQVLNGGGSSLGLSINQTQALALPSA
CNV
>Lsat_1_v5_gn_1_71780.1_28-90:. 
LSPCLNYISGNTSTPSSGCCSQLASVVQSQPECLCQVLNGGGSSLGLSINQTQALALPSA
CNV
>Lsat_1_v5_gn_8_56900.1_29-91:. 
LASCLNYVTGNSSTPSPSCCSQLSTVVQSQPRCLCSLLNGNGPNIGVTINQTLAISLPGA
CQV
>Lsat_1_v5_gn_8_56861.1_37-99:. 
LASCLNYVTGNSSTPSPSCCSQLSTVVQSQPRCLCSLLNGNGPNIGVTINQTLAISLPGA
CKV
>Lsat_1_v5_gn_8_56821.1_37-99:. 
LAPCLTFVSGNASIPSASCCSQLSNVVQGQPQCLCSLLNGSGPNLGISINQTLALSLPSA
CNV
>Lsat_1_v5_gn_7_81381.1_19-115:. 
AGLVDSAHHTGAPAPAADCSTVILNMADCLSYVTAGSTVKTPEGTCCSGLKSVLKTDAQC
LCEAFKNSAQLGISLNVTKALALPTACNIKAPSVTNC
>Lsat_1_v5_gn_2_44840.1_41-103:. 
MSPCLNYITGNSSTPSSGCCTQLASVVKSQPQCLCEVLNGGGSSLGLNINQTQALELPKA
CDV
>Lsat_1_v5_gn_7_68660.1_6-108:. 
LVVTLAVALCCVVVPVYSQISTPCTPSMITTFTPCLNFITNSTTNGSSTPTSDCCNSLKS
ITSSGTDCLCLIVTGSVPFQIPINQTLAISLPRACRMPGVPLQ
>Lsat_1_v5_gn_6_52380.1_37-133:. 
LAMMVMVFFGSTKGVMRKDKEMCENQLIQLESCLPYMGGKAKVPSKDCCSDLKIVLTKNK
ACLCNMIKEYNPSLGFKFNDTLALSLPDTCNISDNVF
>Lsat_1_v5_gn_9_6220.1_35-98:. 
LSPCLNYVSGNSSTPSSSCCSQLANVVQSQPQCLCPFTGNGAGSPSGLNINQTLALALPA
ACNI
>Lsat_1_v5_gn_6_2261.1_9-100:. 
VVVALMVMSVSVSTAQAQAECASKLVPCAQYLNATTKPPNTCCDPIKEAVATDLQCLCNL
YENPAFLSGIGINIDQALRLPQLCGIPSDTSA
>Lsat_1_v5_gn_5_184461.1_40-102:. 
LSPCLNYVSGNSSSPSHPCCSQLANVVRSEPRCLCVLVSGGHSSASLNINETLALGLPKA
CDV
>Lsat_1_v5_gn_4_185720.1_26-91:. 
LIPCLNYLNNQGQGQDPPDSCCDPLKSVIKSNPECLCSMISNQGTKNAENAGINVTKAQE
LPARCG
>Lsat_1_v5_gn_2_11060.1_1-76:. 
MITTFTPCLNFITNSTTNGSSTPTSDCCNSLKSITSSGTDCLCLIVTGSVPFQIPINQTL
AISLPRACRMPGVPLQ
>Lsat_1_v5_gn_5_184481.1_35-97:. 
MSPCLNFITGNTSTPSSSCCSQLGNLVQAQPQCLCAVLNGNGITLGISINRTLALTLPGA
CNV
>Lsat_1_v5_gn_2_44900.1_44-106:. 
MSPCLNYISGNSSTPSTGCCTQLASVVKSQPQCLCEVLSGGGSSLGLNINQTQALELPNA
CDV
>Lsat_1_v5_gn_7_33800.1_45-106:. 
LATCLPYVGGNAKSPTPDCCNGLKKVLNTNKKCLCVVIKDRNDPDLGLTINVTLALGLPT
VC
>Lsat_1_v5_gn_2_101621.1_38-100:. 
LATCLPYVSGDAKTPTMDCCSGLKQVVQKNLRCLCILVKDRDDPKLGIKINATLALGLPD
SCH
>Lsat_1_v5_gn_9_26661.1_49-112:. 
VSDCLSFVQIGSNLTTPDKACCPEVAGLLESNPICLCQLVGGSTAKDYGIDINRALMLPD
ACKL
>Lsat_1_v5_gn_6_52460.1_43-104:. 
LESCLPYMGGEAKDPTKDCCSDLKIVLTKNRACLCIMIKYYKHSLGFKFNDTLALSLPDS
CN
>Lsat_1_v5_gn_9_3461.1_8-107:. 
LAITLALSVITVNSQISTPCSVSMLATFSPCVNFITGSSANGGSPTAGCCSAVESLMTTS
SECMCLIVTGNVPVTLPSAINQALAITLPRVCNSKSVPLQ
>Lsat_1_v5_gn_9_49380.1_7-100:. 
LVITLLAITVITVKCQITTPCTLSMITGFTPCVNYLTGSSANGRSPSASCCDAMESLMTT
SMDCTCLIVTGNVPFSLPNPINQGLAISLPQACN
>Lsat_1_v5_gn_6_102141.1_40-124:. 
PQLSPSCDVLLFKMIDCLPYLTKISKMAKPVESCCSGFLEVWKLDLNCVCDALNGSVELG
FQLNMTRVFHVSSVCGSPHVSLDKC
>Lsat_1_v5_gn_5_35261.1_18-113:. 
LAASTSVLEVDGAGECGKTPIRSAALSLSPCLAAGGNAKAKVPPMCCTKVNALINTAPKC
LCAVLLSPLAIQAGIKPAIAIGIPKRCNIKKRPIGK
>Lsat_1_v5_gn_1_97381.1_32-104:. 
CQGDVQGLMEQCARYVQKSGPKIQPSGGCCGVVKNVDLSCVCNHITVEVESVISMEKAAF
IAEACGKPLAHGS
>Lsat_1_v5_gn_6_94501.1_4-81:. 
AAPSAAQCKKEKRLAINACISVLYGRPPSSSCCKRARVSHVKCICPVITPKLAALINVNR
FVKLIEGCGRRVPRHFKC
>Lsat_1_v5_gn_9_80381.1_22-102:. 
LVLITTSDVTPPPSSPPPGGCADSVISFSPCLPFISAPPNDLSDEPSSQCCDIFNGAFAS
GKAECLCYLVRQNTLLGFPLN
>Lsat_1_v5_gn_5_118320.1_31-106:. 
CGVTTDGLKTCQPAVAKGVDPLPLPTTECCAALTKADMPCFCKLKDSSLLPIYEIDPTHA
MELPAKCKLPQATYHC
>Lsat_1_v5_gn_9_46221.1_54-116:. 
LALCAPFVQGVSNTPTQLCCDNLMHVNEQQPRCLCLLLNNSGLSSSFPINSTLAKQLPLM
CSV
>Lsat_1_v5_gn_6_94401.1_13-105:. 
MVVLVISELNPATGAGPSATECREERRLAINACKSLLHGGLPSPECCQRARVSHAECICP
DVTPALLAIIGNVNRAIRLIESCHRRVPHHFKC
>Lsat_1_v5_gn_9_16260.1_30-100:. 
CNMTEDGLMACKPSVTTEKPVYPSPECCKAVSGADMKCLCSYKESLILPSLGIDPGLALG
LPVKCNLPAPP
>Lsat_1_v5_gn_8_148461.1_39-106:. 
VMTCVAFATGKEATPQQKCCDSIKEMKESNPACLCFLIQQIHNGTNPTLQKLNIQESRLL
QLSSACKI
>Lsat_1_v5_gn_4_360.1_39-106:. 
VMTCVAFASGKESTPQKKCCDSVTEMKESNPACLCFLIQQIHNGTNPALKSMNIQEARLL
QLPSACKI
>Lsat_1_v5_gn_9_63001.1_41-101:. 
LAPCASAAQDVNASVSSSCCAQVKRIGKNPKCLCAVMLSNTAKSSGIKPEIAVTIPKRCN
I
>Lsat_1_v5_gn_2_117100.1_39-99:. 
LAPCASAAQDENASVSSSCCAQVKKLGQNPKCLCAVMLSNTAKSSGIKPEIAMTIPKRCN
I
>Lsat_1_v5_gn_7_113461.1_35-104:. 
CNVEITDLLECLPAITGAHPPAPTRPCCKVMRRVNLPCLCRYKPQLAKFGANPVAAMAVP
KKCGIKKTPR
>Lsat_1_v5_gn_8_142920.1_30-95:. 
CSVTELSPCLPAFTSSATPTAQCCAKLKEQKPCLCGYIRNPSLRSYVTSPNARKVASTCG
VPIPQC
>Lsat_1_v5_gn_3_61681.1_18-83:. 
CNPIQLSPCATAILSSTTPTETCCGKIKEQRPCLCNYIKNPRLQKFINTPNARKVADTCG
TPFPAC
>Lsat_1_v5_gn_3_100760.1_46-132:. 
ISCGDLANMISPCLGYLQSGGSPTKQCCDGARKVQGATHSQADRRTACNCAKSAAGQFKV
RQDTASNLPGKCGISTTIPINPNVDCN
>Lsat_1_v5_gn_5_152461.1_29-116:. 
VTCGQVVGAVAPCLGYLRNGGTPPQPCCTGVRGLRNAARTTSDRKTICNCLKSASSSYRG
VSGNYAASLPGKCGVNLPYKISPSTDCN
>Lsat_1_v5_gn_4_178380.1_25-111:. 
LSCTNVDLLLGPCLNYLKFGGTPPQDCCKGLERLEAAVTTQVDRQAACNCCKLAARTFQI
REDTASELPDICGVKISIHIDPNVDCS
>Lsat_1_v5_gn_3_100700.1_25-111:. 
INCGDLVTMLRPCVGYLQSGGTPTNECCNGARRLQGATQSQADRRTACNCAKSAAGQFKV
RQDTATSLPGKCGISSTIPINPSVDCN
>Lsat_1_v5_gn_8_142881.1_50-115:. 
CSVTQLSPCLPAFTSSARPSAQCCSQLKQQRPCLCGYIRNPSLRSYVTSPNARKVASTCG
VSIPKC
>Lsat_1_v5_gn_4_46201.1_34-92:. 
CRASVAPFSPIPPNEACCTAVKVLGQPCLCVLVNGPPISGVDRSMAMQLPEKCSVNFEP
>Lsat_1_v5_gn_8_143020.1_31-96:. 
CQVTQLAPCAAAISSSSPPSKQCCAKIKEQRPCLCQYLKNPSLKGYVTSPNAKKVARTCG
VPIPKC
>Lsat_1_v5_gn_2_81000.1_28-93:. 
CDPTQLVACLNPIVKGTPPPSRCCKKLKEQKPCLCRYVKDPSFGKFVNSPNARKVAATCK
VPFPKC
>Lsat_1_v5_gn_1_72640.1_11-98:. 
ITCDQVVSDLSPCYGYLTNGGAVSSACCSGVDALNSAANSASARQTACNCLKSFYSSNSG
INLSNAASLPSDCGVNLPYKISPSTDCS
>Lsat_1_v5_gn_1_72740.1_11-98:. 
ITCDQVVSDLSPCYGYLTNGGAVSSACCSGVDALNSAANSASARQPACNCLKSFYSSNSG
INLSNAASLPSDCGVNLPYKISPSTDCS
>Lsat_1_v5_gn_6_21140.1_42-126:. 
NPFCPRDTLKLGVCADVLGLVNVVVGSPASSKCCALLEGLVDLEVAACLCTAIKANVLGI
NLNVPISLSLLVSACGKTLPPGFKC
>Lsat_1_v5_gn_9_39101.1_28-115:. 
VTCQLVVSSLTPCTSFLIKGGHVPKACCNGVKSLYKDADTVTDRQTACRCMEQAALMLPG
INIDHATDLPGKCDVYIPYEISPLFNCS
>Lsat_1_v5_gn_4_33221.1_29-116:. 
PSCGRVTSRLTSCLSFINGHEPTNSCCSSVKGLTAMGKTKNDRVAICNCVKQVMKRLNNY
DPKRITLLPKKCHVGLKFPPINQDYDCK
>Lsat_1_v5_gn_1_72700.1_11-98:. 
ITCDQVVSDLSPCFGYLTNGGAVSSACCSGVDALNSAANSASARQTACNCLKSFYSSNSG
INLSNAASLPSDCGVNLPYKISPSTDCS
>Lsat_1_v5_gn_3_128320.1_30-97:. 
CNIIKLLPCYQFIKDPTLPAPSPDSECCNNLQMEEPCLCDFAKNPIVGPYLDNPAIKKVA
DACSVTIP
>Lsat_1_v5_gn_9_39161.1_26-113:. 
ITCDDVVNKLTPCANYLKKGGAVSAACCKGVKGLHAAAKSTPDRKTACVCMKEAYKSNPG
IKPENALVLPKKCAVNIPYKISLKTDCS
>Lsat_1_v5_gn_9_39240.1_26-113:. 
ITCDDVVKKLTPCANYLKKGGAVSAACCKGVKGLHAAAKSTPDRKTACVCMKEAYKSNPG
IKPENALVLPKKCAVNIPYKISLKTDCS
>Lsat_1_v5_gn_1_72560.1_26-113:. 
ITCGQVVSSLTPCIGYLTNGGAVPPACCSGVKAVNSAAKTTPDRQTACGCIKSASASMSN
INAGNAASLPNKCGVNIPYKISPSTDCS
>Lsat_1_v5_gn_4_44640.1_40-124:. 
SKCPKDTLKFGVCGDWLGLVHEVIGAQPDSECCTLIKGLADLEAALCLCTAIKANVLGVL
KVNVPIALSLVLNSCGKKVPEGFKC
>Lsat_1_v5_gn_3_1560.1_46-130:. 
ATCPKDTLKLGVCANVLNDLVHLVVGTPATTPCCSLLGDLVDLEAAVCLCTAIKANVLGI
NLNVPISLSLLLNVCGKKVPKGFKC
>Lsat_1_v5_gn_3_1361.1_24-106:. 
CPKDTLKLGVCANLLGGLVGVQVGSPSVKPCCTLIGGLADLDAAVCLCTAIKANVLGIKL
NVPVSLSLLLNACGKKVPSGFKC
>Lsat_1_v5_gn_8_142961.1_30-95:. 
CMVTELAPCAAAFSSPSPPSQQCCTKLKEQRPCLCQYMKNPSLKSYVVSPNAQKVATSCG
LPTPKC
>Lsat_1_v5_gn_4_33160.1_28-116:. 
SCARLATMLAPCVGYISGQQPSRPSNFCCLSVKNLKGMMKTKDDRVVICNCVKQAISVIK
FDPKRIPLLPEKCDINDIQLPPVDKDYDC
>Lsat_1_v5_gn_7_47621.1_81-165:. 
ATCPKDTLKLAVCANLLNNLLPIVIGSPSKTPCCSLLSGLADLDAAVCLCTAIKANVLGI
NLNVPVSLSVLLNYCGKKSPSGFQC
>Lsat_1_v5_gn_5_152421.1_26-112:. 
VTCQMVVSSIKPCVGYLTIGGPPPPSCCNGVTYLNKAAATTPDRQTACKCLKQAATMVPG
LNLDAAASLPVKCGVYIPYEISPDTDC
>Lsat_1_v5_gn_6_60001.1_53-137:. 
ATCPRDTLKLGVCANLLRGLISVEVGSPPVKPCCSLIQGLIDLEAALCLCTAIKANVLGI
NLDVPLSLSLLLNACGNQVPSGFQC
>Lsat_1_v5_gn_3_320.1_46-130:. 
ATCPKDTLKLGVCANVLNDLVHLVVGTPATTPCCSLLGGLVDLEAAVCLCTAIKANVLGI
NLNVPVSLSLLLNVCGKKVPKGFQC
>Lsat_1_v5_gn_4_3060.1_35-82:. 
VEGTCCLGIKSVLRIDAHYLCEAFKNSAQLGTSLNATKALALPAACDI
>Lsat_1_v5_gn_1_89881.1_30-117:. 
ITCSTVIQDLAPCVSYLRSGSGMPPPACCSGAKALATAASTTADKQAACKCLKSASQSIT
PNPGLAKSLPGNCGISLGFTISPSVDCT
>Lsat_1_v5_gn_3_221.1_62-146:. 
ASCPKDTLKLGVCAKLLNDLVHLVVGTPPKTPCCTLIQGLADLEAAVCLCTAIKANVLGI
HLNVPVSLSLLLNYCGKKVPSGFQC
>Lsat_1_v5_gn_1_73001.1_12-99:. 
ISCRQVIKILSPCIDYLTEGGGVSTVCCNGVRVLNNTANTTCDRQMACRCLKSASAENSG
INPINAASLPHKCHVNIPYKISPSTNCT
>Lsat_1_v5_gn_1_72921.1_26-113:. 
ITCGQVVSNLAPCLGYLKNGGAVPSGCCSGVTALNNAAQSTPDRQTACGCLKSAYSANSG
INAGNAAALPGMCGVNIPYKISPSTDCS
>Lsat_1_v5_gn_1_72901.1_26-113:. 
ITCGQVVSNLAPCLGYLKNGGAVPSGCCSGVTALNNAAQSTPDRQTACGCLKSAYSANSG
INAGNAAALPGMCGVNIPYKISPSTDCS
>Lsat_1_v5_gn_1_72941.1_26-113:. 
ITCGQVVSNLAPCLGYLKNGGAVPSGCCSGVTALNNAAQSTPDRQTACGCLKSAYSANSG
INAGNAAALPGMCGVNIPYKISPSTDCS
>Lsat_1_v5_gn_1_82001.1_27-114:. 
ISCGQVTANLAGCLNYLRNGGAVPPACCNGVRSLNSAAKSTPDRKTACNCLKNASKSVSG
IKAANAAGLPGKCGVNIPYQISPNTDCS
>Lsat_1_v5_gn_6_51900.1_69-152:. 
TCPRDALKLGVCANLLGGLVKVELGSPPVKPCCSLIQGLADLEAAVCLCTAIKANVLGIN
LNVPVSLSLLVNVCGGEVPNGFVC
>Lsat_1_v5_gn_9_38580.1_27-114:. 
ITCGVVVTKMLPCLAYLRNGGAVPVPCCNGVKSLNAAAQTTPDRKAACVCLKNAYASYPG
IKTNYAISLPGKCGVNIPYKLSPSTDCT
>Lsat_1_v5_gn_1_127541.1_47-130:. 
TCPKDTLKLGVCANVLNDLVHLVVGTPATTPCCSLLGDLVDLKAAVCLCTAIKANVLGIN
LNVPVSLSLLLNVCGKNVPKGFQC
>Lsat_1_v5_gn_6_51880.1_90-173:. 
TCPRDALKLGVCANLLGGLVKVELGSPPVKPCCSLIQGLADLEAAVCLCTAIKANVLGIN
LNVPVSLSLLVNVCGGEVPNGFVC
>Lsat_1_v5_gn_2_132960.1_30-86:. 
CPNQLANLNVCAPFVVPGSTDLMPNSDCCGALQSIDRDCLCSTIQVATRLPTQCNLP
>Lsat_1_v5_gn_6_59961.1_53-137:. 
ATCPRDALKLGVCANLLGGLVSVEVGSPPVKPCCSLIQGLIDLEAALCLCTAIKANVLGI
NLDVPLSLSLLLNACGNQVPSGFQC
>Lsat_1_v5_gn_1_72600.1_26-113:. 
ITCYKVASDLWPCYGYLTNGGVVSSSCCSGVEALNNAANSAYARQTICSCLKSAYSADSG
IKLSIAASLPSDCGVDVPYKISPTTKCS
>Lsat_1_v5_gn_1_72961.1_27-111:. 
ITCGQVVSSLSQCASYLRNGGAVPPACCSGVKSLNSAARTTPDRQTVCGCLKRASGGVNA
SNAASLPGKCGVNIPYKISPSTDCS
>Lsat_1_v5_gn_3_128441.1_31-98:. 
CDIEKLIPCLQYGDPAVRPPTRDSECCRNIHEQEPCLCMFWRDPEFQEEFDTPGAARVAR
FCRITLPN
>Lsat_1_v5_gn_4_155741.1_37-102:. 
CDPVEISWCLQAMVSNMPPSSTCCQKLKGQEPCLCRETSDPTFGGYLRLPGAKRVAAACG
VNFPSC
>Lsat_1_v5_gn_4_155700.1_37-98:. 
CDPVELSWCLQAIVSNMPPSSTCCQRLKGQEPCLCRETTDPTFGGYLRLPGARRVAAACG
SP
>Lsat_1_v5_gn_8_60981.1_129-212:. 
TCPIDILKLGACVDLLGGLVNIGLGDPAVNKCCPIIAGLAELEAAVCLCTTLKVKLLNLN
IYLPIALQLLVTCGKTPPPGYTCS
>Lsat_1_v5_gn_7_47721.1_179-263:. 
ATCPTDTLKLGVCANLLNNLLPIVIGNPSETPCCSLLSGLADLDAAVCLCTAIKANVLGI
NLNVPVSLSVLLNYCGKKSPSGFQC
>Lsat_1_v5_gn_3_1500.1_39-123:. 
ATCPIDSLKLGVCANVLGRLLGLDVGNPPNRPCCSLIEGLVDLEAATCFCTAIKANVLGI
NLNVPFSLTLLLNICSKKVPTDFQC
>Lsat_1_v5_gn_3_115460.1_49-140:. 
QQLAEQAMLNHCMMYLDTASGMSMGRGRMSEPITPEQHLELCCMQLTNIDETCRCEAIEM
MMNQQGWTQQQMGKMMGMAKNLPKTCKVEPGM
>Lsat_1_v5_gn_7_106501.1_43-140:. 
QIQGERFNQCERYLKQGQSWYEQIIPGQMQGGLQSCCQELQYVDEQCQCEAVKEAFRQAQ
KTQQQQGQQGESFGSQQIREMKQKAENLPNQCKLQTRQ
>Lsat_1_v5_gn_3_115400.1_48-137:. 
QQLVEQAMLNHCVKYLETGSGMSMDLERTSEPTPAEKHLMLCCMQVRNIDEMCRCDAIKM
MMNQQRWTQQQMGKVMGMAENLPKKCKVEP
>Lsat_1_v5_gn_7_93341.1_38-141:. 
QQCSRQLQGQRLNQCQRYLAQGQSLYEEDDRSQKQGGLQLCCQELQFVDEQCQCEAVKEA
FREAQKMQQQQQGQQGGSFGSKQIRQMMQKAQNLPNQCKLQTRQ
>Lsat_1_v5_gn_7_93361.1_38-141:. 
QQCSRQLQGQRLNQCQRYLAQGQSLYEEDDRSQKQGGLQLCCQELQFVDEQCQCEAVKEA
FREAQKMQQQQQGQQGGSFGSKQIRQMMQKAQNLPNQCKLQTRQ
>Lsat_1_v5_gn_7_93381.1_38-141:. 
QQCSRQLQGQRLNQCQRYLAQGQSLYEEDDRSQKQGGLQLCCQELQFVDEQCQCEAVKEA
FREAQKMQQQQQGQQGGSFGSKQIRQMMQKAQNLPNQCKLQTRQ
>Lsat_1_v5_gn_7_93441.1_38-141:. 
QQCSRQLQGQRLNQCQRYLAQGQSLYEEDDRSQKQGGLQLCCQELQFVDEQCQCEAVKEA
FREAQKMQQQQQGQQGGSFGSKQIRQMMQKAQNLPNQCKLQTRQ
>Lsat_1_v5_gn_7_93500.1_38-141:. 
QQCSRQLQGQRLNQCQRYLAQGQSLYEEDDRSQKQGGLQLCCQELQFVDEQCQCEAVKEA
FREAQKMQQQQQGQQGGSFGSKQIRQMMQKAQNLPNQCKLQTRQ
>Lsat_1_v5_gn_7_93520.1_38-141:. 
QQCSRQLQGQRLNQCQRYLAQGQSLYEEDDRSQKQGGLQLCCQELQFVDEQCQCEAVKEA
FREAQKMQQQQQGQQGGSFGSKQIRQMMQKAQNLPNQCKLQTRQ
>Lsat_1_v5_gn_5_149921.1_27-114:. 
VSCGQVASSLFPCLTYLRNGGVVPDTCCAGVKGLNSAAKSTADKKTACGCLKNAYNALPG
IQAPLASSLPSKCGVSIPYKISPNTDCN
>Lsat_1_v5_gn_7_108020.1_32-122:. 
QIKQQSMQYCHMFLSRIETTTAMKQEEQKPHDSLLQRCCQQLGKLDESCRCMEIREFVRV
QQRGTVWDASRMKRLLQEAPNLPKICKLGPT
>Lsat_1_v5_gn_5_152441.1_25-112:. 
VTCQMVVSSLTPCASYLTARGPVTTSCCNGITSLYKAASTTVDRQTACKCMEQAAGMVPG
INLNAASSLPGKCGVSIPYKISPTTDCS
>Lsat_1_v5_gn_5_5901.1_46-154:. 
EQQSCGKEIQSEQLNDCQKYLEQNSPYVGEVLEMTVEDPRKQHEKKQLEQCCRDLRNVKE
ECQCEAVQEAFRQAEKQQQQGGSRHGSQQERQQRQILQKAQNLPSECRL
>Lsat_1_v5_gn_8_108081.1_33-120:. 
LSCPLVVTSLLPCATYLTSGGPVSRHCCSGVRSLQSAATTTDDRQTACQCMEEAAAMLPG
INIYNARSLPAKCDVDVSYDINPDTDCS
>Lsat_1_v5_gn_1_47941.1_40-125:. 
GATCPIDILKLGVCANVLGSLIGIIIGHPPVKPCCSLIEGLVDLEAAVCVCTAIKANILG
VVLNVPLSLTLLLNVCSKNVPKDFQC
>Lsat_1_v5_gn_1_47561.1_40-125:. 
GATCPIDILKLGVCANVLGSLIGIIIGHPPVKPCCSLIEGLVDLEAAVCICTAIKANILG
VVLNVPLSLTLLLNVCSKNVPKDFQC
>Ceric.05G095500.1.p_55-116:. 
LIDCFGFVKGMVTKPPATCCGNLSSVIQNQPQCLCQLFNTTLTDSFGINVTVAQQLPPKC
KL
>Ceric.35G030300.1.p_45-106:. 
LTTCLSFVLGQASTPSATCCASLASIVTTSPVCLCQVYNTTLTAPLGINVTIAQQLPTKC
NL
>Ceric.03G048700.1.p_57-124:. 
CSNILDQLSPCNPYIASSNPTSEPSNQCCTQLQAVDLSCMCGIVTGPSLPNVDKARALGL
PQACNLPT
>Ceric.12G092700.1.p_15-111:. 
FIIIFASSLFLGVSAQDSTGCTTTLVALTPCFGYLSPGNTSQPSSDCCAPIGQILSSNTS
AACLCQAPSLAKSAGVSINETRALEVAKECKQTVPSS
>Ceric.07G064700.1.p_46-105:. 
LNACAPFVSPSPNAASQPSPACCSSLQNADLSCMCQVLNGPSIPTLDRTKALSLPQACSL

>Ceric.01G098200.1.p_26-103:. 
TGNAQGPSCAPTMLRQLSPCAAFVSPSANANLQPSGACCASLQNVDMNCMCQVINGAGVP
TLDRDKALALPQACNLDT
>Ceric.32G069900.1.p_35-117:. 
SPSCEQQLLNLQPCLPYYVDPKMGTPSAECCDPLKKAVGMPNVQDCFCALIEFARGQGIS
INDTRLQEIGRGCYVQIPSLQNC
>Ceric.12G092600.1.p_24-98:. 
TTLGVLTPCFGYLSPGNTSQPSSDCCTPIGQILSSNASVACLCQTPTLAKTVGISINETR
ALEVTKECKQSVPSS
>Ceric.12G092300.1.p_37-111:. 
STLSVLTPCFGYLSPGNTSQPSSDCCTPLAQILSSTTSAACLCQAPTLAKAAGISVNETR
ALELAKQCKQSVPSS
>Ceric.14G098300.1.p_30-113:. 
GASAQTDCSVSLTSLQPCLPYMTTTNSSVPSSECCTPLGTVLKSSTQSLCICQIPAIAKN
AGISVNETRALEIARSCNQTVPAG
>Ceric.01G093900.1.p_44-103:. 
LSACAPFITTSASATPETSSDCCVSLQSVDVNCMCQVFNGPTIPNLDRSKALSLPQTCNL

>Ceric.09G058500.1.p_46-107:. 
LYACFPYVQNGNKTQVAADCCSPLQNIVETRPDCICTIQNLTAAVPNINLTRAYQLNALC
KI
>Ceric.04G032800.1.p_13-108:. 
MAATFIWGLAMKPMSEAANDCGSLLVSLSGCQTFLKDPSSTPDQKGCCQPLQTVLSSSGG
IQCICALDTGAGTQSAQYKNALRIPDACKLGVNVSA
>Ceric.35G017500.1.p_36-113:. 
QSCGRELYNLQPCFPYVIRASPSSSANEACCIPLRNVTASSGGSSCLCKLEQIARSYDMD
LNGMHLLELLKECNVAVP
>Ceric.02G080100.1.p_38-135:. 
VISANAQSDVSYDAAAPAAGGVDIDECTGAMEELSACNATSLRRGVTSPAGECCDALRSI
GPECMCSVFLGPSIPNAAQLLNISRDQALLLPRSCNLA
>Ceric.01G102400.1.p_211-280:. 
LFVCLPYAQGKDAVPPPNCCLNLDNVFKTQKACLCELIAAGFNGSQSNVSSLIPPFNVTL
ALQMPQACSV
>Ceric.13G066100.1.p_31-118:. 
VDCRKVQQYFVPCAGYLFSRSAANPSVACCTSIRRLNAQSKGPVRQGVCECLKRNAASLS
GLNQNRAISLSSKCGISLKTAVSFNTDC
>Ceric.13G066300.1.p_31-118:. 
VDCRKVQQYFVPCAGYLFSRSAANPSVACCTSIRRLNAQSKGPVRQGVCECLKRNAASLS
GLNQNRAISLSSKCGISLKTAVSFNTDC
>Ceric.13G066600.1.p_31-118:. 
VDCRKVQQYFVPCAGYLFSRSAANPSVACCTSIRRLNAQSKGPVRQGVCECLKRNAASLS
GLNQNRAISLSSKCGISLKTAVSFNTDC
>Ceric.13G066700.1.p_31-118:. 
VDCRKVQQYFVPCAGYLFSRSAANPSVACCTSIRRLNAQSKGPVRQGVCECLKRNAASLS
GLNQNRAISLSSKCGISLKTAVSFNTDC
>Ceric.01G091200.1.p_12-108:. 
LVTLMYAGWFSRSLGIVSSSCRDEDEALSLTLPCIASGSMEMRPSKACCDGIKELVKSMN
LQCMCEIFISAGATASPSLLRSYNRRCSLNVPPNFTC
>Ceric.13G066500.1.p_31-118:. 
VDCRKVQQYFVPCAGYLFRRSAANPSVACCTSIRRLNAQSKGPVRQGVCECLKRNAASLS
GLNQNRAISLSSKCGISLKTAVSFNTDC
>Ceric.13G066900.1.p_31-118:. 
VDCRKVQQYFVPCAGYLFSRSVANPSVACCTSIRRLNAQSKGPVRQGVCECLKRNAASLS
GLNQNRAISLSSKCGISLKTAVSFNTDC
>Ceric.13G066400.1.p_76-163:. 
VDCRKVQQYFVPCAGYLFSRSAANPSVACCTSIRRLNAQSKGPVRQGVCECLKRNAASLS
GLNQNRAISLSSKCGISLKTAVSFNTDC
>Ceric.1Z279200.1.p_13-93:. 
VSSSCRDEDEALSLTLPCIASGSMEMRPSKACCDGIKELVKSMNLQCMCEIFISAGATAS
PSLLRSYNRRCSLNVPPNFTC
>Ceric.13G067100.1.p_31-118:. 
VDCRKVRQYFVPCAGYLFSRSAANPSVACCTSLRRLNAQSKGPIRQGVCECLKSNAASLS
GLNQNHATSLSSKCGISLKTAVSFNTDC
>Ceric.13G066800.1.p_31-118:. 
VDCRKVRQYFVPCAGYLFSRSAANPSLACCTSLRRLNAQSKGPVRQGVCECLKSNAASLS
GLNQNHATSLSSKCGISLKTAVSFNTDC
>Ceric.13G065900.1.p_31-118:. 
VDCRKVQQYFVPCAGYLFSSSAANPTATCCTSLQRLNAQSKGSVRQGVCECLKRNVASLS
GLNQNHAISLSAKCGISLKTAVSFNTDC
>Ceric.13G066200.1.p_31-118:. 
VDCRKVRQYFVPCAGYLFSRSAANPSVACCTSLRRLNAQSKGPVRQGVCECLKSNAASLS
GLNQNHATSLSSNCGISLKTAVSFNTDC
>Ceric.27G063300.1.p_37-101:. 
CSTTSDLLNNCLNYLGGSNPPAPPYSSTCCKLLRSNGASCICQMLPTNAGSLVSKATVNN
IRSSC
>Ceric.09G054700.1.p_55-113:. 
LADACAQYVVGDNPPVPPPSGACCNLLSGSDASCICDAIPSHARSFVNPQGLKNIRSSC
>Ceric.27G063400.1.p_37-101:. 
CSSTNDLLNNCMSYIVGQNPSAPPYSSTCCRLLRSNGASCICSKIPKNAGSLVSKAAIKN
LRSSC
>Ceric.13G067000.1.p_31-118:. 
VDCRKVRQYFVPCAGYLFSRSAANPSVACCTSLRRLNAQSKGPVRQGVCECLKSNAASLS
GLYQNHATSLSSKCGISLKTAVSFNTDC
>Ceric.13G067200.1.p_31-118:. 
VDCRKVRQYFVPCAGYLFSRSAANPSVACCTSLRRLNAQSKGPVRQGVCECLKSNAASLS
GLYQNHATSLSSKCGISLKTAVSFNTDC
>Ceric.13G067600.1.p_32-119:. 
VDCNKVQQYFTPCAGYLFNRFSSNPSPGCCASLRSLNAQSKGPVRQGVCECLKRNAASFP
GLIQEHATSLSTKCGIPLNTAVSLNADC
>Ceric.31G020400.1.p_19-113:. 
LSLLAAMAIQNTQAREAYCKDQNQALNLVLPCVTSGTVQELPSKLCCQGVQNLVSKLTLN
CMCEILIAVGGPSTKPLVNNYVRTCSLKVPPNFQC
>Ceric.13G067300.1.p_32-119:. 
VDCNKVQQYFTPCAGYLFNRFSSNPSPGCCASLRSLNAQSKGPVRQGVCECLKRNAASFP
GLIQEHATSLSTKCGIPLNTAVSLNADC
>Ceric.13G065800.1.p_23-110:. 
VDCRKVRQYFVPCAGYLFSRSAANPSVACCISLRRLNAQSKGPVRQGVCECLKSNAASLS
GLNQNHASSLSSKCGISLKTAVSFNTDC
>Ceric.09G055000.1.p_37-99:. 
LANSCGQYVLGNNLPLPPPNGVCCKLLRATNPSCICSVIPPQARYLVNPQGLKNIRSSCG
IKF
>Ceric.23G011200.1.p_32-118:. 
SCLETISRLTPCLPYTRGTMLFPTEFCCLGLQRLMLTGASSNLSTTVCDCLKADVTAFSV
NEVAVANLPRECNATLGYALTMNFPCS
>Ceric.26G064000.1.p_16-107:. 
VSCVIVYSNISNCMSYIRKGSPTPSPGSSCCSGVHYLGFLGSVSSDTRHRICSCLVSGAK
TIKVNWTAADSLAGVCGVRYFPYEISSDFKCS
>Ceric.13G068200.1.p_41-129:. 
VNCNKVNNYFIPCIGYLINRSTRVRPSIACCRSVKSLNAASRGLVRVGVCECLKINARRI
GGLNQRNAATLPGKCGVRINLRVSPTTNC
>Ceric.31G006300.1.p_29-116:. 
VNCGTVRNYFIPCTGYLFAVAPSPSNACCNSIKALNNQSKGPVRRDVCNCLKSLAASIRN
LNQGRAKSLSSQCHIPLNTGVSFDTDCS
>Ceric.1Z212700.1.p_49-114:. 
LAGACGQYVIGKSPPKPPSKGGCCNMLRSNSASCLCESIPKNAGSLVSKNAIDNIRSSCD
LKISCP
>Ceric.1Z221500.1.p_49-114:. 
LAGACGQYVIGKSPPKPPSKGGCCNMLRSNSASCLCESIPKNAGSLVSKNAIDNIRSSCD
LKISCP
>Ceric.1Z221600.1.p_49-114:. 
LAGACGQYVIGKSPPKPPSKGGCCNMLRSNSASCLCESIPKNAGSLVSKNAIDNIRSSCD
LKISCP
>Ceric.02G111500.1.p_53-118:. 
LAGACGQYVIGKSPPKPPSKGGCCNMLRSNSASCLCESIPKNAGSLVSKNAIDNIRSSCD
LKISCP
>Ceric.02G111600.1.p_53-118:. 
LAGACGQYVIGKSPPKPPSKGGCCNMLRSNSASCLCESIPKNAGSLVSKNAIDNIRSSCD
LKISCP
>Ceric.13G067700.1.p_32-119:. 
VDCIKVQQYFTPCAGYLFNRFSSNPSPGCCASLRSLNAQSKGPVRQGVCECLKRNAASFP
GLIQEHATSLSTKCGIPLNTAVSLNADC
>Ceric.02G112100.1.p_53-120:. 
LAGACGQYVIGKSPPKPPSKGGCCNMLRSNSASCLCESIPKNAGSLVSKNAIDNIRSSCD
LKISCPGC
>Ceric.02G080800.1.p_31-122:. 
VDCGKVRNYFFPCLGYLVNPSNSPSLRPSPSCCSSLFTLNKLSRGPIRVGVCECIKQDAP
TISGLNQNHVSDISTKCGIPLAVKVSPSTDCS
>Ceric.30G041500.1.p_38-126:. 
ISCSTVTNDIGGCATYLVNGGSPSGACCSGVKSLYGSTVSSRADRITACNCIKSLASNFG
SSLKSSSVSGLPKACGVNLGYTISLSTNC
>Ceric.30G041400.1.p_38-126:. 
ISCFTVTNDIAGCATYLVNGGSPSGACCSGVKSLYSSTVSSRADRITACNCIKSLASNFG
SSLKSSSVSGLPKACGVNLGYTISLSTNC
>Ceric.02G024300.1.p_29-119:. 
VTCTAVQWKLMPCVGFLTTTGGSPTAACCRGVRWLYGATKGSLKDRIAACSCIKSVSASI
AGELNASNVDALPGLCDVHLSYSIGPSTDCS
>Ceric.30G047100.1.p_38-126:. 
ISCSTVQNDLMACASYVIFGGSPSGSCCSAVQSLYWTIASSRSDRIAACYCIKSLLSSLG
SSVDPSTVSALPRACNVNLGYSVSININC
>Ceric.30G047000.1.p_38-126:. 
ISCSTVQNDLMACAFYVIFGGSPSGSCCSAVQSLYWTTASSRSDRIAACHCIKSLLSSLG
SSVDPSRVAALPRDCNVNLGYSVSININC
>Ceric.02G006500.1.p_29-119:. 
VSCAAVRSSLAPCVGFLLGLKEHPPARCCRGVRSLYAMTKSSRQDRITACSCITSLAASV
PSQLKASSGAALPKSCGVRLSYQITPSTNCN
>Ceric.02G006400.1.p_29-119:. 
VSCAAVRSSLAPCVGFLLGLKEHPPARCCRGVRSLYAMTKSSRQYRITACSCITSLAASV
PSQLKASSVAALPKSCGVRLSYQITPSTNCN
>Ceric.13G067400.1.p_32-118:. 
VDCNKVQQYFTPCAGYLFNRFSANASPGCCASLRSLNAQSKGPVRQGVCECLKRNAASFP
GLIQEHATSLSTKCGIPLNTAVSLNAD
>Ceric.02G024100.1.p_31-119:. 
CAVLQLRLIPCVDFLTTAGGSPTDACCRGVRWLYGATKDSLTDRIAACSCIKSVSASIAG
ELNASNVEALPGLCDVHLSYSIGPSTDCS
>Ceric.26G040400.1.p_47-130:. 
CPASVPNQLSSCVSILGGVLGDPLMTQCCSLLLQQGEIEVQFTCLCDAVNSGALGVISAP
VKPHVINNIFITCGLKVPTEFDCP
>Ceric.05G033200.1.p_45-97:. 
ADAKSAACCTALGAMFSSYPTCLCDVIAAVFASNPNYQLNRTQLREMIVQCGL
>Ceric.04G083700.1.p_44-111:. 
ALMAACQAYVVGMTPLPMWGPGASACCTALRGRPLSCLCSQTLPPYVQQLVNVKAVKNVL
QTCGLQLP
>Ceric.30G018300.1.p_97-160:. 
SAIGSPGSKPSGRCCVSLRSIDPTCFCQLLEQARQFVGSTGSVTDDITQRLTSAAHQLPG
LCGL
>Gohir.A13G221300.1.p_179-244:. 
LSDCLPYVTAGSNQTKPDKPCCPELAGLVESSPQCLCLLFDKNATSSYGVDIDMDRALKL
PNVCHV
>Gohir.D13G225300.1.p_179-244:. 
LSDCLGYVTAGSNLTKPDKPCCPELAGLVESSPQCLCLLLDKNATSSYGVDIDIDRALKL
PNVCHV
>Gohir.A02G033100.1.p_22-113:. 
TVPVYGQRTINTPCTPSALNIFTPCMNLLTNSSANGTSPTADCCNSLKTLTSSGMDCLCL
IVTGSVPFRLPINRTLAISLPRACSMPGVPLQ
>Gohir.D02G039600.1.p_34-113:. 
PCTPSALNIFTPCMNLLTNSSANGTSPTADCCNSLKTLTSSGMDCLCLIVTGSVPFRLPI
NRTLAISLPRACSMSGVPLQ
>Gohir.D12G003900.1.p_36-99:. 
LAPCLNYITSNSTTTPSSTCCSQLSSVVQSQPQCLCSVLNGGGSSLGVTINQTRALSLPG
ACNV
>Gohir.D12G003700.1.p_19-108:. 
VSVNGQISTACTASMISSFTPCLNFITGSSGNGSSSPTQGCCGSLKSLMSTSMDCACLII
TASVPFQLPINRTLALSLPRACNMGGVPVQ
>Gohir.A09G217200.1.p_38-117:. 
PCTPAMLTTFTPCFNFLTNSSANATSPSPACCNALKNLTSSSMGCTCLIVTGSVPFRLPI
NRTLAVSLPRACNMPSVPLQ
>Gohir.D02G039800.1.p_30-92:. 
MSPCLNFITGSSSTPSQQCCTQLANVVRSSPRCLCQILNGGGSSFGININQTQALALPDS
CNV
>Gohir.A12G004000.1.p_19-108:. 
VSVNGQISTACSASMISSFTPCLNFITGSSGNGSSSPTQGCCSSLKSLMSTSMDCACLII
TASVPFQLPINRTLALSLPRACNMGGVPVQ
>Gohir.A12G004200.1.p_36-99:. 
LAPCLNYITSNSTTTPSSTCCSQLSSVVQSQPQCLCSVLNGGASSLGVTINQTRALSLPG
ACNV
>Gohir.D09G219600.1.p_38-117:. 
PCTPAMLTTFTPCFNFLTNSSANATSPSAACCNALKNLTSSSMGCTCLIVTGSVPFRLPI
NRTLAVSLPRACNMPSVPLQ
>Gohir.A11G124500.1.p_34-95:. 
LAPCLNYITGNSSTPSSTCCSQLLTVVQSSPQCLCSVLNNGASLGITINQTLATQLPGAC
RV
>Gohir.A02G033300.1.p_30-92:. 
MSPCLSYITGSSSTPSQQCCTQLANVVRSSPRCLCQVLNGGGSSFGININQTQALALPDS
CNV
>Gohir.A11G124400.1.p_34-96:. 
MSPCLDYIQGNSSKPSSSCCSQLANVVRSNPQCLCQVLNGGASSLGVSVNQTQAMALPTA
CNV
>Gohir.D11G129600.1.p_34-96:. 
MSPCLDYIQGNSSKPSSSCCSQLANVVRSNPQCLCQVLNGGASSLGVSVNQTQAMALPTA
CNV
>Gohir.D08G204700.1.p_39-101:. 
MSPCLDYILGNSSTPSSSCCSQLANVVRSQPQCLCQVLNGGGSSLGINVNQTQAMALPTA
CNV
>Gohir.A09G217000.1.p_35-97:. 
MSPCLNFITGNSSTPSQQCCTQLASVVRSSPQCLCEVLNGGGSSLGINVNRTQALALPGA
CNV
>Gohir.A09G217100.1.p_35-97:. 
MSPCLNFITGNSSTPSQQCCTQLASVVRSSPQCLCDVLNGGGSSLGVNVNRTQALALPGA
CNV
>Gohir.D09G219400.2.p_35-97:. 
MSPCLNFIAGNSSTPSQQCCTQLASVVRSSPQCLCEVLNGGGSSLGINVNRTQALALPGA
CNV
>Gohir.D11G129700.1.p_34-95:. 
LAPCVNYITGNSSTPSSTCCSQLQTVVRLSPQCLCSVLNNGASLGITINQTLATQLPGAC
QV
>Gohir.D09G219500.1.p_35-97:. 
MSPCLNFIAGNSSTPSQQCCTQLASVVSSSPQCLCEVLNGGGSSLGINVNRTQALALPGA
CNV
>Gohir.A07G115300.1.p_35-126:. 
LGPSAEAPTADCFTNLLNLSDCLTFVEAGSNLTKPGKACCPELAGLVERSPQCLCNLLGK
NATAVVGMDIDMKRALNLPTVCNVSTPPVTLC
>Gohir.D03G160100.1.p_8-100:. 
MAVLVILGTMMATFTVAQETCAQSLVPCAPYLNNATAQPQDDCCNPIKQAVETQLTCLCN
LFNDPTLLSSFNVTVSEALRIARECGVTTDLSA
>Gohir.D07G119500.1.p_35-126:. 
LGPSAEAPTADCFTNLLNLSDCLTFVEAGSNLTKPVKACCPELAGLVESSPQCLCNLLGK
NATAVVGMDIDMKRALNLPTVCNVSTPPVTLC
>Gohir.D02G195700.1.p_15-116:. 
LSIWAVDAAQHHALAPSPSSPVDCSSLILNMADCLSFVSSGSKTSKPEGTCCSGLKTVLK
AGPQCLCEAFKSSASLGVTLNVTKAMTLPAACKVSAPSATRC
>Gohir.A12G014300.1.p_56-119:. 
MADCLSFVSSGSEVSKPEGTCCSGLKTVLKTDAECLCEAYKSSASLGVTLNVTKAMSLPA
LCKV
>Gohir.D08G037101.1.p_115-177:. 
LATCLPYVGGNAKAPTPDCCSGLKQVLKNNKKCLCIIIKDRNDPDLGLNINVTLALSLPS
VCN
>Gohir.A08G172900.1.p_30-92:. 
LVSCYPYLNNATAKPEDDCCNPIRQTVAKDLPCLCNLYNDPNTLASFNVTVPEALRISRE
CGV
>Gohir.A06G038100.1.p_12-111:. 
MTSLVLAKSRLAPPASPSLSCSTAMYNMVDCVQFLSNNGSKDGKPAASCCAGLEKVLKSN
PDCICEYIKNNAQLGANINVTKAETLPSACQISAPPISQC
>Gohir.D08G191700.1.p_7-98:. 
MAVLVILGTMVTSAYAQASCAQNLVSCYPYLNNATAKPEDDCCNPIRQTVAKDLPCLCNL
YNDPNTLASFNVTVPEALRISRECGVSTDLSA
>Gohir.A03G014300.1.p_8-96:. 
MAVLVILGTMMATFTVAQETCAQSLVPCAPYLNNATAQPQDDCCNPIRQAVDTQLTCLCN
LFNDPTLLSSFNVSVSEALRIARECGVTT
>Gohir.A08G026640.1.p_50-112:. 
LATCLPYVGGNAKAPTPDCCSGLKQVLKNNKKCLCIIIKDRNDPDLGLNINVTLALSLPS
VCN
>Gohir.D12G003800.1.p_34-95:. 
LTPCLNYITGNTSTPSPACCSQLKTFVQSSPQCVCSMLSIGASLGITINQTLALKLPGSC
QV
>Gohir.D04G153900.1.p_52-115:. 
MADCLSFVSSGSEVSKPEGSCCSGLKTVLKTGPECLCEAFKSSASMGVSLNVTKASTLPA
ACKV
>Gohir.A03G172500.2.p_78-179:. 
LSILAVDAAQHHALAPSPSSPVDCSSLILNMADCLSFVSSGSKTSKPEGTCCSGLKTVLK
AGPQCLCEAFKSSASLGVTLNVTKAMTLPAACKVSAPSATQC
>Gohir.D07G126100.1.p_34-97:. 
LISQCGQYVEGSGPETTPSKACCDVITSLDIPCMCKYVTPDVEKLVNMEKVVFVAKSCGL
TLQP
>Gohir.A04G112700.1.p_53-116:. 
MADCLSFVSSGSEVSKPEGSCCSGLKTVLKTGPECLCEAFKSSASMGVSLNVTKASTLPA
ACKV
>Gohir.A12G220350.1.p_30-92:. 
LVPCPPYLNNSTAKPQNSCCNPIREVVANELPCLCNLYKDPTLLTSFNVTVAEALRISRE
CGI
>Gohir.D12G014900.1.p_52-115:. 
MADCLSFVSSGSEVLKPEGTCCSGLKTVLKTDAECLCEAYKSSASLGVTLNVTKAMTLPA
LCKV
>Gohir.A12G004100.1.p_34-95:. 
LTPCLNYITGNTSTPSSACCSQLKTVVQSSPQCACSMLSMGASLGITINQTLALKLPGSC
QV
>Gohir.A05G333400.1.p_40-103:. 
IAPCLNYLNGNDADVPDSCCDPLKSVIKSQPECLCGMISNKGSRQAEQVGINVTQAQELP
GRCG
>Gohir.A07G121800.1.p_50-113:. 
LISQCGQYVEGSGPETTPSKACCDVITSLDIPCMCKYVTPDVEKLVNMEKVVFVAKSCGL
TLQP
>Gohir.D08G022100.1.p_37-99:. 
LAPCLSFVDGEAKTPTVDCCGGLKQVLGKSKKCLCVVIRDRDESSAGLKINATLAAALPS
ACR
>Gohir.A08G011600.1.p_37-99:. 
LAPCLSFVDGEAKTPTVDCCGGLKQVLGKSKKCLCVVIRDKDDSSAGLKINATLAAALPY
ACR
>Gohir.D04G073100.1.p_40-103:. 
IAPCLNYLNGNDADVPDICCDPLKSVIKSQPECLCSMISNKGSRQAEQAGINVTQAQELP
GRCG
>Gohir.A06G102700.1.p_43-105:. 
LAPCLPYVGGEAKTPTIDCCSGLKQVLDKSKKCLCVLIKDKDDPSLGLKINGTLAGTLPS
TCR
>Gohir.D05G001000.1.p_71-133:. 
LAPCLPYVGGDAKTPTIDCCSGLKQVLDKSRKCLCVLLKDRDDPSLGLNINATLAATLPT
TCR
>Gohir.A12G212400.1.p_14-102:. 
VSVMWGVEMATAELSAAQCKQERNLAITACKPVVYGKLPSPECCQRVRVTHLECVCPIIT
PKIAALIDVNRAIRLIQGCGRSVPRHYKC
>Gohir.D06G111700.1.p_41-103:. 
LAPCLPYVGGEAKTPTIDCCSGLKQVLDKSKKCLCVLIKDKDDPSLGLKINGTLAGTLPS
TCR
>Gohir.D08G089200.1.p_35-97:. 
LAPCLPYVGGQAKAPTMDCCGGLKQVLVKSKKCLCVLIKDKDDPSVGLNINASLAATLPH
TCH
>Gohir.A02G033200.1.p_37-98:. 
MAPCVDYVTGTSSTPSVPCCSQLANVVQLQPHCLCMAFSGGSSLGVEVNQTLALALPQLC
HV
>Gohir.A05G000700.1.p_40-102:. 
LAPCLPYVGGDAKTPTIDCCSGLKQVLDKSRKCLCVLLKDRDDPSLGLNINATLAATLPI
TCR
>Gohir.A13G066151.1.p_49-112:. 
MADCLSFVSSGSQVSKPEGNCCSGLKTVLDTNGECLCETFKTSASLGVPLNLTKAFTLPA
LCKI
>Gohir.D11G019800.1.p_7-99:. 
MAVLLVAVSTAATVTDAQATCAAKLVSCSRYILNTTIKPQDDCCNPIKEEVTNDLSCLCN
LYKDPKVFASLNISTAQALNVTRECGVTTDLTA
>Gohir.A08G079600.1.p_41-103:. 
LAPCLPYVGGQAKAPTLDCCGGLKQVLVKSKKCLCVLIKDRDDPSLGLNINASLAATLPH
TCH
>Gohir.A01G154800.1.p_37-104:. 
VMTCLSFAQGKMEKPSKECCSSVSSIKEEEPKCLCYILQQTQASGAQNLKSLGVQQDKLL
QLPSACQL
>Gohir.D02G039700.1.p_37-99:. 
MAPCFDYVTGTSSTPSVPCCSQLANVVQLQPHCLCMALSGGGSSLGVEVNQTLALALPQL
CHV
>Gohir.D05G231600.3.p_38-99:. 
MIDCVLFLSGDSTEDKPTTACCSGFKIVLETNVKCFCEALKSSAELGADVNLTKAVMLPS
AC
>Gohir.D12G214900.1.p_14-102:. 
VSVMWGVEVATAELSAAQCKQERNLAITACKPVVYGKLPSPECCQRVRVTHLECVCPVIT
PKLAALIDVNRAIRLIQGCGRSVPRHYKC
>Gohir.A11G020100.1.p_7-99:. 
MAVLLVAVSTAATVTDAQATCAAKLVSCSRYILNTTIKPQDDCCNPIKEEVTNDLSCLCN
LYKDPKVFASLNISIAQALNVTRECGVTTDLTA
>Gohir.D08G106000.1.p_44-105:. 
LMPCAPFVQGNAPRPAQSCCDNLNQLYGLQPGCLCLLLNDTTLIAFPINRTLAQQLPVLC
KL
>Gohir.A03G014000.1.p_8-96:. 
MAVLVILGTKIATVTAADPTCLQRLMSCTPYLNNATLQLQGDCCDPLRQAVATELTCLCS
LINNSTLLRSFNIPIAAALRITRGCGVTD
>Gohir.A08G094548.1.p_44-105:. 
FMPCAPFVQGNAPRPAQSCCDNLNQLYGLQPGCLCLLLKDTTLSAFPINRTLALQLPVLC
RL
>Gohir.D01G147000.1.p_38-104:. 
MTCLSFAQGKMEKPSKECCSSVSSIKEEEPKCLCYILQQTQASGAQNLKSLGVQQDKLLQ
LPSACQL
>Gohir.D03G159900.1.p_8-99:. 
MAVLVILGTKIATFTAADPTCLQSLMSCAPYFNNATLQLKGDCCNPLRQAVATELTCLCS
LINNSTLLSSFNINIPIPAALRITRGCGVTDK
>Gohir.D04G183200.1.p_39-106:. 
VMTCLSFAQGKAASPSKECCNSVAGIKENKPKCLCYILQQTQTSGAQNLKSLGVQEDKLF
QLPSACQL
>Gohir.A04G140000.1.p_39-106:. 
VMTCLSFAQGKAASPSKECCNSVAGIKENKPKCLCYILQQTQTSGAQNLKSLGVQEDKLF
QLPSACQL
>Gohir.A03G014200.1.p_8-96:. 
MAVLVILGTSMATVTVASPACLQSLMSCAPYFNNTDVTLPDDCCNPLQQAVATELICLCS
LFNLPSLLSSFDIPYVGAIRIASQCGVVD
>Gohir.D13G124300.1.p_10-102:. 
LLVALISMLNGGGGVRAESTAECKGERNIRVNACKGVIRQKSPTPYCCQRLRVTHVNCVC
PIITPQLAALIDVNYAIKVIQGCGRQVPRHFKC
>Gohir.D03G160000.1.p_8-96:. 
MAVLVILGTTMATVTVANPTCLQSLMSCAPYFNNTDVQLPDDCCKPLQQAVATELICLCS
LFNLPSLLSSFDIPYVGALRIANQCGVVD
>Gohir.A03G014100.1.p_32-94:. 
LKSCAPYFKNATLQLKGDCCDPLRKTVATKLTCLCSLINNSTLLSSFNIPIAAALRITRG
CGV
>Gohir.A07G159300.1.p_26-96:. 
CRMNDQGLEACKPSVTQPNPVDPSPECCKALKGADLTCLCSYKNSVWLGTLGIDPKLALD
LPPKCKLQMPS
>Gohir.A09G217300.1.p_8-107:. 
LLLLVVAAQPLPPAPQQPGCVEELVAFSPCLPFASDPPNNATDSVAPQCCDVFNSAFDSG
DGYCFCYILRQPRIFGFPLNRERVASLSSFCMAKNSVASL
>Gohir.D09G219700.1.p_27-98:. 
CVEELVAFSPCLPFVSDPPNNATDSVAPQCCDVFNSAFESGDGYCFCYILRQPRIFGFPL
NRERVASLSSFC
>Gohir.D07G167100.1.p_26-94:. 
CDMNDEGLEACKPSVRQLNPVDPSPECCKALKGADLPCLCSYKNSVWLGSLGIDPKLALD
LPPKCKLQI
>Gohir.D13G046900.1.p_32-101:. 
CGMNKEGFKACQPSVTAGNPSPPPPSASCCMALNEADLTCLCFFKNSKLMNDYGIDFNRA
KDLPVQCNLT
>Gohir.D01G136100.1.p_45-106:. 
LSPCLGAARNARAKVPPACCAKVGALLRTSPRCLCAILLSPLAKQAGIMPGIAIAIPKKC
NI
>Gohir.A05G229300.1.p_18-79:. 
MIDCVLFLSGDSTKDKPTTACCSGFKIMLETNVKCFCEALKSSAELCADVNLTKAVMLPS
AC
>Gohir.D01G136000.1.p_45-106:. 
LSPCLGAARNARAKVPPACCAKVGALLRTSPRCLCAILLSPLAKQAGIMPGIAIAIPKKC
NI
>Gohir.D11G148700.1.p_29-99:. 
CDMNDEGLEACKPSVTQPDPVDPTPQCCEALKGANLTCLCSYKNSMLLPSLGIDPTLAMG
LPAKCSLDMPS
>Gohir.A11G142400.1.p_27-97:. 
CDMNDEGLEACKPSVTQPDPVDPTPQCCEALKGANLTCLCSYKNSMWLPSLGIDPTLAMG
LPAKCSLDMPS
>Gohir.D04G065400.1.p_40-100:. 
LAPCAMVAQDSNAPVSSSCCQQVKKIGQNPRCLCAVMLSNTAKSSGIKPEIAITIPKRCN
I
>Gohir.A01G144500.1.p_45-106:. 
LSPCLGAARNARAKVPPACCAKVGALLRTSPRCLCAILLSPLAKQAGIMPGIAIAIPKKC
NI
>Gohir.A13G048500.1.p_32-100:. 
CGMNKEGFKACQPSVTAGNPSPPPPSAACCMALDEADLTCLCFFKNSKWMNDYGIDFNRA
KNLPVQCNL
>Gohir.A10G139400.1.p_29-98:. 
CNMPASGLMACKPAVTPPNPPPPTSTCCSALSHADMRCLCSYKNSKLLPSLGIDPNLAMK
LPSLCKLPHP
>Gohir.D10G127500.1.p_29-98:. 
CNMPASGLMACKPAVTPPNPPPPTSTCCSALSHADMRCLCSYKNSKLLPSLGIDPNLAMK
LPSLCKLPHP
>Gohir.A10G139300.1.p_26-95:. 
CSMPASGLMACKPAVTPPNPPPPTSTCCSALSHADMRCLCSYKNSKLLPSLGIDPNLAMK
LPSLCKLPHP
>Gohir.A05G346800.1.p_40-100:. 
LAPCAMAAQDSNAPVSSSCCQQVKKIGQNPRCLCAVMLSNTAKSSGIKPEIAITIPKRCN
I
>Gohir.A12G153300.1.p_45-106:. 
LSPCLGAAGNAKAKVPPACCSKVGALLKASPRCLCAILLSPLAKQAGIKPGIAIGIPKRC
NI
>Gohir.D12G156700.1.p_45-106:. 
LSPCLGAAGNAKAKVPPACCSKVGALLKASPRCLCAILLSPLAKQAGIKPGIAIGIPKRC
NI
>Gohir.A09G161000.1.p_41-101:. 
LAPCAEAAQDENAPVSASCCAQVRKIGQSPKCLCAVMLSNTAKASGIKPEIAITIPKRCN
I
>Gohir.A04G010600.1.p_32-104:. 
CNIPLSRLNLCRPAVTGRYPPPPTKKCCLLIKHADLNCLCKFKDALPAFNINPSRAFALP
KKCKYNLHIPPKC
>Gohir.D09G156700.1.p_41-101:. 
LAPCAEAAQDENAPVSASCCAQVRKIGQSPKCLCAVMLSNTAKASGIKPEIAVTIPKRCN
I
>Gohir.D05G377400.1.p_32-104:. 
CNIPSSRLNLCRPAVTGRYPPPPTKQCCLLIKHADLNCLCNFKDALPAFNINPSRAFALP
KKCKYNLHIPPKC
>Gohir.A01G085500.1.p_32-104:. 
CNIPLKKLEQCKPAVTGKNPPPPTKECCSLIKQADLTCLCNYKDALPAFQIEPSRAFALP
QKCKCKHPVPPQC
>Gohir.D01G071850.1.p_32-95:. 
CNIPLKKLEQCKPAVTGENPPPPTKECCSLIKQADLTCLCNYKDALPAFQIEPSRAFALP
QKCK
>Gohir.D11G347000.1.p_43-103:. 
MIPCAEAAQDENAPVSAACCTQVRQIGHNPSCLCAVMLSNTAKTSGIKPEIAITIPKRCN
I
>Gohir.A11G328100.1.p_43-103:. 
MIPCAEAAQDENAPVSATCCTQVRQIGHNPSCLCAVMLSSTAKSSGIKPEIAITIPKRCN
I
>Gohir.D06G039666.1.p_39-83:. 
MVDCVQFLSNNGSKDGKPAASCCAGLEKVLKSNPDCICEYIKNNA
>Gohir.A07G075600.1.p_32-119:. 
ITCQEALLSLMPCRPFLTGGESTPVATCCSAVANINSAATTTAIRKDLCRCLEAASRSEG
VDPDKAKQLPQLCGVTVAISFDPTINCD
>Gohir.D07G080100.1.p_32-119:. 
ITCQEALLSLMPCRPFLTGGESTPVATCCSAVANINAAATTTAIRKDLCRCLEAASRSEG
VDPDKAKQLPQLCGVTVAISFDPTINCD
>Gohir.D10G238300.1.p_47-107:. 
LAPCTYAAKYFRAPVSERCCTIMEKKLNNPSCLCAILQSRTAYNAGVRPEVAVTIPKRCN
I
>Gohir.A13G005300.1.p_29-103:. 
PQCQNDAVLLNVCANILNVFDVGIGKPPKPCCDLINGLVGLELDACLCTVVKADVLGLVN
VKPPLQFNLLLNKCG
>Gohir.D13G055250.1.p_49-100:. 
MADCLSFVSSGSQVAKPEGNCCSGLKTVLDTNGECLCEAFKKAFTLPALCKI
>Gohir.D10G238316.1.p_10-116:. 
VVMFVVSMSIAGLNGVEATHDYYGPCGKHDIEKEAQKLSPCTYAAKYWRAPVSERCCAII
EKKLSNPGCLCAILQTRTAYDAGVRPEVAVTIPKRCNIAVRPVGHKC
>Gohir.A10G225966.1.p_46-106:. 
LAPCTYAAKYFRAPVSERCCTIMEKKLSNPSCLCAILQSRTAYNAGVRPEVAVTIPKRCN
I
>Gohir.A10G225900.1.p_10-116:. 
VVVFVVSMSIAGFNGVDATHDYYGPCGKHDIEKEAQKLSPCTYAAKYWRAPVSERCCAII
EKKLSNPGCLCAILQTRTAYDAGVRPEVAVTIPKRCNIAVRPVGHKC
>Gohir.A10G227800.1.p_10-116:. 
VVVFVVSMTIAGLNGVEATHDYYGPCGKHDIEKEAQKLSPCTYAAKYWRAPVSERCCAII
EKKLTNPGCLCAILQTRTAYDAGVRPEVAVTIPKRCNIAVRPVGHKC
>Gohir.D08G166900.2.p_54-106:. 
CRAAVAPFSRIPPSETCCNAIKALGQPCLCVLVNGPPITGVDRNMARQLPQKC
>Gohir.A12G054800.1.p_31-96:. 
CNPTELSPCLSAFTSSSPPSAACCSKLKAQKPCLCGYIKNPSLKQYVNSPNAKNVASTCG
VTYPKC
>Gohir.A10G226000.1.p_47-107:. 
LAPCTYAAKYFRAPVSERCCTIMEKKLNNPSCLCAILQSHTVYNAGVRPEVAVTIPKRCN
I
>Gohir.A10G227700.1.p_47-107:. 
LAPCTYAAKYRRAPVSERCCAIIEKKLNNPGCLCAILQTRTVYDAGVRPEVAVTIPKRCN
I
>Gohir.D08G189600.1.p_43-127:. 
SCPRDALKLGVCAKVLNGTVAGVVVGNPPDTQCCSALGGLVDLEAAVCLCTAIKANVLGI
NIDIPIALSLLINTCGKNLPSDFIC
>Gohir.A08G171300.1.p_43-127:. 
SCPRDALKLGVCAKVLNGTVAGVVVGNPPDTQCCSALGGLVDLEAAVCLCTAIKANVLGI
NIDIPIALSLLINTCGKNLPSDFIC
>Gohir.D12G054200.1.p_31-96:. 
CNPVELAPCSPALTSSSPPSSACCSKLKAQQPCLCGYIKNPSLKQYVNSPNAKKVASTCG
VPYPKC
>Gohir.D12G053800.1.p_31-96:. 
CNPMKLLPCMSALTSSSPPSTSCCSRLKEQQPCLCGYIKNPALKQYVDNPNAKRVASTCG
VPYPKC
>Gohir.D12G053900.1.p_31-96:. 
CNPMKLLPCMSALTSSSPPSTSCCSRLKEQQPCLCGYIKNPALKQYVDNPNAKRVASTCG
VPYPKC
>Gohir.D10G241800.1.p_44-116:. 
AQKLAPCTYAAKYWRAPVSERCCAIIEKKLSNPGCLCAILKTRTAYDAGVRPEVAVTIPK
RCNIAVRPVGHKC
>Gohir.D12G054000.2.p_31-96:. 
CNPMKLLPCMSALTSSSPPSTSCCSRLKEQQPCLCGYIKNPALKQYVDNPNAKRVASTCG
VPYRKC
>Gohir.A11G009800.1.p_45-96:. 
LNVCAPFVVPGAAVANPSIDCCNALQSVHHDCLCSTLRIASRLPSQCNLPPL
>Gohir.D11G009100.1.p_45-96:. 
LNVCAPFVVPGAAVANPSIDCCNALQSVHHDCLCSTLRIASRLPSQCNLPPL
>Gohir.D12G054100.1.p_31-96:. 
CNPMKLLPCMSALTSSSPPSTSCCSRLKEQQPCLCGYIKNPALKQYVDNPNAKRVASTCG
VPYRKC
>Gohir.A13G181300.1.p_53-132:. 
KDTLKLGVCADLLGLVNIVVGTPPSSKCCALLQGLADLEAALCLCTAIKANVLGANLNIP
ITLSLLLSACQKEIPPGFKC
>Gohir.A12G094200.1.p_44-96:. 
CRAAVAPFSPIPPSETCCNAIKALGQPCLCVIVNGPPISGVDRNMALQLPEKC
>Gohir.D12G103700.1.p_41-124:. 
AKCPKDTLKFGVCGSWLGLAHEVIGTPPSKECCTLISGLADLEAALCLCTAIKANALGAK
VKIPIAISLLINACGKKVPQGFAC
>Gohir.D13G005000.1.p_28-101:. 
PQCRNDALLLNVCANILNVVDVGIGKPPKPCCDLINGLVGLELDACLCTVVKADVLGLVN
VKPPHQFNLLLNKC
>Gohir.D09G040900.2.p_36-94:. 
CSTELTNLNVCAPFVVPGATQTNPSPDCCAALQSVQHDCLCSTLSIASRLPSQCNLPPL
>Gohir.A08G146000.2.p_54-106:. 
CRAAVAPFSRIPPSETCCNAIKALGQPCLCVLANGPPITGVDRNMARQLPQKC
>Gohir.D13G189100.1.p_53-132:. 
KDTLKLGVCADLLGLVNIVVGAPPSSKCCALLQGLADLEAALCLCTAIKANVLGANLNIP
ITLSLLLSACQKEIPPGFKC
>Gohir.A12G054700.1.p_31-96:. 
CSPMKLLPCKSALTSSSPPSTTCCSRLKEQQPCLCGYMKNPALKHYVDNPNAKRVASTCG
VPYPKC
>Gohir.A12G100900.1.p_41-125:. 
AKCPKDTLKFGVCGSWLGLVHEVIGTPPSKECCTLISGLADLEAALCLCTAIKANAVGAI
KVKIPIAISLLINACGKKVPQGFAC
>Gohir.D07G181600.1.p_31-96:. 
CDLSELSPCLAAITSSKPPSSTCCRKLTEQKPCFCQYLRNPTMKQFVDTPKAKRIATTCS
VEYPQC
>Gohir.A12G267200.1.p_32-97:. 
CSPTQLSSCVSAITSSSPPSKLCCSKIKEQKPCLCQYLKNPNLKKFINTPNARKVASTCG
TPFPKC
>Gohir.D12G267700.1.p_32-97:. 
CSPTQLSSCVSAITSSSPPSKLCCSKIKEQKPCLCQYLKNPNLKKFINTPNARKVASTCG
TPFPKC
>Gohir.A07G174300.1.p_31-96:. 
CDLLELSPCLAAITSSKPPSSTCCSKLTEQKPCFCQYLRNPTMKQFVDTPKAKRIATTCS
VEYPQC
>Gohir.D09G214700.1.p_31-120:. 
ITCSDVVSHLIPCLSYVQNGGTPAAACCSGVKTLYGQAQTSTDRQDVCKCIKSAVNGMPY
TGYNLNLAAGLPAKCGLHLPYNISPSTDCN
>Gohir.A03G181700.1.p_33-102:. 
CSPIELIPCLPAISTPPKPPSAACCGKVKEQLPCFCGYLKDPSAKPFIDNPNIPKVASSC
GVAHAYPPKC
>Gohir.A07G075700.1.p_13-99:. 
ITCQEALMSLIPCRPFLTGGASTPIPQCCLAVANINAAATTPTTRRDLCRCFKKAGPGAG
VVPDKAKQLPRLCGVRVIVPIDLTVNC
>Gohir.A09G213654.1.p_31-120:. 
ITCSDVVNHLIPCLSYVQNGGTPAAACCSGVKALYGEVQTSPDRQNVCKCIKSAVNGIPY
TSNNLNLAAGLPAKCGLQLPYSISPSTDCN
>Gohir.A09G049400.1.p_28-93:. 
CSPTQLSSCVSAITSSSPPSQLCCSKIKEQKPCLCQYLKNPNLKKFINTGNARKVASTCG
TPFPKC
>Gohir.D11G080400.1.p_26-112:. 
VTCKQVDDALAACVPYLTNGGVPSTPCCNGVGELRTSAVTTADRQAACNCVKQAAARIPT
IKEDNAATLPAKCHVQVDFPISKNTNC
>Gohir.D09G050500.1.p_28-93:. 
CSPTQLSSCVSAITSSSPPSQLCCSKIKEQKPCLCQYLKNPNLKKFINTGNARKVASTCG
TPFPKC
>Gohir.D09G214600.1.p_26-113:. 
LTCGQVASETAGCIRYLQRGGNPPAACCNGVRNLNRQARTTRDRQTACRCLQTAARTISG
INAKLAAGLPAKCGVKIPYKISPSTNCN
>Gohir.A10G147900.1.p_28-117:. 
ISCVQVKYSLLPCVGYVRGNNAGPAPPDCCKGIRSLKSAARRRLDRQAACKCIKSLAADI
SDINYSVAAGLPGQCKVHIPYKISPSIDCK
>Gohir.A11G075900.1.p_26-112:. 
VTCKQVDDALAACVPYLTNGGVPSTPCCNGVGELRNSAETTADRQAACNCVKQAAARIPT
IKEDDAATLPAKCHVQVDFPISKNTNC
>Gohir.D09G091600.1.p_28-117:. 
ISCGQVISALAPCIPYVRNNGAGGVPASCCNGIRSLNEAAQSTPERQSACNCVKALAASI
SGINYDLTNKLPGMCGVHSPFKISPSTNCK
>Gohir.D10G116400.1.p_28-117:. 
ISCGQITSALAPCIAYLKGNGAGSAPPACCNGIRSLNSAAKTTPDRQAACSCIKSAATGI
SGINYSTAAGLPGKCGINIPYKISPSTDCK
>Gohir.A09G213652.1.p_26-113:. 
LTCGQVASQTGSCIRYLQRGGNPPAACCNGVRNLNRQARTTRDRQTACRCLQTAARTISG
INTKLAAGLPAKCGVKIPYKISPSTNCN
>Gohir.D02G203400.2.p_28-97:. 
CSPIELIPCLPAISTPPKPPSAACCRKVKEQLPCFCGYLKDPGAKPFIDNPNIPKVASSC
GVAHAFPPKC
>Gohir.D12G260900.1.p_43-95:. 
NLNVCAPFMVPGATETQPSSLCCGALQAVQHDCLCSTLRIAAQLPSQCNLPPL
>Gohir.A09G091600.1.p_28-117:. 
ISCGQVISTLTPCIPYVRNNGAVGVPAPCCNGIRSLNAAAQSTPERQSACNCVKALAASI
SGINYDLTNKLPGMCGVHSPFKISPSTNCK
>Gohir.A09G091700.1.p_28-117:. 
ISCGQVISALAPCIPYVRNNGAGGVPAPCCNGIRSLNAAAQSTPERQSACSCVKALAASI
SGINYDLTNKLPGMCGVHSPFKISPSTNCK
>Gohir.D08G068000.1.p_26-113:. 
ISCEEVINLVRPCASYIMTGIGSPTVACCNGLDQLRKSATTTADKQQACQCAKDAAAGFP
MINEQAAASLPTICKIHIDFPISKNINC
>Gohir.A09G067950.1.p_27-113:. 
ITCEEAVQTLMPCGAYLTTPAPSPTLACCQAVASVNASASTTQSRRDLCECFKKKALVYG
VDPQKAKQLPGLCAAQVPFQCDLSVDC
>Gohir.D10G116200.1.p_28-117:. 
VTCGQVTSSLAPCIGYLTGNGAGGVPPGCCGGIKSLNSAAQTTPDRQAACKCIKSAAAGI
SGINYGIASGLPGKCGVNIPYKISPSTDCN
>Gohir.A10G188650.1.p_47-128:. 
GTCNPQNLGVCLDLLGLVDVNLGNAPTKPCCSLIEGLVDLEGAVCLCTAVRANVLGIHIN
LSISLSLLLRNCERKVATEYIC
>Gohir.D09G067950.1.p_27-113:. 
ITCEEAVQTLMPCKAYLTTPAPSPTLACCQAVASVNASASTTQSRRDLCECFKKKAPVYG
VDPQKAKQLPGLCAVQVPFPCDPSVDC
>Gohir.A13G005200.1.p_29-103:. 
PQCRNDALLLNVCANILNVVDVGIGKSLKPCCDLINGLVGLELDACLCTVLKGNVLGLVN
VKPPLQLNLLLTKCG
>Gohir.A11G025800.1.p_51-134:. 
GKCPRDALKLGVCANVLGLVKPVIGSPPVMPCCSLLDGLVDLEAAVCLCTAIKANILGIN
LDIPVSLSLLLNVCSKKVPYGFQC
>Gohir.D07G033100.1.p_41-125:. 
PASCPKDTLKLGVCADVLGLVNVIVGTPPSSKCCALLQGLADLEAALCLCTAIKANVLGI
NLNIPVSLSLILSACQKEVPPGFKC
>Gohir.A12G148750.1.p_34-117:. 
GKCPRDALKLGICANVLGLVKPVIGSPPVMPCCSLLDGLVDLEAAVCLCTAIKANVLGIN
LDIPVSLSLLLNVCSKKVPSGFQC
>Gohir.D05G273600.2.p_21-86:. 
CNPIELSPCLAAVMSSTPPSETCCSRLREQTPCFCGYLNDPSLRQFADNPIIRTVGNACG
VAYPQC
>Gohir.D08G044700.1.p_25-113:. 
PPCQEVIVSITPCLSFIKGQPDPAPGCCSGAKGLAKQANTKLDRQGICECLKGVLPKIGP
YDPKRFPLIAQKCGINTLIPPISATTDCT
>Gohir.A10G188800.1.p_50-132:. 
PGTCNPLNLGVCVGLLGLVDVNLGNVPTETCCSVIEGLVDLEAAVCLCTAVRANVLGIPI
DLPISLSLLLNKCGREVATEYIC
>Gohir.D08G258400.1.p_359-442:. 
TCPIDTLKLGACVDLLGGAVHVGVGDPVVNACCPVLKGLVELEAAVCLCTTLKLKLLNLK
IYAPIALQLLISCGKTPPPGYTCS
>Gohir.A08G238000.1.p_386-469:. 
TCPIDTLKLGACVDLLGGAVHVGVGDPVVNACCPVLKGLVELEAAVCLCTTLKLKLLNLK
IYAPIALQLLISCGKTPPPGYTCS
>Gohir.D12G222650.1.p_33-81:. 
CAPYQAVANELPCLCNLYKDPTLLAFFNVTVAEALRISRECGITTDLSA
>Gohir.A12G260100.1.p_43-95:. 
NLNVCAPFMVPGATETQPNSLCCGALQAVQHDCLCSTLRIASQLPSQCNLPPL
>Gohir.A10G150100.1.p_28-117:. 
VTCGQVTSSLAPCINYLRGTGAGAIPPGCCSGIKSLNSAAQTTPDRQAACKCIKSAAAGI
PGINFGLASGLPGKCGVNIPYKISPSTDCS
>Gohir.A10G188850.1.p_26-108:. 
PGTCNPLNLGVCIGLLGLVDVNLGNVPTEPCCSVIEGLVDLEAAVCLCTAVRANLLGIPI
DLPISLSLLFNKCGREVATEYIC
>Gohir.A07G029100.1.p_43-121:. 
DTLKLGVCADVLGLVNVIVGTPPSSKCCALLQGLADLEAALCLCTAIKANVLGINLNIPV
SLSLILSACQKEVPPGFKC
>Gohir.D10G196500.1.p_50-132:. 
PGTCNPLNLGVCLGLLDLVGVSVGNVPTEPCCSVIQGLVDLEAAVCLCTAVRANVLGIPI
HLPISLSLLLNKCGREVATEYIC
>Gohir.D10G196600.1.p_50-132:. 
PGTCNPLNLGVCLGLLDLVGVSVGNVPTEPCCSVIQGLVDLEAAVCLCTAVRANVLGIPI
HLPISLSLLLNKCGREVATEYIC
>Gohir.D10G196700.1.p_50-132:. 
PGTCNPLNLGVCLGLLDLVGVSVGNVPTEPCCSVIQGLVDLEAAVCLCTAVRANVLGIPI
HLPISLSLLLNKCGREVATEYIC
>Gohir.D10G196800.1.p_50-132:. 
PGTCNPLNLGVCLGLLDLVGVSVGNVPTEPCCSVIQGLVDLEAAVCLCTAVRANVLGIPI
HLPISLSLLLNKCGREVATEYIC
>Gohir.A10G150200.1.p_28-117:. 
VTCGQVTNSLAPCINYLRGSGAGAVPPGCCSGIKSLNSAAQTTPDRQAACRCIKSAAAGI
TGINFGLASGLPGKCGVNIPYKISPSTDCN
>Gohir.A05G271400.2.p_21-86:. 
CNPIELIPCLAAVMSSTPPSETCCSRLREQTPCFCGYLNDPSLRQFADNPIIRTVGNACG
VAYPQC
>Gohir.D07G080166.1.p_14-101:. 
ITCEEALTRLMPGQLFLTSEAFLPISPCCLAVANINAGSTTTSICRSLCRRFQQAASGLG
VSPDKAKELSQLCGVSTTVAIDPTINCD
>Gohir.D10G116300.1.p_28-117:. 
VTCGQVTGSLAPCINYLRGNGAGAVPQGCCSGIKSLNSAAQTTPDRQAACKCIKSAAAGI
PGINYGIASGLPGKCGVNIPYKISPSTDCS
>Gohir.A10G188900.1.p_50-132:. 
PGTCNPLNLGVCVGLLGLVDVNLGNVPTEPCCSVIEGLVDLEAAVCLCTAVRANMLGIPI
DLPISLSLLLNKCGREVATEYIC
>Gohir.A11G155100.1.p_199-282:. 
TCPIDTLKLGACVDVLGGLVHIGIGSSAKDTCCPVLQGLLDLDAAICLCTTIKAKLLNIN
IIIPIGLQVLIDCGKTPPPGFQCP
>Gohir.D11G162000.1.p_199-282:. 
TCPIDTLKLGACVDVLGGLVHIGIGSSAKDTCCPVLQGLLDLDAAICLCTTIKAKLLNIN
IIIPIGLQVLIDCGKTPPPGFQCP
>Gohir.D01G062500.1.p_34-133:. 
DSCEQQIRKQAHLKHCQKYMEEEWGGEGSDNIAGGYIDSCCQQLEKMDTQCRCQGLRHAT
MQQMQQMQEQMGSKQMREIMQKVTKNIMSECEMEPGRCDT
>Gohir.A12G219500.1.p_54-138:. 
GKCPRDALKLGVCADLLRGLLNVTIGTPPVQPCCSLIQGLADLEAAVCLCTAIKANILGI
NLNVPLSLSLLLNVCSKKVPSGFQC
>Gohir.D12G221700.1.p_52-136:. 
GKCPRDALKLGVCADLLGGLLNVTIGTPPVQPCCSLIQGLADLEAAVCLCTAIKANILGI
NLNVPLSLSLLLNVCSKKVPSGFQC
>Gohir.A02G027300.1.p_25-111:. 
ITCGDVTSKVAGCLSYLQNGGNVPKACCDGIRSLNNMARTTPDRQTVCGCLQAAAKAVKI
KGNLAETLPAKCSVNIPYKISTSTNCK
>Gohir.D08G189900.1.p_48-131:. 
GKCPRDALKLGVCANVLRLVNVTIGSPPVQPCCSLLQGLADLEAAVCLCTAIKANVLGIN
LNVPVSLSLLLNVCSRKVPSGFQC
>Gohir.D02G035200.1.p_25-111:. 
ITCGDVTSKVAGCLSYLQNGGNVPKACCDGIRSLNMMARTTPDRQTVCGCLQTAAKAVKI
KGNLAETLPAKCSVNIPYKISTSTNCK
>Gohir.A08G171700.2.p_47-128:. 
CPQDTLKLGVCAEVLGLVNVTVGSPPGQPCCSLLQGLADLEAAVCLCTALKANVLGINLN
IPVSLSLLLNVCSKKVPSGFQC
>Gohir.A12G155350.1.p_117-198:. 
LRGCEKFLTESCRRVRDDSCRERMKLCCEELERIEVQRRCSVIRRLVKELLEDFRSKQKR
EMLQKARNLPALCRMGIGRCDI
>Gohir.D12G158450.1.p_147-217:. 
LRGCEKFLTESCRRLCCGELERIEVQRRCSVIRRLVKELLEDFRSKQKREMLQKARNLPA
LCRMGIGHCDI
>Gohir.A12G210900.1.p_28-115:. 
ISCSVVIKDLRPCVNYLTKGSGKPPSACCAGASALASAASSSADKKAACECIKSASKNIK
PNNQLAQALPSNCGITLPVAISPNVDCS
>Gohir.D12G213500.1.p_28-115:. 
ISCSVVIKDLRPCVNYLTKGSGKPPSACCAGASALASATSSSADNKAACECIKSASKNIK
PNNQLAQALPSNCGITLPVTISPNVDCS
>Gohir.A08G171500.1.p_48-131:. 
GKCPINTLKLGVCAEVLGLVNVTVGSPPVQPCCTLIKGLADLEAAVCLCTAIKGNILGIN
LNIPVSLSLLLNVCSKKVPSGFQC
>Gohir.D08G189800.1.p_48-131:. 
GKCPINTLKLGVCAEVLGLVNVTVGSPPVQPCCTLIKGLADLEAAVCLCTAIKGNILGIN
LNIPVSLSLLLNVCSKKVPSGFQC
>Gohir.D05G112700.1.p_19-105:. 
VPYTTVDANAAACLGFATGMAAKPSSACCDGLQQLAQTVKSVEDKKAICRCLKVGAKSLG
IQDRFLSRIPRACNIKVGFPVSVNTNC
>Gohir.D11G025575.1.p_53-136:. 
GRCPRDALKLGVCANVLNLVNVTVGSPPVMPCCSLLNGLVDLEAAACLCTAIRANILGIN
LNIPISLSLLLNVCSRNVPTGFQC
>Gohir.D08G190000.1.p_46-129:. 
GKCPQDTLKLGVCAEVLGLVNVTVGSPPVQPCCSLLQGLADLEAVVCLCTALKANVLGIN
LNIPVSLSLLLNVCSKKVPSGFQC
>Gohir.A11G025701.1.p_52-135:. 
GKCPRDALKLGVCANVLGLAKPVIGSPPVMPCCSLLDGLVDLEAAVCLCTAIKANILGIN
LNIPVSLSLLLNVCSKNVPSNFQC
>Gohir.A11G026000.1.p_49-132:. 
GRCPRDALKLGVCANVLNLVNVTVGSPPVMPCCSLLNGLVDLEAAACLCTAIRANILGIN
LNIPVSLSLLLNVCSRNVPTGFQC
>Gohir.D11G025601.1.p_49-132:. 
GRCPRDALKLGVCANVLNLVNVTVGSPPVMPCCSLLNGLVDLEAAACLCTAIRANILGIN
LNIPVSLSLLLNVCSRNVPTGFQC
>Gohir.D05G365366.1.p_43-125:. 
LERCQWYMQQETGGSSTCNTQLFNSCCDQLQNLDEGSRSTGLKQAVREQLQEGQWESGEA
KDMFEVAERALRKCDLEPRRCDM
>Gohir.D11G025651.1.p_53-136:. 
GRCPRDALKLGVCANVLNLVNVTVGSPPVMPCCSLLNGLVDLEAAACLCTAIRANILGIN
LNIPVSLSLLLNVCSRNVPTGFQC
>Gohir.A11G025950.1.p_53-136:. 
GRCPRDALKLGVCANVLNLVNVTIGSPPVMPCCSLLNGLVDLEAAACLCTAIRANILGIN
LNIPVSLSLLLNVCSRNVPTGFQC
>Gohir.A11G026166.1.p_53-136:. 
GRCPRDALKLGVCANVLNLVNVTVGSPPVMPCCSLLNGLVDLEAAACLCTAIRANILGIN
LNIPVSLSLLLNVCSRNVPTGFQC
>Gohir.D11G025400.1.p_54-137:. 
GKCPRDALKLGVCANVLGLVKPVIGSPPVMPCCSLLDGLVDLEAAVCLCTAIKANILGIN
LNIPVSLSLLLNVCSKNVPSNFQC
>Gohir.D05G365500.1.p_16-79:. 
YLNSCCDELENLREDCRCQGLKQALGQQLKLQGVRWESPEAEDMCEAAETALNRCGLESR
RCDM
>Gohir.D11G025500.1.p_51-134:. 
GKCPRDALKLGICANVLGLVKPVIGSPPVMPCCSLLDGLVDLEAAVCLCTAIKANILGIN
LDIPVSLSLLLNVCSKKVPYGFQC
>Gohir.D11G025626.1.p_44-127:. 
GSCPIDILKLDVCANLLDLVNVTVGSPQATPCCSHLGGLNETEAATCLCTALRANVLGIN
LNIPISLSLLLNVCSFNVPSGFQC
>Gohir.A05G112400.1.p_26-112:. 
VPCTTVDANAAACLGFATGMAAKPSDACCNGLRQLAQTVKSVNDKKAICRCLKVGAKSLG
IQDRFLSMIPQACNIKVDFPVSVNTNC
>Gohir.D10G122350.1.p_29-110:. 
CPRDALKLGVCANVFNLVNVIVGSPPVMPCCSLLNGLVDLEAAACLCTAIRANILGINLN
IPVSLSLLLNVCSRNVPTGFQC
>Gohir.D10G197700.1.p_64-146:. 
GTCNPLNLGVCLNLLGGLANLNLGNVPTQPCCSLIHGLADLEAAVCLCTAIRANVLDIKL
NLPISLSLLLNNCGRRVATEYIC
>Gohir.D11G025525.1.p_51-134:. 
GKCPRDALKLGICANVLGLVKPVIGSPPVMPCCSLLDGLVDLEAAVCLCTAIKANVLGIN
LDIPVSLSLLLNVCSKKVPSGFQC
>Gohir.D08G189950.1.p_50-132:. 
GKCPIDALKLGVCANILGLANVTIGTPPVQPCCSLLQGLTDLEAAVCLCTAIKANILGIN
LNVPVSLNLLLNICSRKVPSYFQ
>Gohir.D10G116500.1.p_28-117:. 
ISYDQVKSSLLPCVGYVRGNNARPAPPNYCKGIRSLKSAARIRLDRQAACKCIKSLAADI
SDINYGVAAGLPGQCNVHIPYKISPSIDCK
>Gohir.D10G197600.1.p_42-121:. 
NPLNLGVCVNLLGGLVNLDLGNVPTQPCCSLIHGLADLEAAVCLCTAVRANVLDIKLNLP
ISLSLLLNNCGRRVATEYIC
>Gohir.D10G197750.1.p_44-123:. 
NPLSLGVCVNLLGGLVNLDLGNVPTQSCCSLIHGLADLEAAVCLCTAVRANVLDIKLNLP
ISLSLLLDNCGRRVATEYIC
>Manes.15G030600.1.p_14-108:. 
LAIALIGLIYPAHGQINTPCTPSSLSSISPCMNFLTNSSGNGTSPSQNCCNSLKNLTSNG
MGCLCLIVTGSVPFQIPINRSLAISLPRACNMPGV
>Manes.03G176300.1.p_14-111:. 
AIALAVLIFPAAHGQINTPCTPSLMSSFTPCMNLLTNSSANGTSPTQDCCSALKNLTSNG
MDCLCLIVTGSVPFQLPINRSLSISLPSACNMQGVPVQ
>Manes.03G176400.1.p_37-99:. 
LAPCLNYVSGSSSTPSSSCCSQLASVVQSQPKCLCSVLNGGGSSFGVTINKTLALALPAA
CNV
>Manes.02G034500.1.p_35-105:. 
AQKLIPCGEYLNTTTTPPESCCGSIKDAVKNDLTCLCNLYNTPGLLQSFNVNVTQAIALT
KRCGVNADLTA
>Manes.03G176600.1.p_35-97:. 
MSPCLNYITGNTSTPSSQCCTQLSSVVRSSPQCLCEVLKGGGSSLGININQTQALALPGA
CNV
>Manes.15G030500.1.p_35-97:. 
MSPCLNYITGNSSTPSSQCCTQLSSVVRSSPQCLCEVLSGGGSSLGININQTQALALPGA
CNV
>Manes.01G074600.1.p_14-105:. 
VAILLVSTSTTTTQAQNVASCGQKLIPCADYLNTTTTPPESCCGSIKDAVTNDINCLCNL
YNTPGLLQSLNINITQALALTGRCGVNADLTA
>Manes.01G205700.2.p_91-153:. 
LASCLNYVTGNSTTPSSTCCSQLANVVQSSPQCLCSLLNNSGSSLGITINRTLALSLPGA
CKV
>Manes.14G006100.1.p_14-108:. 
LAMLILAGMSISRKFSAAQSCDTDVVSLVLQCEKFVEKSGPKVSPSPGCCAAVKSVDVSC
VCALLTKEIQDMISMDKVVFVARSCGKKVSPGTIC
>Manes.14G006000.1.p_13-107:. 
LAVLVVAGILFSGEHASAISCEDDVIGLVTKCKEFVKKEGPIVKPSEDCCAVVKKANVPC
VCSLVTKQIEDLISMEKVFYVAKSCGKKVSPGTKC
>Manes.01G205600.1.p_26-107:. 
STPCTSSMITSFTPCINYITGSSSNGKSPTASCCNALASLTSTNMDCACLIITASVPVQV
PIIRTLAISLPRACNMSGVPLQ
>Manes.05G079500.1.p_35-97:. 
LTPCLNYVTGNSSTPSASCCSQLATVVQSQPLCLCALLTGGGSSLGFTINQTQALSLPGA
CNV
>Manes.06G010100.2.p_75-138:. 
MADCLSYVSNGSTTAKPEGTCCSGLKTVLKSDPECLCEAFKSSSQLGVVLNVTKALTLPD
ACKL
>Manes.05G079400.1.p_35-97:. 
LAPCLNYVTGNSSTPSSSCCSKLANVVQSQPQCLCALLNDGGSSVGVNINQTLALSLPGA
CDV
>Manes.14G166800.1.p_42-105:. 
MAECLTYVSNGSTTTKPEGSCCSGLKTVLNTDAECLCEAFKSSAQFGVVLNVTKAIALPT
ACKL
>Manes.10G152900.1.p_44-106:. 
LATCLPYVGGNAKSPTPDCCNGLKHVLKDKKKCLCVIIVDRNDPDLGLKINATLALGLPS
VCH
>Manes.15G105800.1.p_37-99:. 
LATCLPYVGGTAKTPALDCCTGLKQVLEKSTKCLCLLIKDRDDPSLGIKINATLAATLPS
ACK
>Manes.13G011400.1.p_41-107:. 
VMPCLEYATGKGNTPAKQCCDAVKDLQKSEPKCLCYIIQQAHNGSAQVKRLGIQIDRLLQ
LPSACQL
>Manes.03G068100.1.p_39-102:. 
LAACIPFVSGTAKKPTAECCQDTQKVKANSPKCLCVLIKESTDPSMGLPVNTTLALQMPS
ACNI
>Manes.11G111900.1.p_61-153:. 
LGPSLGPSSLDCMTPLFNMSDCLTYVEESSNVTVPDKNCCPELAGLIDGSPICLCQLLSN
TSLTESYGIKIDINRALKLPSVCRISTPPVSTC
>Manes.12G010600.1.p_43-109:. 
VMPCLTYATGKANIPTKDCCDEVKDLKDSNPKCLCFIIQQTNSGSAQIKSLGIQQNRLLQ
LPSACQL
>Manes.05G143879.1.p_97-158:. 
LTPCAPFVQGVAQSPPPSCCDNLRQLYLQQPGCLCIFLNDTNLSSFPINSTLALQLPALC
HI
>Manes.11G031500.1.p_34-104:. 
CQGDLQGLITECAMYVQKRGPIMDPSPGCCNVIKSVDIPCVCKYISKEIESVIDMDKVVH
VADFCGKPLSH
>Manes.01G089900.1.p_25-113:. 
AMSIWEVKTASADLSAAQCKEERRLGLNACKPVVYGRPPSPQCCERIRVTHMECVCPDVT
PKVAALIDVNRAIRIIEGCGRRVPRHSKC
>Manes.18G070100.2.p_33-110:. 
CSTVIYDLIDCMPYMSLDSDVKLDPLCCEGLKIVFAINSKCICEGLKASTQFGILVNMTR
AVLLPSACGVDVPVTDNC
>Manes.13G054400.1.p_31-101:. 
CDMNEDGLLACKPSVSKTNPVDPPSKECCKALKFANLTCLCSYRNSLLLPSLGIDPDLAL
ALPAKCNLTAP
>Manes.02G155201.1.p_1-92:. 
MQPIETPAPSMDDECNTVLYDMVDCVPYLSVGGKNTLDPSCCGGFRSVVAVNPMCICEGL
ENSAKLGIELNMTRAALLPSACGIVVPPISNC
>Manes.12G054000.1.p_31-101:. 
CDMSDDGLLACKPSVTKPNPVDPPSEECCKALTGANLTCLCSYRNSLVLPALGIDPDLAL
ALPAKCNLTTP
>Manes.04G094800.2.p_72-135:. 
LVPCLNYLNGTEDVPSSCCDPLQNVIKSDQQCICSMISNQGSNQAEQAGINVTEAQQLPA
RCGI
>Manes.15G148400.1.p_33-108:. 
CNMTDDGLKSCKPSVSGSNPAAPSDLCCSALAKADFQCLCFYKNNYPWLLTTYKIDPDLA
MQLPAKCNLVGQSFHC
>Manes.15G140300.1.p_44-105:. 
LSPCLTAAGNVRASVPPACCAKVGALINTAPKCLCAVLLSPLAKQAGIKPGIAITIPKRC
NI
>Manes.11G113800.1.p_33-105:. 
CNMPVAGLMACKPSVTPPNPTAPTSDCCSALSHADMNCLCSYKNSKLLPSLGIDPKLAVK
LPAKCNLPHPANC
>Manes.06G004400.3.p_4-64:. 
LMPCQPYLKLPETAPATCCVPLKDMITTEAQCLCSVLTNARVLQSFNVTEADAMNLLKVC
G
>Manes.03G176101.2.p_16-99:. 
ATASLLPQSPPSCIDELVAFSSCLGYVSVAPNNLTDTATSQCCDAFSKAFNSRDGNCFCY
LMRQPLIFGFMLNKSRLVSLPSVC
>Manes.01G246800.1.p_32-120:. 
INCSAVITSLTPCLDYIQDKADKPSPTCCDGMNSVVGTVKSKADREALCDCLKQTLSNIK
YDPARISALPKQCGLPIDIPPITPTTDCT
>Manes.04G135500.3.p_41-111:. 
CEGDLQGLITQCGVYVQKGGPRMDPSQGCCNVIKSIDIPCVCKYISRVIEEVIDMDKVVH
VADFCGKPLTH
>Manes.09G098600.1.p_41-101:. 
LAPCAEAAQDENAPVSSSCCLQVKKIGQNPSCLCAVMLSNTAKASGIKPEIAVTIPKRCN
I
>Manes.05G054050.1.p_25-112:. 
IDCGQVSSSLAACIPFLTGGNASPSAGCCSGVKNLNSLAQTTADRRAACDCIKKAAARYP
NIKDDAASSLPQKCGIDFNIPISKSTDC
>Manes.07G122502.1.p_99-159:. 
LAPCASAAQDENAPVSSQCCAQVKKIGQNPACLCAVMLSNTAKSSGVKAEIAVTIPKRCN
L
>Manes.05G054100.1.p_25-112:. 
IDCGQVSSSLAPCIPFLTGGDASPSSGCCSGVKNLNSLAQTTADRRAACDCIKTAAARYP
NIKDDAASSLPQKCGIDFNIPISKSTDC
>Manes.02G037551.1.p_123-207:. 
GACPRDTLKLGVCVDLLKGLLGITIGKPPTTPCCSLLKDLVDLEAAVCLCTNIKANLLGI
NLNLPIDLSLLLNSCGKKVPEGFKC
>Manes.10G147700.1.p_46-98:. 
CRAAVAPFSPIPPSEACCNAVKSLGQPCLCVLVNGPPISGVDRNMALQLPDKC
>Manes.02G010200.3.p_24-113:. 
PSCDGIISELTPCISYLIGSQDNPSDTCCNGVRNVAKFSNSKSDRKAICQCLKNYALSHS
GIDFSLVSTLPGKCQVNVKLPPISITFDCD
>Manes.02G037651.1.p_123-207:. 
GACPRDTLKLGVCVDLLKGLLGITIGKPPTTPCCSLLKDLVDLEAAACLCTTIKANLLGI
NLNLPIDLSLLLNSCGKKVPEGFKC
>Manes.01G112500.1.p_32-97:. 
CNPSELSSCLPAVTSSTPPSSTCCSKLREQKPCLCEYMNNPNLKQYINLPGAKRVSSACG
VAFPSC
>Manes.02G037602.1.p_125-209:. 
GACPRDTLKLGVCVDLLKGLLGITIGKPPTTPCCSLLKDLVDLEAAVCLCTTIKANLLGI
NLNLPIDLSLLLNSCGKKVPEGFKC
>Manes.07G003400.2.p_44-96:. 
CRAAVAPYSPIPPSEACCNAVKSLGQPCLCVLVNGPPISGVDRNMALQLPDKC
>Manes.08G171800.1.p_25-113:. 
ITCGQVASSLAPCINYLKGQGAQAPPAACCNGVKAINNAAKTTPDRQTACNCLKSAARGV
SGLNPSTAESLPSKCGVSIPYKISLSTNC
>Manes.05G132600.1.p_27-92:. 
CSPTELSSCVGAITSSSPPSKQCCSKIKEQKPCLCQYLKNPNLKKFINTPNARKVASTCG
TPFPKC
>Manes.13G030000.2.p_27-114:. 
ISCSDVLKDLRPCVKYLTNGSGAPPAACCAGASALASAATTTADKRAACACIKTAAQKIN
PNAQLAQSLPANCGISFPYTVSPNVDCS
>Manes.01G078400.1.p_50-135:. 
TGRCPKDTLKLGVCVALLKDLLSVTVGTPPKTPCCSLIGNLVDLEAAVCLCTTIKASVLG
INLNLPVNLSLLLNYCGKKVPEGFKC
>Manes.09G117300.1.p_26-113:. 
ITCGQVASALSPCVNYLKTTGAVPPRPCCNGVRAINAAARTTADRRTACQCLKSAAGSIK
GIKQPTADALPRKCGVNIPYKISFSTNC
>Manes.01G078000.1.p_43-128:. 
GKSCPRDALKLGVCAKLLNGAVGTVVGNPPDTPCCSILQGLVDLEAAVCLCTAIKANILG
ININIPISLSLLINTCGKQLPSDFIC
>Manes.08G171900.1.p_80-168:. 
ITCGQVASSLAPCINYLKGQGAQAPPAACCNGVKAINNAAKTTPDRQTACNCLKSAARGV
SGLNPSTAENLPSKCGVSIPYKISLSTNC
>Manes.16G001900.1.p_26-111:. 
CPEVISALSPCHDFLVGSDQSPTSSCCVSAQNLNSGATDQPKRTHLCECFQQLIYILGIK
VDKAKQLPTLCSIHNAVPVDPNVDCT
>Manes.08G067800.1.p_291-374:. 
TCPIDTLKLGACVDVLGGLVHIGVGSSAKDACCPVLQGLVDLDAALCLCTTIKAKLLNIN
IIIPIALEVLVDCGKTPPPGFKCS
>Manes.01G078100.1.p_68-152:. 
GKCPRDALKLGICARVLGDLLNITIGKPPVEPCCSLIEGLVDLEAAICLCTVIKAEILGI
NINIPLSLSLLLNVCGKKVPSDFQC
>Manes.16G123200.1.p_39-124:. 
PATCPRDTLKLGVCVDLLGLVHVVVGSPPSGDKCCAVLEGLADLEAALCLCTAIKASVLG
INLNVPVALSLLLSACGKSIPPGFQC
>Manes.02G070800.1.p_32-97:. 
CNPVQLSSCLPAISSSTAPSSTCCSKLREQKPCMCGYLKHPNLKQYVNSPGARKVVNACG
IRLPNC
>Manes.01G078800.1.p_26-106:. 
ANCPVNVLLFQACITGWSAGQYSPPYAPCCNLMANLVDLDAAFCLCTAIKADVLGISLNI
PINLSLVLNTCGKKVPDGFHC
>Manes.02G037701.1.p_52-136:. 
GSCPRDTVKLGVCVNLLKDLLSVTVGTPPKTPCCSLISDLVDLEAAVCLCTTIKASILGI
NLNLPVNLSLLLNYCGKKVPEGFKC
>Manes.01G112600.1.p_32-97:. 
CNPAALSSCLPAISSSTPPSSTCCTNLKQQKPCFCEYLKNPSMKQYLNSPSARKVVSTCG
VAIPAC
>Manes.14G116200.1.p_103-186:. 
TCPIDTLKLGACVDLLGGLVHIGLGDPVVNECCPVLQGLVELEAAVCLCTTLKLKLLNLN
IYVPIALQLLVTCGKTPPPGYTCS
>Manes.01G078200.1.p_46-130:. 
GKCPNDALKLGVCAKVLGDLLNVTIGKPPVEPCCSLIQGLVDLEAAVCLCTAIKANVLGI
NLNIPVSLSLLLNVCGKKAPSDFQC
>Manes.06G046800.3.p_237-319:. 
CPINTLKLGACVDLLGGLVHVGLGDPVVNKCCPVLQGLVELEAAVCLCTTLKLKLLNLNI
YVPLALQLLVACGKTPPPGYTCS
>Manes.02G037752.1.p_26-105:. 
TTCPVDALKFKVCANVLGLIKIPPDAPCCSLIENLVDLEAALCLCTAIKANILGIDLKVP
LDLSLVLNKCGKKVPQGFKC
>Manes.01G268801.1.p_47-128:. 
RDALKLGVCVKLLDDLLHLVVGTPPKKPCCPLIEGLVELEAAVCLCTALIKANVLGINLN
VSISLSLLLNYCGKGIPAGFQC
>Manes.12G052803.1.p_31-109:. 
ITCSRALRELKPCTAFVLGPAPLPSASCCTAVQTVNKEANNPGIRQQICECIREAAAAGG
ISLTKARKIPSLCHVQLPF
>Manes.02G187100.1.p_29-117:. 
LSCGQVNSLMSGCIPFLTGSTTTPSDVCCSGARNLEGLTQSVSDKRAACECLKTAANSMP
NLKDQAAASLPTQCGIVMNIPISRNINCN
>Manes.14G028300.3.p_35-91:. 
CPSQLNTLNVCAPFVVPGAHGSPSADCCNALQSMQNDCLCNTLAIAARLPSQCHLPP
>Manes.13G059000.2.p_13-99:. 
SCGEAVAALQPCLPFLKGNSRYLNVLCCVDIRAVSDKAATTEDRRNLCQCFKKAGTAAGV
KPEKARQIPKKCLMKVPVPLDPTVDCT
>Manes.05G054000.1.p_23-110:. 
VDCRLVDASLAFCIPFLARGDGFPSPTCCLGVRNLQVLTLTTADRRAACECIKAVGARIP
FINEDAASSLPQKCGVDLNIPISRTADC
>Manes.02G037850.1.p_26-105:. 
ATCPVDALKFKVCANALGLIKIPPDAPCCNLIENLVDLEAALCLCTAIKANVLGTDLKVP
LDLSLVLNKCGKKVPQGFKC
>Manes.09G070500.5.p_128-211:. 
TCPIDTLKLGACVDILGGLVHIVIGSSAKDACCPVLQGLADLDAALCLCTTIKAKLLNIN
IIIPIALEVLVDCGKTPPLGFKCP
>Manes.01G268700.1.p_46-130:. 
AKCPRDTLKFGVCGSWLGLVYEVVGTKPSKECCSLIKGLADLEAALCLCTAIKANVVGVA
KLQVPVAISLLLSACGKQVPEGFKC
>Manes.05G048400.1.p_47-131:. 
ATCPRDTLKLGVCANLLNDLLHLVVGTPPKKPCCPLIQGLADLEAAVCLCTALKANVLGI
NLNVPISLSLLLNYCGKGVPAGFQC
>Manes.01G078600.1.p_26-105:. 
ATCPVDALKFKVCANVLGLIKIPPDAPCCSLIANLVDLEAALCLCTAIKANVLGINLTIP
VDLSLVLNNCGKKVPEGFQC
>Manes.01G078700.1.p_26-105:. 
ATCPVDALKFKVCANVLGLIKIPPDAPCCSLIANLVDLEAALCLCTAIKANVLGINLTIP
VDLSLVLNNCGKKVPEGFQC
>Manes.05G053800.3.p_23-110:. 
VDCRLVDTSLAFCIPFLARGGGFPSPTCCLGVRNLQVLTLTTEDRRAACECIKTVGALIP
FINEDAASSLPQKCGVELNIPISKTADC
>Manes.12G052802.1.p_24-110:. 
ITCIEALTELAPCNPFAGGTAPSPNPLCCSAVQNVNKEATTTEIRRQLCLCFQQAGSSAH
INLQKLKQIPDLCHLQIPDPIDPTDCS
>Manes.12G053200.2.p_30-116:. 
ITCIEALTELAPCTPFAGGTAPSPNPLCCSPVQNVNKEATTTEIRRQLCLCFQQAGSSAH
INLQKLKQIPDLCHLQIPDPIDPTDCS
>Manes.01G078500.1.p_26-105:. 
ATCPVDALKFKVCANVLGLIKIPPDAPCCSLIADLVDLEAALCLCTAIKANVLGINISLP
VDLSLVLNNCGKKVPEGFQC
>Manes.05G053700.1.p_23-110:. 
VDCRLVDTSLAFCIPFLARGGGFPSPTCCLGVRNLQVLTLTTEDRRAACECIKTVGALIP
FINEDSASSLPQKCGVELNIPISKTADC
>Manes.02G071000.1.p_29-94:. 
CSPSEVTICLPAVAMAMLPTTACCRKVREQRPCLCGYLKDPNQKQFLSSVGDRRVARACG
VPYPTC
>Manes.14G166500.1.p_29-116:. 
ITCGEVSSKLTPCISYLTGRGPLVPGCCAGVKALNAEAKTTPDRQQACKCLKSNAAQIPG
INYSLAGGLAGKCGVSIPFQVSPNVDCS
>Manes.02G037801.1.p_26-105:. 
ATCPVDALKFKVCANALGLIKIPPDAPCCSLIENLVDLEAALCLCTAIKANVLGTDLKVP
LDLSLVLNKCSKKVPQGFKC
>Manes.03G123318.1.p_55-137:. 
CEQYIGQSRQQPVLALRGIENQEADVPRQCCNQVKQLRDDCQCEGIRSVMKKQLEEGEVG
REEYRQAVRRANNIASSCGLRQP
>Manes.14G126100.1.p_26-112:. 
VPCSTVDAKAAACVGFATGKDPKPSPACCSGLQQLVQTVKTVDDKKAICRCLKTSSKSLG
IKDEFLSKIPGDCNINVGFPVSTSTNC
>Manes.08G171700.1.p_30-121:. 
VTCEQVVTNLYPCINYVLRGGQVPGQCCTGIKNLFSAAQNTPDRRTVCKCMKSAISSSGV
AYNSYNIGLAAGLPAKCHVNVPYKIDPSTNCD
>Manes.15G075900.2.p_72-172:. 
SCSREIQQAQNLRDCEEHIRRTVKGQRGAEDEIENKSDQFQRCCNQLQQMDSSQCRCEGL
SQAVRRLQSKGKLQGQDVQKAYRTAETLTSQCHVSPRQCQM
>Manes.06G051500.1.p_26-112:. 
VPCSTVDAKAAACVGFATGKATTPSPACCSGLQQLAQTVKTVDDKKAICRCLKAASGSLG
IKDQFLSKIPGACHINVGFPVSTSVNC
>Manes.06G051600.1.p_26-112:. 
VPCSTVDAKAAACVGFATGKAPTPTPACCSGLQQLAQTVKTVDDKKAICRCLKAASGSLG
IKDQYLNKIPGACHINVGFPVSTSVNC
>Manes.02G037400.1.p_95-179:. 
GKCPRDALKLGVCAKVLGSLLNITIGKPPVKPCCSLIQDLVDLEAAVCLCTAIKANVLGL
NLNVPLSLSLLLNVCSKKVPSGFQC
>Manes.03G123501.1.p_54-146:. 
NLRQCKEYIRQSVRGYRGRGRGLPPADETENQSDQFRRCCSQLQQLDSMCRCEGLKIAFQ
QLQGQGMLRGQDIRQAYFLAQNLPKQCRVSPRQ
>Manes.13G144000.1.p_31-120:. 
CSKVFGDFLPCISYVGGLSNQDPTGKCCQGIRKLNGRAKQNGEAPKKICQCIEDMTYVMN
LAFVSSQVASLQDKCNLNLSFPISNAMDCS
>Manes.01G078900.1.p_26-104:. 
ATCPVDALKFKVCANVLGLIKIPPEAPCCSLIANLVDLEAALCLCTAIKANVLGINLNIP
VDLSLVLNKCGKKVPEGFQ
>Manes.05G053900.1.p_1-82:. 
DTSLAFCIPFLARGGGFPSPACCLGVRNLQVLTLTTEDKRAACECIKAVGARIPFINEDA
ASSLPQKCGVDLNIPISRTADC
>Mapoly0030s0151.1.p_172-230:. 
LASCLAFVTGQSSPPSAECCSNLGGVVETAPSCLCTLLEGGVSGLNTTLAMQLPMYCNV
>Mapoly0120s0024.1.p_22-107:. 
VSEAASKKNCGKDPLGALKPCLKAVIGSKPPAPDAACCKVVKKANLDCLCDAFTSAKPPP
GFKPNISAALALPKKCKRSIPKNYKC
>Mapoly0033s0039.1.p_36-108:. 
CGQVLTSLLPCVPAIGKDAQKPTPECCSAIKAVSPTCVCYLISSKPDIPDPLKDINLDAV
AKLPKACGLKAHY
>Mapoly0033s0040.1.p_66-125:. 
LLPCVTAVSGTGSKPSPSCCAVLIKWGFGCLCDLLNENQGRIPGNINTTVVIELPKACGI

>Mapoly0005s0135.1.p_21-115:. 
VLLVSVEQFLPAEACESVSQTISELVPCFSAVSSNTTTEVAPSKSCCDAVNSQGIDCLCS
VYTEVKSSIPSSISVSKIKRIPKACNMTIPAGYTC
>Mapoly0001s0562.1.p_35-100:. 
LATCLPYVIGSVSSPSQDCCSALPGVIKATPVCLCQLLGYGSDPSTTVPSSFNQTLATQL
PTLCNV
>Mapoly0188s0009.1.p_42-113:. 
LHSLLSCLPAVEGDDPEAPTKECCTAVVHVNADCLCSALGEGDTAGFPGMNIGAALLLPR
KCGRVVPKGFKC
>Mapoly0955s0001.1.p_36-99:. 
LMTCQAAVTGDHPPLPSAECCDNISHMSFGCLCSALSLNIFEGINKEAAISLPKNCKLSL
PPGS
>Mapoly0027s0052.1.p_21-96:. 
VAAQCPSATGFVNCLQFAKAGAPKPDARCCAVVKSQAWTNTCLCNVAKMNIPGVNFNKAI
GLPKACGRKVPRGTKC
>Mapoly0013s0188.1.p_84-156:. 
CGDMMRLLPCLAAITGSKPPAPTSQCCKIVVTLSEVCICALLSVPTTGFDINVPVAMTLP
TLCQKPLPKGFSC
>Mapoly0006s0125.1.p_37-102:. 
PVREFGACQLFVTKGYWNKWAPNKYSACCRYVKKESLDCLCAAANSKFKFQVDISKALGL
AAKCGK
>Mapoly0006s0126.1.p_39-113:. 
PAPPKCSPVHGFEACSAFVTKSYYPKWAPMPKYFSPCCKYVRKESLDCLCKAASSKFKFK
VDINKALGLAKKCGK
>Mapoly0140s0020.1.p_26-96:. 
PGLTSYASCLQYGKKGNAFPPANSPCCQKIRTTSEKCLCDTASNNNGLADFDQLIQLPQK
CGRTVPKGTYC
>Mapoly0005s0134.1.p_27-97:. 
DTSQLIPCLPAAKPNPEPPTGQCCNLIHALTSDCLCAALQSPLAKVEGVDFLLALQLPHK
CGRMVPKGTKC
>Mapoly0062s0048.1.p_75-116:. 
PCCKLVRKESHDCLCAAANSKYKHFKVDMAKALSLPKKCGKK
>Mapoly0027s0053.1.p_17-98:. 
ADLVAAQSCPQTITFSPCLTNVGNTGTPPAYDSQCCKLVRDPKWTDQCLCAVVSSHFPGV
DETKALNLAHDCGRRVPKGIYC
>Mapoly0062s0047.1.p_75-116:. 
PCCKLVRKESHDCLCAAANSKYKHFKVDMAKALSLPKKCGKK
>Mapoly0033s0103.1.p_66-117:. 
PKLLSPCCKYIRQESLDCLCKAAQSKFSFKVDLKKALGLAKKCGKYYPKGTV
>Mapoly0088s0044.1.p_197-246:. 
CCNQVRSESVDCMCKAVNAKYAYGHFVVDMERAAMLPKWCKKVVPHGSKC
>Mapoly0020s0095.1.p_72-140:. 
LMACKMAAQGREIPVERDECCLTIRALDPPCLCRAFDLALHYPPFHLNITAALGLPRHCG
YNVPANCIC
>Potri.010G085200.1.p_14-112:. 
LAVALAVMILPVYGQINTACTASVLATFTPCMNFLTNSTAANGTSPTAGCCGALKNLTSN
GMDCFCLIVTGSVPFSIPINRTLAISLPRACNMPGVPVQ
>Potri.008G155200.1.p_37-134:. 
LAVALAVFVFPVYGQINAACTASVLATFAPCMTFLTSSTANGSSPTAGCCGSLKNLTSDG
MDCLCLVVTGSVPFGVPINRTLAISLPRACNMPGVPVQ
>Potri.005G212000.1.p_19-107:. 
ISVNGQISTPCTTSMISSFTPCINFITGSTNNGSSPTGSCCSSFKSLMSTGMDCACLLIT
ANVPLQLPINRTLAITLPRACKMSGVPML
>Potri.002G050400.2.p_35-97:. 
LVPCLNYVTGNSSTPSSSCCSQLATIVQSQPQCLCTLVNGGGSSFGIAINQTLALALPGA
CNV
>Potri.002G050500.1.p_35-97:. 
MSPCLNYITGNSSTPSSSCCTQLANVVKSQPQCLCEVVNGGASSLGVNVNQTQALALPGA
CNV
>Potri.005G211800.1.p_35-97:. 
MSPCLNYITGNSSTPSSSCCTQLANVVKSQPQCLCEVVNGGASSLGVNVNQTQALALPSA
CNV
>Potri.009G049000.1.p_13-110:. 
LAMLLIVGIHILGNQKVAASCNETVTSLVSKCSQFVRIPGPRVLPSDACCQAAKQVTVGD
LPCVCKLVTPATQKVFSMDKAVFVARTCGLTIPPGTVC
>Potri.010G085400.1.p_35-97:. 
MSPCLNYITGNSSTPSSQCCTQLASVVRSSPQCLCQVLNGGGSSLGIEVNKTQAIALPGA
CNV
>Potri.009G048900.1.p_13-108:. 
LAMLLIVGIHILGNQKVAASCQETLPPLISKCTQFVRIPGPKVPPSDACCQAVKQVPLGD
LPCLCKLVTPAVEKVISMEKAVYVARTCGLPIPSGL
>Potri.002G050200.1.p_19-103:. 
ISVNGQINTPCTMSMISSFTPCVNFITGSTSNGSPPTASCCSSLKSLMSTGMDCACLLLT
ANVPVQLPINRTLAISLPGACGVPG
>Potri.001G119000.1.p_10-105:. 
LAMMVVVFFSSATTLTRAQDQSTSCASKLVPCQAYLSTTTQPPDSCCNSIKEAVANELPC
LCKLYNDPNLFQSLGINVTQAVMLSQRCGVTTNLTS
>Potri.008G155100.2.p_35-97:. 
MSPCLNYITGNSSTPSSQCCTQLASVVRSSPQCLCQVLNGGGSSLGINVNQTQAIALPGA
CNV
>Potri.002G050300.1.p_35-97:. 
LAPCLNYITGNSTSPSSSCCSQLGNVVQTSPQCLCLLLNNSGASLGINVNQTLALNLPGS
CKV
>Potri.010G085300.1.p_36-98:. 
MAPCLSYVTGSSSTPSSSCCSQLASVVLSQPQCLCAALNGGGASLGLNINETLALALPGA
CKV
>Potri.009G048800.2.p_14-112:. 
LAVFLIVGIHILGNQKVAASCKESTVPSLKSRCSRFVRIPGPKVPPSYACCQAVKEITVG
DLPCLCKLLTPAVQKVISMEKAVCVARTCGLPVPPGTVC
>Potri.005G211900.1.p_35-97:. 
LAPCLNYITGNSSSPSSSCCSQLGNVVQTSPLCLCSLLNNSGASLGININRTLALNLPGA
CKV
>Potri.001G232000.1.p_45-107:. 
LATCLPYVGGDAKAPTPDCCNGLKQVLKDNKKCLCVIIKDRNDPELGLKINATLALSLPS
VCH
>Potri.001G210100.2.p_42-105:. 
MADCLSFVSNDSTAAKPEGKCCAGLKTVLSTKAECLCEAFKSSARFDIVLNVTKALSLPS
VCKI
>Potri.003G020200.1.p_26-118:. 
ASHRHASAPAPSVDCTTLVLSMADCLSFVSNDSTSKKPEGTCCSGLKTVLGTDAECLCEA
FKSSAQFGVVLNVTKALALPSACKIKAPPASNC
>Potri.005G169000.1.p_14-117:. 
LALLANSAHHESSPRKSPAPSPSADCTDVAFDMLDCITYLSDGSEAAKPTASCCAGFEAV
LSLDAECLCFALKHSADFGVALNLTRAAALSSKCGVSAPPLSKC
>Potri.009G049300.2.p_17-111:. 
LAWLLAVGARFLGDHKVSAQCGGSFVDIEAQCSQFVHKTGPKTPPSLGCCQVVKTLNVNC
VCRFVTPQVEAMISMEKVVYVARTCGVTVRAGTQC
>Potri.003G113900.1.p_16-111:. 
VVVMAVVFSSCTTTLTKAQESSTSCATKLTACQAFLATTTTPPDNCCNPIKEAVAKELPC
LCKLYNDPNLFPSLGINVTQAVNLSQRCGVTTNLTS
>Potri.002G092800.2.p_45-107:. 
MLDCVTYLSDGNAEKPTDSCCAGFEAVLSLDDECLCFALKHSADFGVAVNLTRAAALSSE
CGV
>Potri.013G131500.1.p_34-94:. 
LVPCLSYLNGTKDVPDTCCDPLKTVIKSNPKCLCNLASNQGSNQAGINVTEAQELPGRCG
L
>Potri.001G023300.2.p_12-107:. 
LAILAVIGILIPSNNVALGQECHGDFQGLITQCSKYVQIQGPQTDPSPDCCNTIKTLDVP
CVCKQVTNDIEAVINMAKVAHVAQYCGIPLAHGTKC
>Potri.006G195700.1.p_44-106:. 
LSACLPFVGGDTKVPTPTCCSGLRQEISKTEKCLCILVKDRNEPDLGFKINATLALSLPS
ICH
>Potri.009G158100.2.p_41-133:. 
APAAPGPTAVNECLTPLLNMSDCLGYVTQGSNLTVPDKNCCPELAGLIDSNIICLCQLLG
GDIAEQFGISLDKGRALKLPATCKIDAPSATLC
>Potri.010G085000.1.p_9-109:. 
VLISMLLLLSAAEPSPASPPGCSDELVAFSPCLGYVSAPPNRVTDTATSRCCDAFSKAFN
SSDGNCFCYLIKQPLIFGFPLDESRVIALPSACSLSSPVSL
>Potri.001G023200.1.p_33-103:. 
CQGDLQGLITQCARFVQRAGPQKDPSQECCSVIKSVDIPCVCKYITGEIEAVVDMGKVVH
VAASCGKPLDH
>Potri.003G084000.1.p_14-104:. 
VVVLGMWEVNKADAALSAAQCKEERRLGLNACKPVIYGKLPSPACCERVRVSHVECVCPV
ITPKLAALIDLDRAIRLIEGCGRRVPRHFKC
>Potri.015G053700.2.p_51-112:. 
LAPCAPFVQGIAQTPVQPCCDNLNQLYQEQPGCICLLLEDTNLSSFPINRTLALELPALC
NV
>Potri.015G054000.1.p_51-112:. 
LAPCAPFVQGIAQTPVQPCCDNLNQLYQEQPGCICLLLEDTNLSSFPINRTLALELPALC
NV
>Potri.004G196000.1.p_79-143:. 
SDCLDYVTTGSNLTVPDKNCCPEIAGLIETNVICLCQLLSGDVAKQFGLSIDFGRAVNLP
AVCKI
>Potri.003G172400.2.p_41-107:. 
LMGCLSYASGKANTPTKDCCLSVQNIKESDPKCLCFIMQQTSNGSAPIKNLGIQEAKLLQ
LPTACQL
>Potri.003G217000.5.p_43-105:. 
LATCLPYVSDDAKAPTLDCCSGLKQVLDKSKKCLCVLIKDRDNPNLGIKFNVSLVAKLPS
LCH
>Potri.001G056200.3.p_41-107:. 
VMGCLSYATGKANTPPKDCCSAVQDIKDSEPKCLCYTMQQAHNASSQFKSLGVQEAKLLQ
LPTACQL
>Potri.015G036201.1.p_30-103:. 
SCIQNLLPCKPYLPGTEPPPPVCCLPLKDMVAHQAQCLCSALANPDLLKDFNVTMDGALK
LAKTCGASVDMSVC
>Potri.002G251000.2.p_28-102:. 
CDISEDGLAACKPSVTKPDPVEPPSVDCCKAVSGANFTCLCSYKNSYLLPYLGIDPDLAM
ALPSKCNLSTAVPSC
>Potri.010G100600.1.p_44-105:. 
LSPCLGAAGNARAAVPPACCSKVTALIKTAPKCLCAVLLSPLAKQAGIKPGIAITIPKRC
SI
>Potri.010G196300.1.p_44-104:. 
LAPCASAAQDENASVSSQCCAKVKKIEQNPACLCAVMLSNTAKSSGIDPEIAMTIPKRCN
I
>Potri.014G149900.1.p_31-100:. 
CKMPVAGLMSCKPSVTPPNPTAPSADCCSALSHADINCLCSYKNSNLLPSLGIDPKLAMQ
LPGKCKLPHP
>Potri.T125404.1.p_33-101:. 
CGMTKEGFASCKPSVQTGVNPLPPSYSCCSALEKADLSCLCFFKKNYPKMLTDNNIDPNL
AMQLPAKCN
>Potri.009G112553.1.p_33-101:. 
CGMTKEGFASCKPSVQTGVNPLPPSYSCCSALEKADLSCLCFFKKNYPKMLTDNNIDPNL
AMQLPAKCN
>Potri.008G061800.1.p_44-104:. 
MAPCASAAQDENSSVSSQCCARVKKIGQNPACLCAVMLSNTAKSSGIKPEIAMTIPKRCN
I
>Potri.008G141000.1.p_60-121:. 
LSPCLSAAGNVRAAVPPTCCSKVGSLIKTAPKCLCAVLLSPLAKQAGIKPGIAITIPKRC
NI
>Potri.011G021900.2.p_30-115:. 
CTEAMTRLRNCLPFLTTTAPSPSLSCCEAVGWVSQHATTTQDRRDLCKCLKSASLAYKVD
PTRAKELPDVCKVSVPVPILPQIDCD
>Potri.016G104300.1.p_41-101:. 
LAPCAEAAQDEKAAVSDSCCLQVKRMGQKPSCLCAVMLSDTAKASGVKIETAITIPKRCN
I
>Potri.014G098000.1.p_34-122:. 
VSCATIVSKLTSCINYISDKSKDPSKTCCAGVKEISGFVKSKSDRKDACECLKNTLSKIK
YDPSRIPTLPKNCGVSLVLPPISSSTDCS
>Potri.001G271000.2.p_45-103:. 
CRAAVAPFSPIQPSELCCSAVKALGQPCLCTLVNGPPISGVDRNMALQLPDKCSANFEP
>Potri.001G121800.1.p_43-127:. 
NSCPRDALKLGVCAKLLNGAIGGVVGSPPDTPCCTVLQGLVDLEAAVCLCTAIKANILGI
NIDIPISLSLLINTCGKKLPSDFIC
>Potri.017G118700.1.p_29-94:. 
CNPGQLSPCLGAIMSSTPPSTTCCSKLKEQKPCLCGYLKDPSLKQFVSSPGARKVASDCG
VPYPSC
>Potri.004G096000.1.p_28-93:. 
CNPAQLSPCLPAISSSSPPSTTCCSKLKEQKPCLCGYLKDPALKQFVSSPGARKVASACG
VPYPSC
>Potri.014G059800.1.p_51-130:. 
DTLKFGVCGNWLGLVHEALGTPPSEECCTLIKGLADLEAALCLCTAIKANVLGVVKLKVP
VAVSLLLSACGKKVPEGFKC
>Potri.015G139100.1.p_32-90:. 
CTSQLNNLNVCAPFVVPGAANTNPNAECCNALEAVQHDCLCSTLQISSRLPSQCNLPPL
>Potri.015G044500.1.p_28-93:. 
CSPAQLSSCVSAITSSTPPSKLCCSKIKEQKPCLCQYLKNPNLQKFINTPNARKVASTCG
TPFPKC
>Potri.003G111400.1.p_51-136:. 
GGKCPKDALKLGVCADLLGSLLNVTVGSPPVKPCCSVIQGLLDLEAAVCLCTAIKANILG
INLNIPLSLSLLLNVCGKKVPKDFQC
>Potri.014G046500.1.p_25-113:. 
ITCGDVNSDLSACVSYLTGKGGDFPPPQCCAGVNKLKESAVSIADKQAACECVKAAAARL
PDMKDEAASSLPAKCKVQVDVPISKNFNC
>Potri.016G135700.1.p_27-114:. 
IRCHTVKGNLETCLGYFTKVETVPPPGCCRGVQNVNNAARTTKERRDTCSCLKTVAKQYH
VNLTFAADLPRICKVKIPYPISASIDCS
>Potri.018G025900.1.p_37-120:. 
PTCPRDTLKLGACADILGLVNVVVGSPPYSKCCPLLEGLADLEVALCLCTAIKASVLGIN
LNVPVALSVLVSACGKSIPPGFKC
>Potri.001G121900.2.p_55-139:. 
GKCPKDALKLGVCADLLGSLLNVTIGSPPVKPCCSVIQGLLDLEAAICLCTAIKANILGI
NLNIPISLSLLINVCGKKVPKDFQC
>Potri.006G008500.1.p_95-178:. 
TCPIDTLKLGACVDVLGGLIHIGIGSSAKDECCPLLEGLVDLDAAVCLCTVIKAKLLNIN
LILPIALELLVDCGKTPPEGFKCP
>Potri.018G126000.2.p_259-342:. 
TCPIDTLKLGNCVDLLGGLVHVGLGDPVVNQCCPVLKGLVELEAAVCLCTTLKIKALNLN
IYVPLALQLLVTCGKTPPPGYTCS
>Potri.001G158400.1.p_46-131:. 
GGKCPKDALKLGVCADLLGSLLNVTVGTPPVEPCCSLIQGLLDLEAAVCLCTAIKANILG
INLNIPVSLSLLLNVCGKKVPKDFQC
>Potri.006G256100.1.p_39-121:. 
TCPKDTLKLGVCADLLGPVNVVAGTPPYSKCCSLLEGLADMEAASCLCTAIKANVLGTNL
NVPVALSAIVSACGKSIPPGFQC
>Potri.012G137400.1.p_32-89:. 
CTSQLNSLNVCAPFVVPGAPNTNPSTDCCNALGAVQHDCLCSTLQIAARLPSQCNLPP
>Potri.004G086500.1.p_28-115:. 
ISCGQVSSSLAQCIGYLQKGGALPAACCSGLKALNSASKTTPDRQGVCNCLKSLAGKISG
LNYGLAAGLPSKCGVSISYKISPSTDCK
>Potri.004G086600.1.p_28-115:. 
ISCGQVSSSLAQCITYLQKGGAVPAACCSGLKGLNSAATTTADRQGVCNCLKSLAGKISG
INYGVAAGLPSKCGVSISYKISPSTDCK
>Potri.008G155300.2.p_19-74:. 
TATSQRCDALSKAFNSGDGNCFCYLIRQPLIFGFPLNEPRVIALPSVCSLSSPVSL
>Potri.006G008300.1.p_150-233:. 
TCPIDTLKLGACVDVLGGLVHIGIGSSAKDECCPLLEGLVDLDAAVCLCTVIKAKLLNIN
LILPIALELLVDCGKNPPEGFKCP
>Potri.011G022150.1.p_31-111:. 
LLNCAPFLLGSVSSPDAKCCKSLKWLSQHAINREDKRELCKCLKIEDLKHKGVILDRAKA
LPRLCKVQLPVPLIPDNIDCD
>Potri.013G128800.1.p_55-139:. 
TCPRDTLKLQACANVLNLAKVLIGEKEKATCCSLIDGLVDLEAAVCLCTRVKADLLGLIK
LDIPVAVEILLNECNRKVAEKFKCP
>Potri.006G065500.2.p_114-197:. 
TCPIDTLKLGACVDLLGGLVHIGLGDPVVNQCCPVLTGLVELEAAVCLCTTLKIKALNLN
IYVPLALQLLVTCGKTPPPGYTCS
>Potri.007G138500.2.p_24-112:. 
SCKIISDKLSHCLDFLAGSYCKPSNQCCQSIYDLNAIARVVMGPRFICHCIENVARVLPT
RIIPDRIGDLTVKCNTHNSFAISEYMDCN
>Potri.016G015500.1.p_365-448:. 
TCSIDTLKLGACVDVLGGLVHIGIGSSAKDACCPVLQGLLDLDAAICLCTTIKAKLLNIS
IIIPIALEVLVDCGKTPPEGFKCP
>Potri.003G139850.1.p_22-68:. 
SCGEVNYQLNPCISYLVKTMAEPPKVCCDGIKRLSKYSNKKKNREIV
>Potri.016G135500.2.p_27-114:. 
IPCHTVKVDLATCLGYFRKGGSVPNSCCKGVQNVNNAARTTKDRRDTCNCLKTTAKQYHI
VNFRFAADLPRICRVKIPYRISASIDCS
>Potri.001G232900.1.p_28-115:. 
ISCSDVIKDLRPCVKYLMNGTGKPPAACCSGISAIQATASTTADKQAACNCIKSASKQIN
PNPQLAQALPANCGITLPFAVSPNVDCS
>Potri.016G136000.2.p_28-117:. 
ISCNQVINTLTPCISYVVGNGALTDNCCNGIRGLNSAARTTPDRQSVCTCLKNTASQFSY
NSRNVALAAGLPGKCGVKLPYKIDPSTDCK
>Potri.001G232700.1.p_28-115:. 
ISCSDVIKDLRPCVSYLMNGTGKPPAACCSGISAIQASASTTADKQAACNCIKSASKQIN
PSPQLAQALPANCGITLPFTVSPNVDCS
>Potri.011G134600.1.p_38-132:. 
EEDCRDELIRAQDLKHCQEYIMQEASSRDGLDINRSEEERLDRCCDQLRQMRSTCRCYGL
RKAVKSAPKQRGVGRMDFDEAASVASSLPGDCGIE
>Potri.009G025200.1.p_28-115:. 
ISCSDVIKDLRPCVNYLTSGTGKPPSACCAGASALQSAASSTADKKAACECIKSASKSLN
PNPQLAQALPANCGISLPYTISPSVDCS
>Potri.016G135800.1.p_28-117:. 
ISCNQVINTLTPCISYVVGNGALTGNCCNAIRGLNSAARTTPDRQSVCTCLKNTASQFSY
NSRNVALAAGLPGKCGVKLPYKIDPSTDCK
>Potri.016G135400.1.p_26-112:. 
LSCSVVASNLAQCLTYLRNGGAVPPACCKGVGTLNNAAKTTQDRRDACNCIKTTAAQLGG
VNSNYAAALPGLCHVNIPYKISTSTNC
>Potri.017G013200.1.p_36-113:. 
CLDFLTGYYNKPSKRCCDHIYKLNRLAKRGLGAQLICWCIEYMVRGTEPQIRADRISELP
TKCQTHLSFPISEWKDCN
>Sialb.1710s0015.1.p_21-133:. 
SVLGASHHHTVAPAPAHVDCSTLILNMADCLSFVSAGGTDAKPASSCCNGLKTVIKTNAE
CLCGSNLKCGDIPSPSPYHLTTSSVSLGVTLNMTKAATLPAACKLHAPSIAAC
>Sialb.0163s0091.1.p_209-292:. 
TCPIDTLKLGACVDLLGGLVKIGFGDPAVNKCCPLLKGLVEVEAAACLCTTLKLKALNLK
LYVPVALQLLLTCGKNPPPGYTCS
>Sialb.0005s1395.1.p_39-100:. 
LMPCQKYIHAVNPPPPASCCGPMKEMVEKESQCLCSVFNNPALLKTFNLTKENALDLPKA
CG
>Sialb.0005s1560.1.p_49-114:. 
VSDCLSYVRVGSTETKPEAACCPELAGMAQSSPECVCNLLGGGASSRFGVKLDKQRADEL
PSICGV
>Sialb.0005s1366.1.p_41-104:. 
LAPCGPFVQGFVQLPAQPCCDGLNQIYSQQPNCLCLFLNNTSTLSPAFPINQTLALQLAP
LCNV
>Sialb.0005s0287.1.p_36-98:. 
MSPCLNYITGNTTSPSQQCCGQLGNVVRSSPDCLCQVLNGGGSQLGINVNQTQALALPRA
CNV
>Sialb.0005s0403.1.p_41-106:. 
LYSCLPFVTSKAKSPDSTCCTTLKEKLDKGQTKRCLCTLVKDRDDPGLGFKVDANRAMSL
PSTCHV
>Sialb.0005s1396.1.p_39-99:. 
LMPCRPYVNSGAPPPPWCCSPMKDIVDNHVRCLCEAFKHPDMFALIDLDQEGALNLISSC
G
>Sialb.0827s0049.1.p_41-124:. 
KCPRDTVKFGVCGSWLGLVHEVIGTPPSQECCSLVKGLADLEAALCLCTALKTSLLGVAP
VKLSVTLTLLLNSCGKTPPQGFIC
>Sialb.0527s0047.1.p_37-102:. 
CVPKELLPCLPPITMGGDPSKECCDKLVAQKPCLCGYIQNPAYSMYVTSPNARKVLDFCK
VPFPSC
>Sialb.0026s0543.1.p_44-105:. 
LMPCQPYLHSATPPPPASCCMPLKEIVETDVTCLCSVFNNVDMLKSLNLTKENALVLPKA
CG
>Sialb.0026s0172.1.p_48-111:. 
CLDFASGKAPNPSKKCCDAIEGIKEKDPKCLCFLIQQAKSGGQDFKNLGLQEPKLIQLPT
SCQL
>Sialb.0301s0068.1.p_45-112:. 
MTDCLSYVQVGNGGGVANPDKACCPELAGLVDSSPQCLCYLLDGDMAAQYGIKIDKAKAL
KLPGVCGV
>Sialb.0190s0079.1.p_34-105:. 
VCADLLNGVVKVSLPAGTECCQLLTGIVDANASVCLCDAVKANLGSLLASLNISLAVSLT
INACGLPSGPTC
>Sialb.0003s0245.1.p_18-108:. 
SSAAEAETQAPSSSPPALTCTDELVMFSPCIPYISAPPNNMSETPDPLCCSVFSTSVHST
AGNCLCYLLRQPMILGFPLDRSRLLSLSQIC
>Sialb.0003s0686.1.p_31-106:. 
CGANLSGLMNECQRYVSNAGPNSPPPSRSCCALIRPIDVPCACRYVSRDVTNYIDMDKVV
YVARSCGKKIPSGYKC
>Sialb.0003s0927.1.p_76-152:. 
DMENPQGPQQRPPLLQQCCNELHQEDTICVCPALKHASKEVRIQVQQVHPQIVSRIYQTA
THLPNICNVPQVSVCPF
>Sialb.0003s0687.1.p_31-106:. 
CGANLSGLMNECLRYVSNAGPKSPPVSRSCCALIPPVDVPCACRYVSRDVTNYIDMDKVV
YVARSCGKKIPSGYKC
>Sialb.0003s0694.1.p_29-116:. 
IQCSQITMYLAPCLSYVKGGGNPPPPCCAGLNNLKASAPGKPDKQAACQCLKNVANAISG
FNDDNAKQLPGKCGVSVGVPFSKSVDCN
>Sialb.0003s0558.1.p_19-110:. 
VAIAPLLADPQTPMFPKMDPVCASVMPDLLEKCFATVRETPTDDCCSDLKSATTTQVTCL
CDNYIANPAVVNFTGPYSAGITTKCGVFDKYS
>Sialb.0003s0557.1.p_63-138:. 
KVDPVCTVAVTEILQNCYSTLSALPSDECCKSLKSASATQVTCLCDNFIAHPVYSNWTRP
YYNQINTGCGVLDKYA
>Sialb.0003s0815.1.p_29-103:. 
CQGNIEGLMRECVVYVQRPGPKVNPSAACCKVVKRSDIHCTSGRITASVQKIIDMDKVVH
VTTFCGKPLAHGTKC
>Sialb.0118s0097.1.p_8-98:. 
SSAAEAETQAPSSSPPALTCTEELVMFSPCIPYVSAPPNNMSETPDPLCCSVFSTSVHST
AGNCLCYLLRQPMILGFPLDRSRLLSLSQIC
>Sialb.0473s0024.1.p_41-104:. 
LSPCLTYVGGNAKAPTKDCCGGFGEVIAKSQKCVCILVKDKDDPNLGLKFNATLAAHLPT
ACHI
>Sialb.0011s0389.1.p_33-95:. 
MAPCLGYITGNSSSPSQQCCSQLAHVVRSSGECLCEVLKGGGSHLGINFNQTQALALPKA
CNV
>Sialb.0011s0507.1.p_47-169:. 
CRKEFQQAQHLRACQQWLHKQAMQSGGSPRWTLDGEFDFEDNMENPQGPQQRPPLLQQCC
NELHQEEPLCVCPTLKGASKAVKQQIQQHGQQQGHQQMVSRIYQTATHLPKVCNIPKVSV
CPF
>Sialb.0011s0350.1.p_27-115:. 
ISCGAVASNLGQCISYLTRGGFVPRGCCSGVQRLHSMARTTRDRQQACRCIQGAARALGS
RLNPGRAARLPGACRVRISYPISARTNCN
>Sialb.0007s0518.1.p_41-104:. 
LSPCLTYVGGNAKAPTKDCCGGFGEVIAKSQKCVCILVKDKDDPNLGLKFNATLAAHLPT
ACHI
>Sialb.0025s0724.1.p_40-103:. 
LAPCGPFVQGFAQFPAQPCCNSLSQIYSQQPTCLCLFLNNNSTLSSAFPINQTLALQLPQ
LCSI
>Sialb.0025s0714.1.p_49-110:. 
LMPCQPYLHSVTPPPPASCCLPMKEIVEKDPTCLCSVFNNVDMLKSLNLTKENALVLPKA
CG
>Sialb.0287s0012.1.p_27-115:. 
LSCGTVSGYVAPCIGYLAQGAPALPGACCSGVTSLNNLARSTPDRQQACRCLVGAANAFP
TLNAARAAGLPKACGVNIPYKISKTTNCN
>Sialb.2158s0008.1.p_25-112:. 
ISCGKVASSLAPCVNYLSKGGVVPPPCCAAVTSLNNMAQTTPDRQQACKCIQSAAKSIAG
LNPSLAAGLPGKCRVNIPIPISMSTNCN
>Sialb.0283s0081.1.p_36-114:. 
LARCIGYLTNSGPLPSDCCVGVKSLNQMAQTTPDLRQVCECLKSAAKDITGLNTDLVATL
PTTCGVSVPYPIRFSTNCD
>Sialb.0283s0054.1.p_58-116:. 
CRAAVAPFSPIPPTESCCSAVVALGRPCLCLLANGPPLSGIDRSMALQLPQRCFANFPP
>Sialb.0015s0212.1.p_37-102:. 
CVPTELLPCLPPITMGGDPSKQCCDKLVEQKPCLCGYIQNPAYSMYVTSPNARKVLDFCK
VPFPSC
>Sialb.0833s0009.1.p_49-109:. 
LAPCAMAAQDKSAKVSATCCVRIKQMGKNPKCLCAVMLSSTARNSGAKPEISMTIPKRCN
I
>Sialb.0066s0103.1.p_46-150:. 
PQKCKREFQQEQHLRACQEWIRKQLAGSPFSENQWGPQQGPSLRQQCCHELYQEDQECVC
PTLKQAAKSVKVQGQHGPLQSTRIYQIAKNLPNVCNMKQIGKCPF
>Sialb.0047s0093.1.p_32-97:. 
CSVTELSPCLAAFMSSSPPSASCCAKLREQKPCLCGYMRNPSLRQYVSSPNAKKVSNSCK
VASQNC
>Sialb.0160s0085.1.p_51-135:. 
GKCPKDTLQLGVCANVLNGLLDLTLGKPPVEPCCSLIKGLADVEAAVCLCTALKANVLGI
NLNLPISLSLLLNVCSKQVPPGFQC
>Sialb.0013s0976.1.p_11-101:. 
LILLMMVTSFCLKLTVAENYCHAQRRLLIDACKILILRQAPPAECCRRIRTTPAWCVCPS
VTPQRAALIDVNYAVGVIRQCGRYVARGTKC
>Sialb.0013s0267.1.p_47-110:. 
MIDCLNFVSLGGTETKPKSSCCAGLKTVLKTNAECLCEGFKSSASMGVPLNITKAATLPA
ACKI
>Sialb.0013s0820.1.p_185-266:. 
IDTLKLGACVDVLGGLIHIGLGKRHAKEKCCPVLGGLVDLDAAVCLCTTIKAKLLNIDLI
IPIALEVLVACGKTPPPGFKCP
>Sialb.0013s0807.1.p_35-97:. 
MAPCLNYITGNTTSPSQQCCSQLSNVVQSSPDCLCQALNGGGSQLGLNLNQTQALALPRA
CNV
>Sialb.0013s0806.1.p_11-109:. 
VALLTVLALPVRSQQPPLSQCTPSMMTTVGPCMSILTNSSTNGTSPSPDCCNSLRSLTTG
GMGCLCLIVTGSVPFNIPINRTTAVSLPRACNMPRVPLQ
>Sialb.0013s0632.1.p_37-100:. 
MADCLSFVTSGSTVEKPEGTCCSGLKTVVRSGPECICEGFKNSASLGVTLDLAKAASLPS
VCKV
>Sialb.0105s0104.1.p_38-99:. 
LMSCQQYIHAVNPPPPASCCGPMKEIVEKDAPCLCAVFNNPVILKSLNLTKESALDLPKA
CG
>Sialb.0608s0024.1.p_17-109:. 
VMMAPGWTEAQTMPKLDPVCALLVTDTITKCYLAGSLTPSEECCSDLKSATDKQVTCLCD
NFIGRPSSNNNVTQALFDVVHTTCGVADKFTCK
>Sialb.0407s0053.1.p_40-103:. 
LAPCGPFVQGFVQFPAQPCCNSLSQIYSQQPTCLCLFLNNNSTLSSAFPINQTLALQLPQ
LCSI
>Sialb.0407s0063.1.p_50-111:. 
LMPCQPYLHSVTPPPPASCCLPMKEIVEKDPTCLCSVFNNVDMLKSLNLTKENALVLPKA
CG
>Sialb.0012s0754.1.p_27-115:. 
LSCGTVNSNVAACIGYITQGGPLPGACCTGVSRLNSMARSTPDRQQACRCLKTAASALGP
SLNAGRAAGLPKACRVNVPFPISTSTNCN
>Sialb.0012s0755.1.p_27-114:. 
LSCGTVNSNLAACIGYLTQNAPLPKGCCTGVTNLNNMARTTPDRQQACRCLVGAANSFPS
LNAARAAALPKACGVNIPYKISKSTNCN
>Sialb.0136s0037.1.p_45-112:. 
MTDCLSYVQVGNGGGVANPDKACCPELAGLVDSSPQCLCYLLDGDMAAQYGIEIDKAKAL
KLPGVCGV
>Sialb.0079s0317.1.p_29-127:. 
CREVFESFMPCMGFVEGIFQQPSPQCCRGVSHLNNVVKFKPPGSRKNEEGSGEIERVCEC
IEIMGRADHLPFLASAINNLPPLCSLTLSFPISVGMDCS
>Sialb.0032s0060.1.p_33-98:. 
CDAKQLQPCLAAITGGGQPSGDCCAKLKEQQSCLCGFAKNPAFAQYISSPNSRKVLTACG
VPYPSC
>Sialb.2835s0011.1.p_21-110:. 
VSCNAVVGDLYPCLSYVVQGGNVPANCCNGIRTLNSQAQTPVDRQGVCRCIKNAIGGVSF
SSNNLNNAQSLPAKCGVNLPYSISPSTNCD
>Sialb.0021s0096.1.p_36-97:. 
CNTHLSGLNVCGEFVVPGADTTNPSAECCNALEAVPRECICNTFRIASRLPTRCNIPTLS
CN
>Sialb.0001s1661.1.p_30-110:. 
PTCKDALKFKVCAKVLNLAEVFLPEKSQCCALFKGLVDINAMVCLCTALKANLLGINLDV
PVLLSVILKQCGKKVPSGFQC
>Sialb.0001s1663.1.p_30-110:. 
PTCKDPLKFKVCAKVLNLAEVFLPEKSKCCALFKGLVDINAMVCLCTALKANLLGINLDV
PVSLSVILKQCGKKVPSGFQC
>Sialb.0001s1664.1.p_30-110:. 
PTCKDALKFKVCAKVLNLAEVFLPEKSQCCALFKGLVDINAMVCLCTALKANLLGINLDV
PVSLSVILKQCGKKVPSGFQC
>Sialb.0001s1659.1.p_30-110:. 
PTCKDALKFKVCAKVLNLAEVFLPEKSQCCALFKGLVDINAMVCLCTALKANLLGINLDV
PVSLSVILKQCGKKVPSGFQC
>Sialb.0001s1665.1.p_30-110:. 
PTCKDALKFKVCAKVLNLAEVFLPEKSQCCALFKGLVDINAMVCLCTALKANLLGINLDV
PVSLSVILKQCGKKVPSGFQC
>Sialb.0001s1666.1.p_30-110:. 
PTCKDALKFKVCAKVLNLAEVFLPEKSQCCALFKGLVDINAMVCLCTALKANLLGINLDV
PVSLSVILKQCGKKVPSGFQC
>Sialb.0001s0536.1.p_36-114:. 
LARCVGYLTNSGPLPSDCCVGVKSLNQMAQTTPDLRQVCECLKSAAKDITGLNTDLVATL
PTTCGVSVPYPIRFSTNCD
>Sialb.0001s1667.1.p_30-110:. 
PTCKDALKFKVCAKVLNLAEVFLPEKSQCCALFKGLVDINAMVCLCTALKANLLGINLDV
PVSLSVILKQCGKKVPSGFQC
>Sialb.0001s0535.1.p_27-115:. 
ISCGAVASNLGQCINYLTKGGYVSPGCCSGVRRLNSMARTTIDRQQACRCIQGAAKALGS
RLNADRAARLPGACRVRISYPISAKTNCN
>Sialb.0001s1660.1.p_30-110:. 
PTCKDALKFKVCAKVLNLAEVFLPEKSQCCALFKGLVDINAMVCLCTALKANLLGINLDV
PVSLSVILKQCGKKVPSGFQC
>Sialb.0001s1662.1.p_30-110:. 
PTCKDALKFKVCAKVLNLAEVFLPEKSQCCALFKGLVDINAMVCLCTALKANLLGINLDV
PVLLSVILKQCGKKVPSGFQC
>Sialb.0426s0045.1.p_34-96:. 
LAPCFNYLNGTKDVPEVCCDPLKSVIRNNPECFCRMISNQGSSKVEQAGINVKDAQMLPA
RCG
>Sialb.0165s0098.1.p_40-101:. 
LVPCTLSVVPFSTLSPNEPCCTAIKTLGQPCLCVIANGPSIPGVDHTLALQLPGKCSANF
PP
>Sialb.0242s0072.1.p_26-98:. 
CGMSVSDLYSCKPYVQTKNPVTTIDPKDRCCTALSKADFQCLCKQKTKTNPFLSGIDLDL
ASKLPEKCGLSGA
>Sialb.0054s0231.1.p_26-99:. 
CGMSVSELYSCKRYVQTNNPVTTAIDPKDPCCTALSKADFQCLCKQKTKTNPFLSGIDFD
LASKLPERCGLSGA
>Sialb.0231s0096.1.p_26-96:. 
CGMSAAGLYACKPYVQTKNPLTTAIDPKGPCCTALSGADFQCLCKQKTKTNPFLSGINLD
LASKLPEMCGL
>Sialb.0014s0210.1.p_34-105:. 
VCADLLNGVVKVSLPAGTECCQLLTGIVDANASVCLCDAVKANLGSLLASLNISLAVSLT
INACGLPSGPTC
>Sialb.0014s0209.1.p_34-105:. 
VCADLLNGVVKVSLPAGTECCQLLTGIVDANASVCLCDAVKANLGSLLASLNISLAVSLT
INACGLPSGPTC
>Sialb.0014s0254.1.p_54-117:. 
MMDCLSYLTPGSNDTIPTKVCCGGILSVLQYNPNCVCVGLASTKDMGIEINTTRAHSMPT
TCKL
>Sialb.0116s0291.1.p_9-101:. 
VILLMVLVESGLVEEATAHPCGRTFLSALIQLVPCRPSVAPFSTLSPNELCCAAIKRLGQ
PCLCALSKGPPIFGVDRTLSLRLPGKCSANFPP
>Sialb.0850s0024.1.p_21-104:. 
NAQCPKNTLVLNVCANLLNGLVDVSLPPKSSPCCSLLSGVVNAEAAACLCTTVRANVVNF
VNLNIPVAVSFTLNYCGLPTDFQC
>Sialb.0042s0371.1.p_22-112:. 
VTCNAVVGDLYPCLSYVMQGGKVPPTNCCNGVRMLNNQAQTPVDRQSVCRCIKNAIGGVS
YSSSNLNNALSLPDKCGVNLPFRISPSTNCD
>Sialb.0042s0284.1.p_41-102:. 
LVPCTLSVVPFSTLSPNEPCCTAIKTLGQPCLCVIANGPSIPGVDHTLALQLPGKCSANF
PP
>Sialb.0016s0145.1.p_46-87:. 
LTVCLPAFAQGGTPSQECCAALETAVKTQLSCLCGFIKAPVL
>Sialb.0016s0144.1.p_29-115:. 
ATVVNGQGAMAPPPNAGMVCEANLGLCAAALKVGAKPSDECCTSLDKAVKTQLKCLCAIL
TNPQVLASFNLTVENALLIPKSCGIDA
>Sialb.0468s0051.1.p_58-116:. 
CRAAVAPFSPVPPTESCCAAIVTLGRPCLCLLANGPPLSGIDRSMALQLPQRCSANFPP
>Sialb.0091s0158.1.p_25-110:. 
LTCGTVTSSLAPCASYLSKGGAVVPGSCCEGVKKLNDMAQTTPDRQQACKCLKAAAKSIN
PSLASGLPGKCSVSIPYPISMSTNCD
>Sialb.0408s0046.1.p_29-127:. 
CREVFESFMPCMGFVEGIFQQPSPQCCRGVSHLNNVVKFKPPGSRKNEEGSGEIERVCEC
IEIMGRADHLPFLASAINNLPPLCSLTLSFPISVGMDCS
>Sialb.0106s0046.1.p_53-116:. 
MMDCLSYLTPGSNDTKPTKVCCGGILSVLQYNPKCVCIGLASSKDMGISLNNTRALAMPT
ICKL
>Sialb.0215s0043.1.p_27-115:. 
ISCGAVASNLGQCISYLTRGGFVPRGCCSGVQRLHSMARTTRDRQQACRCIQGAARALGS
RLNPGRAARLPGACRVRISYPISARTNCN
>Sialb.0046s0195.1.p_20-110:. 
SSSAVTEAQAPSSSPPVLTCTEELVIFSPCLSYVSAPPNNLSDMLDPLCCSVFSTSVHSG
TGNCLCYLLRQPMILGFPLDRSRLLSLSQIC
>Sialb.0049s0083.1.p_49-112:. 
MFDCLSFLTVGSTDLSPTKACCDGVKIVLEYNSSCLCVALESSRAMGFDLINSRALAMPS
TCNI
>Sialb.0141s0015.1.p_32-97:. 
CKVNTNDLQKCRPAVTGNYPPPPTPACCTVAKTANLECLCPFLSRSGIDPSKLKALFANC
GVKNPS
>Sialb.0141s0014.1.p_34-105:. 
CKIDLNDMQKCRPAITGNNPPPPVNECCVVVRSANLECFCRFKFYLPILRIDPSKVAALV
AKCGVTTIPPSC
>Sialb.0771s0039.1.p_51-128:. 
KDALKLKVCANVLNLVKVSLPEKAECCGLIKGLVDLDAAVCLCTALKANLLGINLRLPIS
LSVVLNQCGKKVPSGFQC
>Sialb.0771s0038.1.p_51-128:. 
KDALKLKVCANVLNLVKVSLPQKTECCSLIKGLVDLDAAVCLCTALKANLLGINLRVPIS
LSVILNQCNKKIPSGFQC
>Sialb.0121s0086.1.p_32-98:. 
CIPTELMTCLPALQTGGDHPTAECCGKLKEQVSCVCGYLYNPLYSQYFASPQAHKIFAAC
GVPYPTC
>Sialb.0121s0085.1.p_32-97:. 
CIPTELMTCIPALQTGSQPPADCCEKLKEQESCLCGYIQNPLFSQYVTSENAHKILAACG
IPYPTC
>Sialb.0036s0416.1.p_12-110:. 
VALIAVLASPVRSQQPPLSQCTPSMMTTVGPCMSILTNSSSNGTSPSSDCCNSLRSLTTG
GMGCLCLIVTGSVPFNIPINRTTAVSLPRACNMPRVPLQ
>Sialb.0036s0226.1.p_26-96:. 
CGMSAAGLYACKPYVQTKNPLTTAIDPKGPCCTALSGADFQCLCKQKTKTNPFLSGINLD
LASKLPEMCGL
>Sialb.0036s0415.1.p_35-97:. 
MSPCLNYITGNTTSPSQQCCSQLGNVVRSSPDCLCQALNGGGSQLGINVNQTQALALPRA
CNV
>Sialb.0142s0038.1.p_29-103:. 
CQGNIEGLMRECVVYVQRPGPKVNPSAACCKVVKRSDIHCTSGRITASVQKIIDMDKVVH
VTTFCGKPLAHGTKC
>Sialb.1351s0004.1.p_34-97:. 
CVPTELKPCLPAIQAGSQPSTECCGKLKEQQSCLCGYIKNPAFGSYIKSAQKVLTACGVP
SPTC
>Sialb.0495s0068.1.p_41-103:. 
MATCLPYVQGQARTPTPDCCSGLKQVLKSDKKCLCVIIQDRNDPDLGLQINVSLALALPS
VCH
>Sialb.0419s0003.1.p_53-137:. 
GKCPKDTLKLGVCANVLNGLLDLTLGKPPVEPCCSLIQGLADVEAAVCLCTALKANVLGI
NLNLPISLSLLLNVCSKQVPSGFQC
>Sialb.0247s0101.1.p_41-106:. 
LYSCLPFVTNKAKAPDSTCCTTLKEKMDKGQTKRCLCTLVKDRDDPGLGFKVDANRAMSL
PSTCHV
>Sialb.1363s0014.1.p_201-284:. 
TCPIDTLKLGACVDLLGGLVKIGFGDPAVNKCCPLLKGLVEVEAAACLCTTLKLKALNLK
LYVPVALQLLLTCGKNPPPGYTCS
>Sialb.0651s0018.1.p_12-110:. 
VALIAVLASPVRSQQPPLSQCTPSMMTTVGPCMSILTNSSSNGTSPSSDCCNSLRSLTTG
GMGCLCLIVTGSVPFNIPINRTTAVSLPRACNMPRVPLQ
>Sialb.0651s0019.1.p_35-97:. 
MSPCLNYITGNTTSPSQQCCSQLGNVVRSSPDCLCQALNGGGSQLGINVNQTQALALPRA
CNV
>Sialb.0030s0351.1.p_38-99:. 
LMSCQQYIHAVNPPPPASCCGPMKEIVEKDAPCLCAVFNNPVILKSLNLTKESALDLPKA
CG
>Sialb.0212s0091.1.p_47-110:. 
CLDFATGKAPTPTKKCCDAIEDIKEKDPKCLCFLIQQAKTGGEAMKEFGLQEAKLIQLPT
ACQL
>Sialb.0179s0027.1.p_49-112:. 
MFDCLSFLTVGSTDLSPTKACCDGVKIVLEYNSSCLCVALESSRAMGFDLINSRALAMPS
TCNI
>Sialb.1041s0026.1.p_41-106:. 
LYSCLPFVTSKAKSPDSTCCTTLKEKIDKGQTKRCLCTLVKDRDDPGLGFKVDANRAMSL
PSTCHV
>Sialb.0138s0132.1.p_32-103:. 
CGMTQPELNECKPAVSKENPTNPSTPCCDALKHANYSCLCGYKNSPWLGSFGIDPALAAA
LPGKCDMPNAPT
>Sialb.0230s0075.1.p_33-95:. 
MAPCLGYITGNSSSPSQQCCSQLAHVVRSSGECLCEVLKGGGSHLGINFNQTQALALPKA
CNV
>Sialb.0323s0068.1.p_9-101:. 
VILLMVLVESGLVEEATAHPCGRTFLSALIQLVPCRPSVAPFSTLSPNELCCAAIKRLGQ
PCLCALSKGPPIFGVDRTLSLRLPGKCSANFPP
>Sialb.0490s0084.1.p_35-97:. 
MAPCLNYITGNTTSPSQQCCSQLSNVVQSSPDCLCQALNGGGSQLGLNLNQTQALALPRA
CNV
>Sialb.0490s0083.1.p_11-109:. 
VALLTVLALPVRSQQPPLSQCTPSMMTTVGPCMSILTNSSTNGTSPSPDCCNSLRSLTTG
GMGCLCLIVTGSVPFNIPINRTTAVSLPRACNMPRVPLQ
>Sialb.0226s0059.1.p_76-160:. 
GNCPIDVLKLGVCGNVLSDLLNIQLGQPSAQPCCSVVQGLVDLEAAVCLCTALRANVLGI
NLNVPISLSVLLNKCNKKVPSGFEC
>Sialb.0241s0077.1.p_37-99:. 
LAPCLNYLNGTKEVPQVCCNPLKKVIKNNPECLCRMISNRGSSRAERAGINVNDAQMLPA
RCG
>Sialb.0089s0134.1.p_22-110:. 
VKGNTAPAVDCTAVILTMTKCLPFVTIGSQVEKPETACCSGLKTVLDTKAECLCEGLKSS
VAMGINLNVTKAASLPAACKLNAPPMSSC
>Sialb.0158s0108.1.p_48-111:. 
CLDFASGKAPNPSKKCCDAIEGIKEKDPKCLCFLIQQAKSGGQDFKNLGLQEAKLIQLPT
SCQL
>Sialb.0302s0084.1.p_32-98:. 
CIPTELMTCLPALQTGGDHPTAECCGKLKEQVSCVCGYLYNPLYSQYFASPQAHKIFAAC
GVPYPTC
>Sialb.0302s0083.1.p_32-97:. 
CIPTELMTCIPALQTGSQPPTDCCEKLKEQESCLCSYIQNPLFSQYVTSENAHKILAACG
IPYPTC
>Sialb.0010s0524.1.p_41-106:. 
LYSCLPFVTNKAKAPDSTCCTTLKEKIDKGQTKRCLCTLVKDRDDPGLGFKVDANRAMSL
PSTCHV
>Sialb.0010s0215.1.p_58-116:. 
CRAAVAPFSPVPPTESCCAAIVTLGRPCLCLLANGPPLSGIDRSMALQLPQRCSANFPP
>Sialb.0010s0313.1.p_39-98:. 
LAPCVGAAQDANAAVPGGCCAQIKRFSQNPKCLCAVLLSDTAKASGVQPEVALTIPKRCN

>Sialb.0004s0687.1.p_33-98:. 
CNTDTNDLQKCYPAVTGNSPPAPGPDCCAVAKAADLECLCLYLTGSGIDSSKLKSVLASC
GVSNPS
>Sialb.0004s0690.1.p_34-105:. 
CKIDTNNMLKCRPAVTGNNPPPPVNECCVVVKSADLACFCRYKFYLPILGIDPSKVAALV
AKCGVTTIPRNC
>Sialb.0004s0818.1.p_36-97:. 
CNRHLSGLNVCGEFVVPGADKTNPSAECCSALEAVPSECLCNTIRIASRLPTRCSIPTLS
CS
>Sialb.0004s0850.1.p_25-109:. 
ISCGTVTSNLAPCAGYLMKGGAVPPPCCAGVSKLNSMAKTTPDRQQACKCLKAAAKGINP
SLASSLPGKCSVSIPYPISMNTNCD
>Sialb.0004s0502.1.p_25-112:. 
ISCGKVASSLAPCVNYLSKGGVVPPPCCAAVTSLNNMAQTTPDRQQACKCIQSAAKSIAG
LNPSLAAGLPGKCRVNIPIPISMSTNCN
>Sialb.0004s1329.1.p_34-97:. 
CVPTELKPCLPAIQAGSQPSTECCGKLKEQQSCLCGYIKNPAFGSYIKSAQKVLTACGVP
SPTC
>Sialb.0004s0952.1.p_47-130:. 
PTCPTDTLKLGVCADLLGLVNVLVGSPPKTPCCALLNGLANVEAAVCLCTALKANVLGIN
LNVPVDLSLLLNYCGKKLPYGFQC
>Sialb.0004s0689.1.p_30-93:. 
CNTDTNDLQKCYPAVTGNSPPGPDCCAVAKSADLECLCPYLTGSGIDPSKVKTVLASCGV
GNPS
>Sialb.0521s0006.1.p_30-117:. 
IQCSQVNMYLAPCLSYLRSGGNPSQQCCGGLNSLKAAAPGKADKQAACQCLKSVSNTIPG
INDDNAKQLPSKCGVDIGVPFSKSVDCN
>Sialb.0071s0122.1.p_41-124:. 
KCPRDTVKFGVCGSWLGLVHEVIGTPPSQECCSLVKGLADLEAALCLCTALKTSLLGVAP
VKLSVTLTLLLNSCGKTPPQGFIC
>Sialb.0279s0069.1.p_53-116:. 
MMDCLSYLTPGSNDTKPTKVCCGGILSVLQYNPKCVCIGLASSKDMGIALNNTRALAMPT
ICKL
>Sialb.0890s0032.1.p_46-150:. 
PQKCKREFQQEQHLRACQEWIRKQLAGSPFSENQWGPQQGPSLRQQCCHELYQEDQECVC
PTLKQAAKSVKVQGQHGPLQSTRIYQIAKNLPNVCNMKQIGKCPF
>Sialb.0009s0287.1.p_50-103:. 
PPKPFEGCCTAVRIIGLKCICEVINKEIESSIDMQKLVNVASACGRPLAPHSHC
>Sialb.0009s0286.1.p_81-132:. 
PPKPSEGCCSLVRIIGMKCVCEVINKGIEATIDMKKLVNVAAACGRPLAPRS
>Sialb.0009s0195.1.p_32-98:. 
CNVNTNDLRKCRPAVTGNNPPPPTPQCCAVAKAANLECLCPFLSRSGLDPSKIKALGANC
GITKNPS
>Sialb.0009s1241.1.p_37-99:. 
LAPCLNYLNGTKEVPQVCCNPLKSVIKNNPECLCRMISNRGSSRAERAGIDVNDAQMLPA
RCG
>Sialb.1387s0025.1.p_64-149:. 
TAKCPRDALKLGVCANVLSGLLNITLGKPPVKPCCTLIKGLADLEAAACLCTALKANILG
INLNIPISLSLLLNVCSKKVPPGFQC
>Sialb.0057s0115.1.p_26-113:. 
ISCSVVLKDLQPCVSYLTSGSGEPPESCCEGVRSLDAATTTPANKKAACQCIKSVANSVT
VKPELAKALATNCNATLPVDASSTVDCD
>Sialb.0031s0082.1.p_41-104:. 
LSPCLAYVGGDAKAPTKDCCGGFDQVITKSEKCVCVLVKDKDDPNLGLKFNATLAAHIPT
LCHL
>Sialb.0072s0117.1.p_49-109:. 
LAPCAMAAQDKSAKVSATCCVRIKQMGKNPKCLCAVMLSSTARNSGAKPEISMTIPKRCN
I
>Sialb.0776s0045.1.p_32-98:. 
CNVNTNDLRKCRPAVTGNNPPPPTPQCCAVAKAANLECLCPFLSRSGLDPSKIKALGANC
GITKNPS
>Sialb.0061s0123.1.p_27-115:. 
LSCGTVSGYVAPCIGYLAQGAPALPGACCSGVTSLNNLARSTPDRQQACRCLVGAANAFP
TLNAARAAGLPKACGVNIPYKISKTTNCN
>Sialb.0061s0355.1.p_45-107:. 
MATCLPYVQGQAKTPTPDCCSGLKQVLKSDKKCLCVIIQDRNDPDLGLQINVSLALALPS
VCH
>Sialb.0227s0125.1.p_27-115:. 
ISCGAVASNLGQCINYLTRGGFVPRGCCSGVRRLNSMARTTRDRQQACRCIQGAARALGS
RLNPGRAARLPGACRVRISYPISARTNCN
>Sialb.0063s0460.1.p_14-108:. 
LSLFSNSPILILAQISTPCSPAMLSSVTGCMSFLTGGGSSPTSDCCEALKSLTGTGLDCL
CLIVTASVPINLPINRTLAISLPRACGMPGVPVKC
>Sialb.0084s0043.1.p_25-109:. 
ISCGTVASSLAPCAGYLSTGGTVPPPCCAGVKNLNGMAQTTPDRQQACKCLKAAAKSINP
SLASSLPGKCGVSIPYPISMSTNCD
>Sialb.0609s0053.1.p_9-102:. 
MIFAAAMFIVALAEVKAQEATTCVSKLVPCFSALTTTTRPPNECCDSIKEAVKDELPCLC
TVYNTPGLLSSFNVTTAQALNLSRRCGVTTDLSA
>Sialb.1445s0013.1.p_36-98:. 
MSPCLNYITGNTTSPSQQCCGQLGNVVRSSPDCLCQVLNGGGSQLGINVNQTQALALPRA
CNV
>Sialb.0191s0095.1.p_31-106:. 
CGANLSGLMNECLRYVSNSGPKSPPVSRSCCALIPPVDVPCACRYVSRDVTNYIDMDKVV
YVARSCGKKIPSGYKC
>Sialb.0191s0094.1.p_31-106:. 
CGANLSGLMNECQRYVSNAGPNSPPPSRSCCALIRPIDVPCACRYVSRDVTNYIDMDKVV
YVARSCGKKIPSGYKC
>Sialb.0191s0102.1.p_29-116:. 
IQCSQITMYLAPCLSYVKGGGNPPPPCCAGLNNLKASAPGKPDKQAACQCLKNVANAISG
FNDDNAKQLPAKCGVSVGVPFSKSVDCN
>Sialb.0943s0005.1.p_34-105:. 
CKIDLNDMQKCRPAITGNNPPPPVNECCVVVRSANLECFCRFKFYLPILRIDPSKVAALV
AKCGVTTIPPSC
>Sialb.0943s0006.1.p_32-97:. 
CKVNTNDLQKCRPAVTGNYPPPPTPACCTVAKTANLECLCPFLSRSGIDPSKLKALFANC
GVKNPS
>Sialb.0034s0151.1.p_54-117:. 
MMDCLSYITPGSNDTKPTKVCCGGILSVLQYNPKCVCVGLESSKTMGFAVNNTRARAMPT
TCKL
>Sialb.0053s0352.1.p_30-117:. 
IQCSQVNMYLAPCLSYLRSGGNPSQQCCGGLNSLKAAAPGKADKQAACQCLKSVSNTIPG
INDDNAKQLPSKCGVDIGVPFSKSVDCN
>Sialb.0006s0655.1.p_39-100:. 
LSPCLAATKNPRGKVPPVCCAKVGALIRTNPRCLCAVMLSPLAKKAGINPGVAIAIPKRC
NI
>Sialb.0008s0905.1.p_29-99:. 
CQGDIEGLMRECAVYVQRPGPKVNPSAACCTVVKRSDIPCACGRITASVQKMIDMNKVVL
VTSFCGKPLAH
>Sialb.0008s0612.1.p_47-174:. 
CRKEFQQAQHLRACQQWLHKQAMQSGSGPSWTLEDEFDFEDDMENPQGPQQRPPLLQQCC
NELHQEEPLCVCPTLKGASKAVKQQVRQQLEQQGQQGPHLQHVIGRIYQTATHLPKVCNI
PQVSVCPF
>Sialb.0008s0615.1.p_47-174:. 
CRKEFQQAQHLRACQQWLHKQAMQSGSGPSWTLDDEFDFEDDMENPQGPQQKPPLLQQCC
NELHQEEPLCVCPTLKGASKAVKQQVRQQLGQQGQQGPQVQHVISRIYQTATHLPKVCNI
PQVSVCPF
>Sialb.0008s0609.1.p_47-174:. 
CRKEFQQAQHLRACQQWLHKQAMQSGSGPSWTLEGEFDFEDDMENPQGPQQRPPLLQQCC
NELHQEEPLCVCPTLKGASKAVKQQVRQQLEQQGQQGPHLQHVISRIYQTATHLPKVCNI
PQVSVCPF
>Sialb.0008s0611.1.p_47-174:. 
CRKEFQQAQHLRACQQWLHKQAMQSGSGPSWTLEGEFDFEDDMENPQGPQQRPPLLQQCC
NELHQEEPLCVCPTLKGASKAVKQQVRQQLEQQGQQGPHLQHVISRIYQTATHLPKVCNI
PQVSVCPF
>Sialb.0008s0614.1.p_47-174:. 
CRKEFQQAQHLRACQQWLHKQAMQSGSGPSWTLDDEFDFEDDMENPQGPQQRPPLLQQCC
NELHQEEPLCVCPTLKGASKAVKQQVRQQLEQQGQQGPPLQHVISRIYQTATHLPKVCNV
RQVSVCPF
>Sialb.0008s0333.1.p_34-113:. 
CPRSSTQVQACVSGLTSVLGGLLTPRSCCTLVAGLDASVASVCICNAIKLTVLDIVKINV
GVGEVLRFCGVPPPAGFICA
>Sialb.0008s0613.1.p_47-174:. 
CRKEFQQAQHLRACQQWLHKQAMQSGSGPSWTLDDEFDFEDDMENPQGPQQRPPLLQQCC
NELHQEEPLCVCPTLKGASKAVKQQVRQQLEQQGQQGPHLQQVISRIYQTATHLPKVCNI
RQVSVCPF
>Sialb.0008s0342.1.p_17-109:. 
VMMAPGWTEAQTMPKLDPVCALLVTDTITKCYLAGSLTPSEECCSDLKSATDKQVTCLCD
NFIGRPSSNNNVTQALFDVVHTTCGVADKFTCK
>Sialb.1186s0018.1.p_28-99:. 
CGMTQPELNECKPAVSKENPTNPSTPCCDALKHANYSCLCGYKNSPWLGSFGIDPALAAA
LPGKCDMPNAPT
>Sialb.0362s0028.1.p_46-109:. 
CVDSLKLGTPWVPPSKDCCEYIQIDSMACFCKGANRLFSAVFDQNKLFKISHACGDLLVP
GSYC
>Sialb.0308s0079.1.p_22-110:. 
VKGNTAPAVDCTAVILTMTKCLPFVTIGSQVEKPETACCSGLKTVLDTKAECLCEGLKSS
VAMGINLNVTKAATLPSACKLNAPPMSSC
>Sialb.0133s0088.1.p_51-128:. 
KDALKLKVCANVLNLVKVSLPEKAECCGLIKGLVDLDAAVCLCTALKANLLGINLRLPIS
LSVVLNQCGKKVPSGFQC
>Sialb.2350s0008.1.p_46-131:. 
LRACQEWIRKQLAGSPFSENQWGPQQGPSLRQQCCHELYQEDQECVCPTLKQAAKSVKVQ
GQHGPLQSTRIYQIAKNLPNVCNMKQ
>Sialb.0164s0052.1.p_54-117:. 
MMDCLSYLTPGSNDTIPTKVCCGGILSVLQYNPNCVCVGLASTKDMGIEINTTRAHSMPT
TCKL
>Sialb.0198s0363.1.p_11-101:. 
LILLMMVSSFCLKLTVAENYCHAQRRLLIDACKILILRQAPPAECCRRIRTTPAWCVCPS
VTPQRAALIDVNYAVGVIRQCGRYVARGTKC
>Sialb.0392s0094.1.p_44-105:. 
LMPCQPYLHSATPPPPASCCMPLKEIVETDVTCLCSVFNNVDMLKSLNLTKENALVLPKA
CG
>Sialb.0002s0534.1.p_47-110:. 
CLDFATGKAPNPSKKCCDAIEDTKERDPKCLCFVIQQAKTGGQALKDLGLQEDKLIQLPT
SCQL
>Sialb.0002s0918.1.p_46-107:. 
LMPCQPFLHSVIPPPPPSCCLPMKEIVANDATCLCSVFNNVDMLKSLNLTKDNALDLPKA
CG
>Sialb.0099s0110.1.p_51-135:. 
GKCPKDTLQLGVCANVLNGLLDLTLGKPPVEPCCSLIKGLADVEAAVCLCTALKANVLGI
NLNLPISLSLLLNVCSKQVPPGFQC
>Sialb.0039s0418.1.p_47-110:. 
CLDFATGKAPTPTKKCCDAIEDIKEKDPKCLCFLIQQAKTGGEAMKEFGLQEAKLIQLPT
ACQL
>Sialb.2358s0005.1.p_185-266:. 
IDTLKLGACVDVLGGLIHIGLGKRHAKEKCCPVLGGLVDLDAAVCLCTTIKAKLLNIDLI
IPIALEVLVACGKTPPPGFKCP
>Sialb.0100s0148.1.p_31-96:. 
CVPMELTPCKPSGQTESKPSTECCGKLKEQESCLCSYINNPIFGEYVKSPNAHKILAACN
IPYPTC
>Sialb.0100s0147.1.p_34-99:. 
CVPNELKPCIPAVKTGSKPTTECCGVLKKQTSCLCGYIKDPKFSEYVKSKYAHMVLSTCG
IPYPKC
>Sialb.0019s0615.1.p_33-98:. 
CDAKQLQPCLAAITGGGQPSGDCCAKLKEQQSCLCGFAKNPAFAQYISSPNSRKVLTACG
VPYPSC
>Sialb.0019s0096.1.p_21-110:. 
VSCNAVVGDLYPCLSYVVQGGNVPANCCNGIRTLNSQAQTPVDRQGVCRCIKNAIGGVSF
SSNNLNNAQSLPAKCGVNLPYSISPSTNCD
>Sialb.0300s0042.1.p_47-149:. 
ACQQWIHKQAVKPHVGPGVLDGEFEDDMENPQGPQQRPPLLQQCCNELHQEDTICVCPAL
KHASKEVRIQVQQGHPQIVSRIYQTATHLPNICNVPQVSVCPF
>Sialb.2829s0008.1.p_50-103:. 
PPKPFEGCCTAVRIIGLKCICEVINKEIESSIDMQKLVNVASACGRPLAPHSHC
>Sialb.2829s0007.1.p_81-132:. 
PPKPSEGCCSLVRIIGMKCVCEVINKGIEATIDMKKLVNVAAACGRPLAPRS
>Spov3_chr6.00364_195-262:. 
LSPCLSYLTGKISTPSPTCCFQLKAIVETEPWCLCYGIIGQDNVIFGLPPNTPVNQTRAL
TLSNVCDI
>Spov3_chr4.01694_147-221:. 
CEGDITGIISKCAKYVRKAGPKTPPSSQCCASVKKANIPCLCKYVTKDVEEYVSVEKAVY
VAQYCGITLHHGSKC
>Spov3_chr3.03681_15-108:. 
MVLNIVAYAQIPTSPCTASMLSSFTPCVNYLTNSSGTGSSPTTDCCNSLRNLMSNGTDCV
CQIVTGGVPFRLPINRTTAISLPRACKQPGVPLQ
>Spov3_chr6.00365_38-102:. 
LSPCLNYITGNSSTPSSGCCSQLGNVVTSSPQCLCEILNGGASGLAAGLNINQTQALTLP
NACNV
>Spov3_chr2.00055_9-106:. 
LVLVLATIMLVSTKAQEVPTSMSCIQGLMPCAQFINATNTPPATCCGPLKKAFETQLDCL
CSVFENPELATASNVNMTQAMELPVKCGLKVSDPTNIC
>Spov3_chr5.02114_39-102:. 
MSDCLSYVTNGSTVDKPEGNCCNGLKTVLKTSSECLCEGFKSSSQFGVVLNVSKALGLPK
ACKV
>Spov3_chr6.00363_31-115:. 
AQITTLCTASMIATFTPCMNYITGSTANGSSPSSNCCGALKSVMSSSMDCACLMLTASIP
LPQLVNRTLALGLPRVCRSGGVPLQ
>Spov3_chr2.00061_35-96:. 
LTGCLNYMNATTTPPSSCCNPLKEAVMNEKACLCSIYGNPALIQAFHINVTQALNLPKLC
HI
>Spov3_chr6.01558_139-230:. 
ISCSGVSDSLSPCMSHLKSSGPTQETPPTNCCAGVRSVKATAQQTGEHRAVCECMKSTAA
STKGLNYDHAAKLPAQCGVSMSYTFSPNTDCT
>Spov3_chr2.00057_36-98:. 
LHPCGPFINSTTAEPPFECCQPLGTVIQNDLSCLCSVFSNVELIQSLSVNVSEAITLPER
CSI
>Spov3_chr6.00524_9-98:. 
VVSGLMQEAHGQPGTVCGITITSLLPCLTSVRQPNPTPPSPDCCGVLKPISQDTEKCLCS
YADSPLLRKYGIDKDLFLALPAKCGLPDCP
>Spov3_chr3.03682_37-100:. 
LTPCLSFSLRNSSTPSSSCCSELANMLQTAPVCLCNVLNGVGGQLLGGFLNRTLAQALPS
ACNI
>Spov3_chr2.00060_13-107:. 
LVACMAASTAAQSPAGVPTCASKLAACFSYLNATTTPPTSCCGPLKGVVTNEKPCLCSIY
GNPALIQAFHINVTQALNLIPLCHVDTVKDPSNLC
>Spov3_chr6.01775_50-113:. 
MADCLTYVENGSKLAKPDKACCPEVAGVLKANPICLCEMLSKSKDFSLDLDLNRTLHLPS
ICKL
>Spov3_chr1.00007_45-105:. 
CLPFVGGQGKAPTQDCCTGLKQVAKDNKKCVCILIKDHDDPSLGLKINVTLALELPQACR
I
>Spov3_chr2.00056_43-102:. 
PCGPFVNSTTAIPPAACCQPLEMVLKNDISCLCTIFGSIDIIQTLSINVTEALTLPQRCG

>Spov3_C0002.00239_2-91:. 
VVSGLMQEAHGQPGTVCGITITSFLPCLTSVRQPNPTPPSPDCCGVLKPISQDTEKCLCS
YADSPLLRKYGIDKDLFLALPAKCGLPDCP
>Spov3_chr3.02954_806-895:. 
MLTSNMPLSTAQDGSSCVNSLSPCMNYLNSTRDPPQSCCDPLKYVVQTNQQCLCRMISTQ
GAFQAQLLGINISQVEMLPERCGLRVNPIA
>Spov3_chr4.01055_53-112:. 
LAPCAPFVQGQSPEPTVQCCNNLMQVYNLERGCLCLFLNGTALASLPINSTLALQLPGLC

>Spov3_chr4.04934_46-112:. 
LISCLNFAKGGAAVPGKECCTSVTSMKEKQPVCLCFFIGQAHNGSEQIKSLGIQEDKLLQ
LPSACHL
>Spov3_chr6.00530_23-97:. 
CKVHLMDLMSCRSAASVSEPTSPSAACCTKIKSLSDDDIKCLCKYKYSKSGMLTLLRVDA
DRAIQLPAICGLTPV
>Spov3_chr6.00528_40-114:. 
CKLNVSDLMTCKAAVSLSNPTSPSAACCAIIKGLNADDIQCLCTYKTNQGGMLRAFGVDP
NRCTELPASCGLSPV
>Spov3_chr2.01903_35-117:. 
ITCGVVTSKLTPCISFLKGGPAPAAACCNGVRFIRAAPLADRRTACSCIVDLAKSLSGIN
YGKAFSLPGKCGVSIPFALSCST
>Spov3_chr6.01549_27-116:. 
VTCGTVVTSLSPCLDYFSGGGNGQPPSGCCNGIRTLNAEAQSTPDRQMVCTCLKQAANAM
RNVNLGLAAAIPPKCGVHIPYKLDPSTDCS
>Spov3_chr6.02431_37-122:. 
SCPQVITTLMPCLNYLKKGGAIPVTCCDGVKKLANSAKTQPDRQAACVCLKPAAKSYGIN
YDLANKLPASCGIDYQINLSPDIDCT
>Spov3_chr6.02428_37-122:. 
PCPQVITTLMPCLNYLKKGGAIPVTCCDGVKKLANSAKTQPDRQAACVCLKPAAKSYGIN
YDLANKLPASCGIDYQINLSPDIDCT
>Spov3_chr6.03175_37-122:. 
PCPQVITTLMPCLNYLKKGGAIPVTCCDGVKKLANSAKTQPDRQAACVCLKPAAKSYGIN
YDLANKLPASCGIDYQINLSPDIDCT
>Spov3_chr3.04756_31-87:. 
CAAELGGLNQCAPFVVPGAANTMPNSDCCAALGAVTHDCLCNTLRVASRLPASCNLP
>Spov3_chr6.00526_17-84:. 
CGIPLGELLVYCIPALLNPDHPRPPSQQCCNDLKKGDSKCLCDAASIVPGFGIDVTLYLS
VLTKCGLP
>Spov3_chr6.01551_31-112:. 
SCNSVLSNVTPCLAYLRGATAPNKRCCDGVNAVNDLAVSVADQNFACRCIKNFSGDIMGI
DYSKIPDLPGKCGIGQFDYPIT
>Spov3_chr4.03259_226-286:. 
LAPCAMAAEDENASVSDRCCARIKQLGQNPSCLCAVMLSHTARSAGAKPEVAVTIPKRCN
L
>Spov3_chr6.01555_29-115:. 
TCGTVTKNIAQCITYLKGGDTPSDACCAGVKTLKNLASTSEDKKAACNCLKTAAASMTGL
DEKKAAGLPAKCNVSISYTISPDTDCS
>Spov3_chr6.01550_28-115:. 
VSCGMVSSGLAPCISYLKGGDGPTQGCCDGIKALNQEAATPADKQTACTCLKSAANSISG
IDYGKAAALPGKCSVNIPYAISPTTDCD
>Spov3_chr5.00739_30-118:. 
PSCPDVVSYTAPCLPYISHTSPSPSDICCTGVQNVANMAMTHDNQVSICSCLKTEMAAFT
YDPALVASLPSKCAVNLNFPPISSDTDCS
>Spov3_chr6.01556_28-115:. 
INCGVVSQTLAPCLGFLENGQGPPAACCDGVKTLKKLATTTEDKRTACRCIKSTAAAIPG
IKQTNSVALPLKCGVSIPGDVGPKTDCS
>Spov3_chr5.00743_30-118:. 
PSCPDVVSYTAPCLPYISHTSASPSDICCTGVQNVANMAMTHDNQVSICSCLKTEMAAFT
YDPALVASLPSKCAVNLNFPPISSDTDCS
>Spov3_chr2.00009_599-681:. 
CPIDALKLGVCANVLGGLLNINLGTPPRTPCCPLIEGLIDVEAAVCLCTAIRANILGINL
NIPLSLSLLLNYCGTTVPRGFQC
>Spov3_chr4.03230_362-446:. 
STCPIDTLKLKVCANVLNGLLGLNIGTSPKQPCCSLIQGLADLDAAVCLCTALKANVLGI
NLNIPISLRLLLNACGCNYPAGFTC
>Spov3_chr6.01552_28-114:. 
ITCGMVSSKLAPCIGYLKGGPLGGGCCGGIKALNAAAATTPDRKTACNCLKSAANAIKGI
NYGKAAGLPGMCGVHIPYAISPSTNCN
>Spov3_chr4.01121_48-142:. 
QCRRELRSQWPNHCEQYMMQGMRRRSYMIDEDINQGKQSRQYFDKCCDDLRMMQPQCQCE
AMKMMMQDMEMKQQGHMMMDKAMKIPMMCGTMQRQ
>Spov3_chr2.00014_54-136:. 
CPRDALKLGICAKVLNGPVNAVIGTPPTHLCCSVIQGLLDLEAAICLCTAIKANILGINL
NIPIVLNLLINVCGKSTPSDFQC
>Spov3_chr6.01553_45-107:. 
ACCGGIKSLNSMASTPDDRKAACGCLKSAAASVKGINYSAASSLPAKCGVNIPYPFSTST
DCS
>MgTOL.D0321.1.p_33-95:. 
LSPCLNYVTGNSTAPSSSCCSRLSTLVDSQPQCLCALLQGGASSLGIAINQTLALALPAA
CNV
>MgTOL.N1898.1.p_12-106:. 
VALVLVIAMPVINGQSSTTCTGAMVSNFTPCISFLASGSNASTPSVDCCNSLRNLMSNGQ
DCLCLMITGGVAFQVPLNQTLAMSLPRACKTSGVP
>MgTOL.G0344.1.p_36-99:. 
MASCLNYVSGSAASPSPSCCSALDNVVKTQPRCLCAIVNGGGGGSVGVNINQTLALGLPS
ACKV
>MgTOL.N1052.1.p_16-115:. 
LAMSASVGWAANTAAPPPAVDCSSLVLNMADCLSFVTEGSTAKTPEGTCCSGLKTVLKTD
AECLCEAFRNSAQLGVTLNVTKALTLPTACHVSSPSVSNC
>MgTOL.D0715.1.p_33-131:. 
ASAPMMPPFTMAPSPAGEVDCMTYLLQLSDCLTFVESGSNLTIPDRGCCPELANLVDSEP
ICLCQLLGNPAQTGLPIDIDRALMLPAVCNVTTPPVSMC
>MgTOL.B0632.1.p_41-104:. 
MADCLPYVTEGGTAAKPNGQCCSGLKTVLKTDADCLCEAFKNSAQLGVTLNLTKALALPT
ACHV
>MgTOL.N1057.1.p_38-115:. 
SSLVLNMADCLSFVTEGSTAKTPEGTCCSGLKTVLKTDAECICEAFRNSAQLGVTLNVTK
ALTLPTACHVSSPSVSNC
>MgTOL.G0345.1.p_8-108:. 
LALSIISTTTLLAPVWGQITTPCTPTMITAFAPCMNFVTNSSSNGAGPTAVCCNSLKSLM
INGKDCVCLIATGSVPFQIPVNRTLALSLPRACNVPGVPLQ
>MgTOL.N1895.1.p_36-98:. 
MSPCLNYISGNSSAPSTSCCTQLRTVVGAQPRCLCQILDGGASNLGLNINQTQAVALPGA
CNV
>MgTOL.N3270.1.p_16-107:. 
LIISSVLLFGAKAQQIISTPCTSSVITTFTPCLNYVTGSSGTRTSPTKDCCDSLKSLMTN
NMDCVCLIVTGNVPFSLPFLNSNLAISLPRVC
>MgTOL.B1402.1.p_41-103:. 
LATCLPYVGGTAKSPTPDCCAGLKQLLNTNKKCLCVIIKDRNDPDLGLDINVTLALGLPI
ACN
>MgTOL.N2427.1.p_76-155:. 
DCMTALFDLADCLSFVDEGSNLTKPDPLCCPEVEELVKTQPICLCELLSNSSQFEISIDT
NKALKLPSLCSIETPSVSLC
>MgTOL.K0691.1.p_25-88:. 
LAACIPFVSGTAKQPTKDCCDNTNKVRAAKPKCLCVLIIESTDPSIGLPINTTLALQMPT
ACKI
>MgTOL.G0343.1.p_1-63:. 
MSPCLNYISGNSSAPSTSCCTQLRTVVGAQPQCLCQILNGGASNLGLNINQTQAIALPGA
CNV
>MgTOL.N0190.1.p_29-108:. 
SSSVCTGPMIRSFSSCIGFLSGGSKSSSPTSACCGSLKDLMINGQDCLCLIVTGGVPFQI
PNRNLALSLPRACKMSGVPV
>MgTOL.C0171.1.p_86-148:. 
MMECMSFLSGEGGETAAPGEPCCAGFKTVVDANADCICYALGSAASLGLVINITRAAALP
SLC
>MgTOL.E1534.1.p_73-137:. 
ASKLVPCAAYLNSTTPSAECCSSIKEVVTTQLECLCRLYANPGLLPGINMTQALMIPKYC
NLSTD
>MgTOL.N1897.1.p_1-75:. 
MITAFAPCMNFVTNSSSNGAGPTAVCCNSLKSLMINGKDCVCLIATGSVPFQIPVNRTLA
LSLPRACNVPGVPLQ
>MgTOL.D1289.1.p_36-97:. 
LMPCQPYLKGSSPPPPPGCCLPLRDIIAKDSKCLCAVFTNSALLKSLNITQNDGLNLAKS
CG
>MgTOL.D2359.1.p_39-101:. 
LATCLPYVSGEAKAPPIDCCTGLKQILQKSPQCICLLVKDRNDPTLGLQINATLALGLPS
QCH
>MgTOL.N0559.1.p_38-100:. 
IATCLPYVGGEAKAPSMDCCTGFKQVLRDNIECICILIKDRDDPSLGLKINATLALGLPT
RCH
>MgTOL.K0731.1.p_36-103:. 
VTPCLPFVTAKAAAPSKDCCSSVEDLKESDPACLCYIIQQIHNGTNAAVKSMGVQESRLL
QLPSSCKL
>MgTOL.G0347.1.p_45-117:. 
LVAFSTCLPYVAVPPNNRTDSPPPQCCDQVSTAFRDGSAICLCYFVLRPKILGFPLDSTK
ILSLTSVCALDDR
>MgTOL.D1285.1.p_36-96:. 
LMPCQPYLKGSSSLPPGCCLPLRDIIAKDSKCLCAVFTNSALLKSLNVTQNDGLNLAKSC
G
>MgTOL.J0907.1.p_12-103:. 
MVVGMVAMNSAQPVRPTEAQCSNERRDGFSACKFTLLYRLPPSGKCCRRIRETHTECVCP
LITPKVAFLINVNWALKTIRKCGREVPRNFKC
>MgTOL.D0320.1.p_55-101:. 
CCNQLKNVLETQPVCLCQILNNSGSNKLVFWNSLKLAISKLHRLPNA
>MgTOL.F0784.1.p_45-105:. 
LIPCASAVQDSSAAVSGGCCAQVKKIGQNPRCLCAVLLSNMAKAAGVKPEIAITIPKRCN
L
>MgTOL.F0785.1.p_46-106:. 
LIPCASAVQDPNSAVSGGCCAQVKKIGQNPKCLCAVLLSNMAKAAGVKPEIAVTIPKRCN
L
>MgTOL.F2137.1.p_40-102:. 
LQPCTNYLNSDKNPSESCCQNLDYVIKYMPECLCSLMSVQGANKAEQAGVNVAQAQTLPG
RCG
>MgTOL.D0735.1.p_30-99:. 
CNVTEDGLTACKPSVVQPNPVEPSPECCDAVSGADLKCLCSYKNSFMLPSLGIDPDLALA
LPAKCNIPNP
>MgTOL.D0795.1.p_33-107:. 
CQGDFQGLIQNCAQYVRIPGPKVNPSQECCIVIRGVDIPCICQHLPQKAESIVSLEKAAF
VTAFCGKPLAPGTKC
>MgTOL.D0663.1.p_24-94:. 
CQGDLNALSQQCYKYVEISGPKENPSQECCKVVQGLDVPCLCLNFSKDFGRFFSLEKAVF
VLRFCGKSLAP
>MgTOL.H0948.1.p_25-111:. 
VSCGELQSSLAPCLSYLTGGGEPSESCCGGLRSASGSIQSTQDRQTACYCMKSAASTYNV
PTDTAASLPGKCGVSVGMTISPNVDCS
>MgTOL.H0949.1.p_25-112:. 
VSCGELQSSLSPCLSYLQAGGGEPSESCCGGVRSVTGSIQSTQDRQTACNCLKSAASSYN
VRTDVAANLPGKCGASIGMTISPNVDCS
>MgTOL.I1125.1.p_30-100:. 
CKMTLGDFMACKSAATPPNPPPPSAACCSGISHADLSCLCSFKNNTLLPSFGIDPNLALQ
LPKKCKIPLPS
>MgTOL.H1806.1.p_35-102:. 
CNVRFSELAECIPAITGKNPAWPTGVCCSVICKADLHCFCKYKSEFEKFGVDPANALALP
TKCGLELP
>MgTOL.N1896.1.p_36-77:. 
MASCLNYVSGSAASPSPSCCSALDNVVKTQPRCLCAIVNGGG
>MgTOL.D0957.1.p_40-112:. 
CNMSGEDLMACKPSATPPQPPPPSARCCSALSHADIRCLCTFKNSKLLPSLGIDPNLAMQ
LPDKCKLPHPAHC
>MgTOL.L0459.1.p_34-99:. 
CNPMELAPCLGAIMGTDNPSPECCQKLKEQVPCFCNYLKDPRAGQIIDSPNAKKIAAVCG
LQRPSC
>MgTOL.N1624.1.p_29-118:. 
ITCSDVIKDLRPCINYLRGGSGAAPPPSPCCAGASNLATSATTTVDKQTACACLKNAAKN
VNLNPDLAKALPSKCGISLSFQISPTVDCS
>MgTOL.H1932.1.p_17-106:. 
LMIMVVVPAAVLGQTPSECNDEKNKLENGCRAVIFGRDPTEACCQQVRAAHLSCVCPLVT
PELVAAIGGAQRVIRLVRGCGRTVPRNFKC
>MgTOL.J0049.1.p_27-115:. 
ISCGTVASTLSPCINFVLYGGAAPPTSCCEGIKTLYNEATATADRQAVCSCLKSVASSAT
PAIISNAAALPGKCGVSIPYKISPSTDCS
>MgTOL.H2106.1.p_30-110:. 
ADCTKVPIEKLEPCKKYVLGTNRWDKPGKECCNAVRSFTRLNIDQAVVCECYRKSPHRLS
YKPDPVRATKLPFSCANATKF
>MgTOL.H2098.1.p_30-110:. 
ADCTKVPIEKLEPCKKYVLGTNRWDKPGSECCNAVRSFTRLNIDQAVVCECYRKSPHRLS
YKPDPVRATKLPFSCANATKF
>MgTOL.H1931.1.p_16-107:. 
VALMIMVVVPTAVLGQTPSECNDEKNKLENGCRAVIFGRDPTAACCQQVRAAHLSCVCPL
VTPKLVAAIGGAQRAIRLVQGCGRTVPRNFKC
>MgTOL.N1226.1.p_38-111:. 
CGMSQDELFECKPAVAAGATVPPPPSAACCTALTHANATCFCTFKNNKYLPLFGINSTRA
MQFLRNVTRPKSPT
>MgTOL.J0048.1.p_31-115:. 
CGTVVSYLQPCLPYVTDKGPLGGCCGGVKGLYSSAKTTQDRQSVCNCLKTLVGSNIGINL
GKAAGLPALCGVSIPYKISPSTDCS
>MgTOL.C0851.1.p_26-102:. 
VDCAKVPIENLEPCKAFVLGQSDKPSGECCNGVKSWTTISEEIVCECYRKAPQRLSYKPD
QIRATTLPSVCNVPEFY
>MgTOL.H1934.1.p_15-106:. 
VALMIMVLVPAAVLGQTPSECNDEKNKLENGCRAVIFGRDPTAACCQQVRAAHFSCVCPL
VTPALVAAIGGAQRAIRLVRGCGRTVPRNFKC
>MgTOL.J0046.1.p_30-116:. 
ITCQTVVKGLMPCTNYLTKGGAIPSACCRGVRSINSAAKRTADRRTACECIKVAAKAYKV
NVRNAAALPRQCKVNIGYAISYSTDCK
>MgTOL.H1933.1.p_15-106:. 
VALMIMVVVPAAVLGQTPSECNDEKNKLENGCRAVIFGRDPTAACCQQVRAAHFSCVCPL
VTPALVAAIGGAQRAIRLVQGCGRTVPRNFKC
>MgTOL.C0850.1.p_26-102:. 
VDCAKVPIENLEPCKAFVLGESNGPSVECCKGVKSWTTVSEEIVCECYRKSPQRLSYKPD
QIRATTLPSVCQVPEFY
>MgTOL.B1528.1.p_27-116:. 
VNCGQVDAALIPCIGYLMGQGGDSPSPSCCAGVRAVKELAQTTADKRALCSCVKAAAGRS
AGLSDRAAQSLPAKCGVQLGIPVSRTFNCD
>MgTOL.F0389.1.p_32-88:. 
CATTLGNLNVCAPFLIPGGATPGSECCTALSTVDRDCLCSTLRIASRIPVQCNLPPL
>MgTOL.L0460.1.p_31-96:. 
CNPLELSPCLGAIMGSGQPSTECCQKLKEQVPCFCTYLKDPTLRQFIDSPNAKKVAAACG
LQQPSC
>MgTOL.A0873.1.p_36-118:. 
CPKDTLKLGVCADLLNGLLNATVGTPPKTPCCSLIEGLVDLEAAVCLCTAIKANVLGINI
DVPISLTLLLNVCTKSVPKDFVC
>MgTOL.A0871.1.p_48-132:. 
GSCPRDALKLGICAKLLNGSVGAELGSPPDHPCCSVLGGLLDLEAAVCLCTALKANILGI
NIDIPISLSLLINTCGKTLPEDFKC
>MgTOL.F1195.1.p_33-91:. 
CASTLASLNVCAQFVVPGGGAATPSPDCCGALQAVNHDCLCSTLRIASRIPTQCNLPPL
>MgTOL.J0047.1.p_31-114:. 
CGTVISYLAPCLPYVSNRGPLGNCCGGVQGLYGAARSTADRQAICVCLKSLIGSYSGINT
GKAAGLPKQCGLNIPYKISPSTNC
>MgTOL.N1521.1.p_46-98:. 
CKAAVAPFSPIPPTEACCASIKALGQPCLCVLVTGPPIAGVDRTMAMQLPVKC
>MgTOL.L0852.1.p_23-99:. 
VDCNKVPVGNITECGPFITGLSEKPSPKCCEGAQSWLSVPAIDICICYKGFPNLVPFQLN
LTRVASLQCQCGLSPGF
>MgTOL.L0462.1.p_42-97:. 
LEKCLPAFFGAEEPTLECCDQVKAQSPCLCEYRRHPSTTRYFNSPNADKLVRACHV
>MgTOL.M1412.1.p_27-115:. 
IQCNDAVARVLPCEAFLLSGDSTPSAACCSAVQSLDQTATASAGDRRAICECFKDVAKSF
PINLAKAQLLPELCHVTVGVKIDPDVDCT
>MgTOL.M0136.1.p_211-291:. 
IDTLKLGACVDVLGGLVHIGIGQSPKNACCPVLEGLVDLDAALCLCTAIKAKLLNINILI
PIALQVLVDCGKTPPYGFQCP
>MgTOL.M0134.1.p_218-298:. 
IDTLKLGACVDVLGGLVHIGIGQSPKNACCPVLEGLVDLDAALCLCTAIKAKLLNINILI
PIALQVLVDCGKTPPYGFQCP
>MgTOL.G1286.1.p_32-116:. 
CGAVVSYMKPCLPYVTGNSPLGGCCGGIKSLNNAAKTTPDRQSVCTCLKSLASSFSGVNF
GKAAGLPATCGINIPYKISPSTDCS
>MgTOL.D0665.1.p_29-99:. 
CRGDVDALARQCYRYFEDSSSKENPSQECCKVIQGLDVPCVCPYFPKIFQRLLSIKKALA
ALQFCGNPLAP
>MgTOL.N0961.1.p_30-113:. 
PPCTKAVRKLMPCKDYLVGKANSVTVSCCSSARSIPADSGVIQNLCACLKKAARDMHIIP
ERAKAITGLCKLSTPFPVDPRVAC
>MgTOL.A0872.1.p_46-130:. 
GSCPRDALKLGICTKILNGSIGTIIGNPPDIPCCSILGGLLDLEAAICLCTALKANILGI
NINIPIALSLLINTCGKELPKDFIC
>MgTOL.B1856.1.p_23-109:. 
PTCKEVVADIAPCIGYLQGNEPTAQCCAGMKKLSGLVKTKMDRVASCSCGKQALSSFNYD
ASRLPLLPQKCGVDFNMPAIDKNFDCS
>MgTOL.J0051.1.p_29-115:. 
ITCNQLQSGLAPCLGFLQGRALVPQCCAGVRSMANAARSPLDRRTACQCLQSAAKTFKGI
NFGNVAALPAKCGVRLPFKISPTTDCS
>MgTOL.A0882.1.p_27-112:. 
ATCPRDTLKLGACANLLNDLVGIVIGTPLSKKPCCTLIGGLTDLEAAVCLCTAVKANVLG
INLNVPISLSLILNACDKKVPSGFKC
>MgTOL.G1290.1.p_34-115:. 
CGTVVSYMKPCLPYVTGRGPLGGCCGGIKGLNSAAKTTPDRQSVCSCLKSLAGGVNLGKA
AALPGQCGVNIPYKISPSTDCS
>MgTOL.G1288.1.p_33-114:. 
CGTVVSYMKPCLPYVTGSGPLGGCCSGIKGLNSAAKTTPDRQSVCGCLKSLAGGVNLGKA
AALPGQCGVNIPYKISPSTDCS
>MgTOL.A0880.1.p_22-107:. 
ATCPRDTLKLGACANLLNDLVGIVVGTPLSKKPCCTLIGGLTDLEAAVCLCTAVKANVLG
INLNVPISLSLILNACDKKVPSGFQC
>MgTOL.E0836.1.p_47-131:. 
AKCPKDTLKLGVCANLLNDLVHLVVGSPPKTPCCSLIGGLADLEAAVCLCTAVKANILGI
NLNVPISLSLLLNYCGKKVPSGFQC
>MgTOL.J0050.1.p_34-121:. 
ISCGRVTSILAPCFEYVLGGGSVPVNCCTGVKSLYKESSTTAARRNVCFCLKSVTSTASP
AIIKNAKALPGKCGVFIPYEISPTIDCN
>MgTOL.M1405.1.p_29-116:. 
ITCTEAISTLMPCKDYLIGKSNFVSVPCCTGASALNGKVKTKPELKSMCECLKQAAAALH
VIPERAKSLPGICKITTPVPIDPNADCN
>MgTOL.M1411.1.p_29-116:. 
ITCTEAISTLMPCKDYLIGKSNFVSVPCCTGASALNGKVKTKPELKSMCECLKQAAAALH
VIPERAKSLPGICKITTPVPIDPNADCN
>MgTOL.B1592.1.p_47-132:. 
PAKCPRDTLKFGVCGDWLGLVHEVIGTKPSKKCCALIEGLANVEAALCLCTAIKANVLGL
VKIDIPIALSLVVNSCGKKVPKGFVC
>MgTOL.N1727.1.p_25-113:. 
VTCGEVDVSLMPCINYLIGHDSSPSPACCAGVKAVKGMASTTADKRTCCGCVKAAANRYT
DLKDEAAQSLPTKCAVQLDIPISRTVDCT
>MgTOL.N1730.1.p_25-113:. 
VTCGEVDVSLMPCINYLIGHDSSPSPACCAGVKAVKGMASTTADKRTCCGCVKAAANRYT
DLKDEAAQSLPTKCAVQLDIPISRTVDCT
>MgTOL.J1274.1.p_188-270:. 
CPIDTLKLGACVDLLGGLVHIGLGDPAVNECCPIISGLVEAEAAACLCTTLKVKALNLKL
YVPIALQLLVSCGKTPPPGYECS
>MgTOL.M1406.1.p_28-116:. 
SCDEAIIKLVPCQPFLAGAANGVTVQCCDGARALDQLGKSNPEEVKAICQCLKNAAAAAT
GLNADRAKQLPGLCNINLPVPIDPNVNCD
>MgTOL.A0876.1.p_60-142:. 
CPKDTLKLGVCTNLLGGLIGLTIGTPPKTPCCSLISGLADLEAAVCLCTAIKANVLGINL
NVPLSLSLLLNVCSKKVPKDFIC
>MgTOL.N1731.1.p_25-113:. 
VTCGEVDVSLMPCINYLIGHDSIPSPACCAGVKAVKGMASTTADKRTCCGCVKAAANRYT
DLKDEAAQSLPTKCAVQLDIPISRTVDCT
>MgTOL.G1289.1.p_34-115:. 
CGTVVSYMKPCLPYVTGSGPLGGCCDGIKGLNSAAKTTPDRQSVCGCLKSLAGGVNLGKA
AALPGQCSVNIPYKISPSTDCS
>MgTOL.A0883.1.p_101-186:. 
ATCPRDTLKLGACANLLNDLVGIVVGTPLSKKPCCTLIGGLTDLEAAVCLCTAVKANVLG
INLNVPISLSLILNACDKKVPSGFKC
>MgTOL.J0045.1.p_28-114:. 
ITCGSVLTSISPCISYVQRGGVVPTSCCDGVKALNDKTRATPDLQAACTCLKALIPSVGA
NAALVNGLAAKCHVDLPYQYSPSLDCS
>MgTOL.M1410.1.p_28-116:. 
SCDEAVKKLIPCQPFLAGAANGVTVQCCDGARALDQLGKSNPEEVKAICQCLKNAAAAAT
GLNADRAKQIPGLCNINLPIPIDPNVNCD
>MgTOL.A0881.1.p_46-131:. 
ATCPRDTLKLGACANLLNDLVSIVVGAPLSKEPCCTLIGGLTDLEAAVCLCTAVKANVLG
INLNVPISLSLILNACDKKVPSGFQC
>MgTOL.M1409.1.p_33-114:. 
IPCFEALTKISPCEDYLAGKAKGVTAACCNGARSLIPIIPPGLKPGDLCPCFMMAKPGFK
ILPDRADALPGLCKLGVHIKYP
>MgTOL.L0828.1.p_30-94:. 
CDPAELSPCTAAIFYLIQPSDACCAAIRQQKPCLCQYQSDPTLQDFINSPAVLQISTFCN
VPFPT
>MgTOL.M2021.1.p_26-113:. 
PTCGTVDMKAASCITFATGKDSKPSPTCCAGLQQLAQSVKSVDDKKAICRCLKAGIKNFA
GVQDKLLSRIPSACNIKVGFPVSINTDC
>MgTOL.A0878.1.p_59-143:. 
TTCPRDALKLGVCADLLGGLIGLTIGSPPKTPCCSLIEGLADLEAAVCLCTAIKANVLGI
NLNVPISLSLLLNVCSKNIPPGFQC
>MgTOL.N1732.1.p_25-113:. 
VTCGEVDVSLMPCINYLIGHDSSPSLACCAGVKAVKGMASTTADKRTCCGCVKAAANRYT
DLKDEAAQSLPAKCAVQLDIPISRTVDCT
>MgTOL.N1725.1.p_25-113:. 
VTCGEVDVSLMPCINYLIGHDSSPSLACCAGVKAVKGMASTTADKRTCCGCVKDAANRYT
DLKDEAAQSLPTKCAVQLDIPISRTVDCT
>MgTOL.H1611.1.p_34-124:. 
CIYALSELISCNDYLEGKAPKPSAECCAAVKSVDELAAVSPANRHDLCECFREPGGGGGD
SLPDMKSPKAQQLPTLCRASDNIKFGPKFDC
>MgTOL.A0879.1.p_80-165:. 
ATCPRDTLKLGACANLLNDLVGIVIGAPLSKEPCCTLIGGLTDLEAAVCLCTAVKANVLG
INLNVPISLSLILNACDKKVPSGFQC
>MgTOL.L1160.1.p_29-105:. 
LDCSVVNIESLVPCGPFVAGSDNKPTRGCCSGAQAWESYSADDVCRCYKESPGRLLFKLN
PKQMNALRIECGLSDHF
>MgTOL.J0749.1.p_31-117:. 
ITCGGVLTSVTSCIGYVQRGGVVTTGCCDGLKSLNNAASTTPELQAACRCLTALIPSVSA
NPSLINNLPDLCGIPFPYRYSASLDCS
>MgTOL.H0754.1.p_41-139:. 
QGCRQEIGRQRLSSCREYLTDSSRFLPGNEGGRRGWREEFPRCCEELQQISQQCRCQAVK
QVAQEQRQEGRLQGREIREMLQTAQSLPSLCRISPHYCQ
>MgTOL.M1899.1.p_35-130:. 
SCQREIKEMPMKECIKWIQSELGGAFLRSAVANPGQEHLEECCDEFRRVSSPCRCEAVEH
MTRQMQQQYGTEETQETIRERMQSLPRTCNIRSPTR
>MgTOL.M1900.1.p_40-154:. 
GQSCQTEIQQKPMSHCMQWMESQMSGRRSYGGGGGDSFIRSAVANPRYQEEEHLEECCSE
MKKVSSPCMCEAMSHMMKQMQQQYGTEEEMQQMMKDKMKSLPKMCGISSSTQCRF
>MgTOL.M1901.1.p_40-154:. 
GQSCQTEIQQKPMSHCMQWMESQMSGRRSYGGGGGDSFIRSAVANPRYQEEEHLEECCSE
MKKVSSPCMCEAMSHMMKQMQQQYGTEEEMQQMMKDKMKSLPKMCGISSSTQCRF
>MgTOL.J1002.1.p_56-149:. 
SCQRYLSQRGQYEEEEVLEMTTGNPQQQSQYLRDCCQQLQNVNQQCRCEAIKQAVKEIQQ
QGGQYQTGQSEQVYQKARSLPRQCNFRSPQQCQF
>MgTOL.J0999.1.p_56-149:. 
SCQRYLSQRGQYEEEEAIEMTTGNPQQQSQYLRDCCQQLENVNQQCRCEAIKQAVKEIQQ
QGGQYQTGQSEQVYQKARSLPRQCNFRSPQECQF
>MgTOL.J1005.1.p_56-149:. 
SCQRYLSQRGQYEEEEAIEMTTGNPQQQSQYLRDCCQQLQNVNQQCRCEAIKQAVKEIQQ
QGGQYQTGQSEQVYQKARSLPRQCNFRSPQECQF
>MgTOL.J1004.1.p_56-149:. 
SCQRYLSQRGQYEEEEAIEMTTGNPQQQSQYLRDCCQQLQNVNQQCRCEAIKQAVKEIQQ
QGGQYQTGQSEQVYQKARSLPRQCNFRSPQQCQF
>MgTOL.J1003.1.p_56-149:. 
SCQRYLSQRGQYEEEEAIEMTTGNPQQQSRYLRDCCQQLQNVNQQCRCEAIKQAVKEIQQ
QGGQYQTGQSEQVYQKARSLPRQCNFRSPQECQF
>MgTOL.M1856.1.p_44-158:. 
QSCQREIQQMPPMKSCMQWMQSMMGGGPYVSNPRYILDEDHLHECCNEMWGVSTPCRCEA
MKQVMRQMMQQQQHGTEEVMQQQHGTEEVMQQMMKQKMQSLPQMCGMKSTTQCSF
>MgTOL.H2026.1.p_20-106:. 
ITCSAVVTRITSCIGYVQRGGAVTPACCDSLKSLNDEAKTTADLQAACRCLTALIPSVSP
KPSLINSLPDKCGIPFPYRYTPSLDCS
>MgTOL.J0748.1.p_31-117:. 
ITCGGVLTSITSCIGYVQRGGVVTTGCCDGLKSLNNAAGTTPELQAACRCLTALIPSVSA
NPSLINNLPDLCGIPFPYRYSASLDCS
>Soltu.DM.06G015050.1_10-108:. 
LIVVLMVFSTQLVYGQISTACSAAMLRSFSPCINFISNGGSNNSSPTSDCCQSLKYVMSN
GTDCLCLIVTGNVPFRVPINRTLAISLPKACKMDGVPVQ
>Soltu.DM.09G020000.2_37-99:. 
LSPCLNYVTGNTTTPSTSCCLQLSRVVASQPRCLCSVLNGGGSSFGVSINQTQAVALPSA
CNV
>Soltu.DM.06G034630.1_33-96:. 
LAPCLDYIQGNATKPSSGCCTQLATILKNEPQCLCQMINGGASSSLGINVNQTQAMALPK
ACNV
>Soltu.DM.06G034620.1_36-98:. 
LSPCLNYVSGNSSTPSSSCCTSLSSVVQSNPQCLCVLVNGGGSNLGIAINQTLALGLPSA
CNL
>Soltu.DM.09G020010.1_36-98:. 
LAPCMNYVTGNSSTPSSTCCTSLSSVVQSNPQCLCSLVNGGGSGLGIAINQTLALALPAA
CNV
>Soltu.DM.03G000250.1_37-99:. 
MSPCLNYITGNSSSPSSGCCTQLGTVVKNNPECLCQVLNGGGSNMGLNINQTQALALPNA
CKV
>Soltu.DM.09G024660.1_39-101:. 
MASCLSFVTGSAKTPSASCCSALSGVLQSKPRCLCVIVNGGGSSLGVQINQTQALALPSA
CNL
>Soltu.DM.06G015070.1_40-104:. 
MYSCLSYVTGSTPKTPPSSSCCSALSGVLQSQPRCLCTIANGGGSSLGVQINQTLALALP
AACNL
>Soltu.DM.09G024650.1_37-99:. 
LTPCLNYITGNSSVPTSGCCTQLATVVNNNPSCLCQVLNGDASNLGLNINQTQALALPTA
CNV
>Soltu.DM.08G025540.1_35-95:. 
LVPCASFLNSTKPPASCCDPLREAVTKDLQCLCNLYENPALLISLGINVTQAIGLPKYCN
I
>Soltu.DM.08G000480.1_11-97:. 
SMALTAAIIASDAQTTPPSCASKLVPCAPYLNASSPPAECCDPLREAITNDLDCLCKLYE
NPTLLPSLGINITQALALPKACNISGD
>Soltu.DM.11G025020.1_38-134:. 
SMSISPAASGPATSGGMDCMTVLLNMSSCLTYVEQDSKLTKPDKECCPSFAGLLESNPIC
LCQLLGNPDKIGIQIDVNKALKLPNICKLETPPVSAC
>Soltu.DM.03G000280.1_10-107:. 
LSCIIVLAILPINAQIVTSPCTATMLTSFTPCLNFLSNGNGTATPSPGCCNALRTMMGNG
SACLCVIASGGIPFQIPINPNTTMSLPRACNMARVPLQ
>Soltu.DM.09G024670.1_17-115:. 
LLIALSLQTIDGQMVTTPCTGPMITSFTPCMNFLTNSSSNVGGLPTDDCCNVLKTMMTNA
MNCFCLIVTGGIPFQMPMNPNMVMPLPSACNMPGVPLKC
>Soltu.DM.09G019990.1_37-93:. 
LAPCLQYIQGNATTPSSGCCTQLATIVKTRPRCVCHVFSGVNVNQTLAMALPKACNV
>Soltu.DM.08G025530.1_5-96:. 
LITVAITAALLSATITDAQTTSCASKLIPCEPFLNSTSKPSASCCDPLREAVTEDLQCIC
KLFENPTLLPSLGINITQVIALLKNCNIPGDV
>Soltu.DM.09G020020.1_37-111:. 
NTACTSTIISTFRPCLNYLTGSSGNGSSPTEDCCNSLKSSMSDNIDCVCLIVTGNVPVSI
PFIRTLALSLPQACN
>Soltu.DM.09G024680.1_26-109:. 
IQVSGQISTACSSAMLSSFSPCINFMSNNGSGSPTSACCQSLKELTASGKDCLCLIVTGN
VPFKIPNRNVAISLPKACNKDGVP
>Soltu.DM.06G029040.1_55-121:. 
MSDCLTFVERGSNSTTPGKGCCPEIAGLLDSNPICLCQMLGRAHSGAKIGFNIDVDKALK
LPSACSL
>Soltu.DM.01G028630.1_40-102:. 
LATCLPYVGGNAPAPTPDCCTGLKQVLKASKKCLCLLIKDRNDPDLGLQLNVTLALTLPS
VCK
>Soltu.DM.01G042060.1_33-96:. 
LLPCMNYLNGAKGDPPQSCCNPLKEVIRKMPECLCQMVSIKGSKAAEQAGIDVNDAQMLP
AKCG
>Soltu.DM.06G015080.1_37-99:. 
MSPCLNYYADSSSPQLLGCCMQLSTVVDKKPECLCQVLNGGDSDLGLNINKTQASALTTA
CKV
>Soltu.DM.03G032930.1_53-114:. 
LMPCQPALAAHMKNPPATCCMPLKEMISNDAQCLCTVFGNSDVMKSMNVTQDEALNFAKA
CG
>Soltu.DM.06G025060.1_34-97:. 
LASCIPYVSGTAKMPTPECCEDTQKLKAAKPKCLCVLIKESTDPSLGLPINTTLALQMPA
ACKI
>Soltu.DM.03G034110.1_43-102:. 
LAPCGPFVQGASPSPTEQCCSNLRQLYIQQPDCLCLLLNQTGISTLPINTTLALQLPLLC

>Soltu.DM.03G032810.1_7-68:. 
LMPCQPALAAHMKNPPATCCMPLKEMISNDAQCLCTVFGNSDVMKSMNVTQDEALNFAKA
CG
>Soltu.DM.01G049040.1_31-102:. 
CGLTINDLMTCKSAVSGPKPLPPSDKCCAALTKADLPCLCTFKNSPMLSSFKINSTLAMD
LPSKCKPDSPNC
>Soltu.DM.05G011870.1_38-105:. 
VAACLTYATGKAPSPSKECCDAAEDIKDHDPVCLCYIIEQIHKGSSPQLKSMGIQEDKLL
QLPSACKL
>Soltu.DM.03G036710.1_34-105:. 
CNVSGEGLMSCRPSITPPYPTAPTAQCCNALSHADMACLCSYKNSQLLPSLGIDPNLAIQ
LPQKCRLPNPPR
>Soltu.DM.09G024690.1_35-109:. 
TISCVDELVAFSPCLPYISDPPNNISDSPPFQCCDNFSAAFVDDTAICLCYLVRNPQLLG
FPISSMKLLSLTSMC
>Soltu.DM.S000070.1_46-107:. 
LVPCLGAAKIAKAKVPPICCGKVGALLKTSPKCLCAAILSPIAKNAGANPTVAVTIPKRC
NI
>Soltu.DM.01G021910.1_31-101:. 
CKMNDDGLTSCKPSVTQPNPVRPSASCCEALSAADLRCLCSYRNSFVLPSLGIDPELALA
LPTKCNLTSPP
>Soltu.DM.08G023710.1_46-116:. 
CREERNLGKKACLSVLFGSNPSAKCCERARVTHWECLCPIVTPKLVAMINSKRIIRLIQG
CGRTVPRNFKC
>Soltu.DM.10G006020.1_87-176:. 
INCDTGIIPKLVPCKGFIIDEDATPSQECCVGLQMLAKIAAASQQDRKDICLCLKTAMRG
SRVDYSKAKQLPDLCHFTSFMPFEPNPDCS
>Soltu.DM.07G026820.1_32-99:. 
CKVTINELVLCLPAVMGKKPPKPTPDCCAVLCKADTQCMCNQKSELGKFGISPAAAMNLP
KKCKIKVP
>Soltu.DM.08G023700.1_37-107:. 
CREERRIGKKACMSVLVGMNPSAECCERARVTHEECFCPIITPKLAAILNPKRIIRLIQG
CGRTVPRNFKC
>Soltu.DM.01G028720.1_31-118:. 
ITCGTVISSIKPCLSYLQGSGGKPPQPCCDGCQSLVSAATTVPDKQAACTCLKNASQKIN
INSQLAGSLPKSCGISLSFPISSTVDCT
>Soltu.DM.03G012340.1_37-97:. 
LIPCAEAASDENASVSRSCCLQIQKLGQNPKCLCAVMLSNTAKSSGANPEVAITIPKRCN
L
>Soltu.DM.02G026200.1_31-96:. 
CSASQLSPCVGAIQGGTAPSQDCCARLKSQQPCICGFMKDPNLKQYVNSPNARKVAGQCG
VSIPSC
>Soltu.DM.08G025250.1_58-140:. 
CPRDALKLGVCANVLNGPIGAVIGTPPHPHCCMVLGGLLDLEAAICLCTALKANILGINI
NIPIALSLLINTCGKTLPSDFIC
>Soltu.DM.06G013400.1_53-113:. 
LIPCAEAASDENASVSRSCCLQIQKLGKNPKCLCAVMLSNTAKLSGANPEVAITIPKRCN
L
>Soltu.DM.10G018760.1_27-113:. 
LSCGQVTSGLAPCLPYLQGRGPLGGCCGGVKGLLGAAKTPADRKTACTCLKSAASAIKGI
DVGKAAGIPSACGVNIPYKISPSTDCS
>Soltu.DM.10G018710.1_23-109:. 
LSCGQVTSGLAPCLPYLQGRGPIGGCCGGIKGLLGAAKTPADRKTACTCLKSAASAIKGI
NVGKAAGIPRVCGVNIPYKISPSTDCS
>Soltu.DM.10G018700.1_25-111:. 
LSCGQVTSGLAPCLPYLQGRGPIGGCCGGIKGLLGAAKTPADRKTACTCLKSAASAIKGI
NVGKAAGIPRVCGVNIPYKISPSTDCS
>Soltu.DM.10G018740.1_25-111:. 
LSCGQVTSGLAPCLPYLQGRGPIGGCCGGIKGLLGAAKTPADRKTACTCLKSAASAIKGI
NVGKAAGIPRVCGVNIPYKISPSTDCS
>Soltu.DM.10G018750.1_23-109:. 
LSCSQVTSGLAPCLPYLQGRGPLGGCCGGVKGLLGAAKTPADRKTACTCLKSAATAIKGI
DVGKAAGIPSACGVNIPYKISPSTDCS
>Soltu.DM.08G016180.1_37-125:. 
LTCNTVYTTLEPCLGYVLGGGLSVPSECCSGIKSLLNGARTIADRQSACKCIKSVVSSSS
SVPVSRAAKLPGICKANVPFNISPHVDCS
>Soltu.DM.10G018860.1_25-110:. 
SCGQVQSGVVKCLPYLQNRGPVGQCCDVVKGLLNSAKTTQDRRTTCSCLKSAASIIKGID
MSKAAGLPALCGVKSPFKISLSTDCT
>Soltu.DM.10G018770.1_23-109:. 
LSCGQVTSGLAPCLPYLQGRGPLGGCCGGVKGLLGAAKTPADRKTACTCLKSAATAIKGI
DVGKAAGIPSACGVNIPYKISPSTDCS
>Soltu.DM.03G004630.1_27-92:. 
CSVTELFPCAGAIMSSQPPSSACCIKLREQKPCLCGYLKNPSLKQYVNSPNAQRVAKTCG
VSTPSC
>Soltu.DM.08G016090.1_31-119:. 
ITCSSVFNGLIPCLSYVVNGGKVPPTCCRGIKSLYGIAKTTADRQGVCSCLKMAASSVSG
IDFKNAAALPGKCGVKNIPFKISPKVDCS
>Soltu.DM.03G004620.1_31-97:. 
CSVMELVPCAPAIISGQLPPSEACCAKLKEQVPCLCGYLKDPTLKPYVDSPNAQKVFQAC
GVTIPKC
>Soltu.DM.06G003730.1_29-116:. 
ITCDTVFSDLKPCLSYVLVGGNVPTECCNGLKSLITNATTTEDRQMACSCVKNLATAATD
EQVDRAASLPGKCGVNVPFKISRDVDCT
>Soltu.DM.10G018780.1_25-111:. 
LSCGQVTSGLAPCLPYLQGRGPLGGCCGGVKGLLGAAKTPADRKTACTCLKSAASAIKGI
DVGKAAGIPSVCGVNIPYKISPSTDCS
>Soltu.DM.10G018660.1_28-113:. 
TCGQVTSGVAPCLPYLTGRGPLGGCCGGIKGLLGAAKTPADRKMACNCLKSAATVIKGID
AGKAAGIPSVCGVNIPYKISPSTDCT
>Soltu.DM.10G018680.1_25-111:. 
LTCGQVTSGLAPCLPYLQGRGPIGGCCGGVKGLLGAAKTPADRKTACTCLKSAANSIKGI
DTGKAAGLPGVCGVNIPYKISPSTDCS
>Soltu.DM.03G004560.1_31-97:. 
CNVMELVPCAPAIISGQLPPSEACCAKLKEQVPCLCGYLKDPTLKPYVDSPNAQKVFQAC
GVTIPKC
>Soltu.DM.10G018840.1_25-111:. 
LTCGQVTAGLAPCLPYLQGRGPLGGCCGGVKGLLGSAKTTADRKTACTCLKSAANAIKGI
DLNKAAGIPSVCGVNIPYKISPSTDCS
>Soltu.DM.02G031780.1_21-108:. 
INCGEVGGAVAPCVPYLTQGGDPSGSCCDGVKKVVQLTPTQQDRQDACECMKAAAARYSN
LKPDAASNLPSRCGITTAIPISPTTNCK
>Soltu.DM.09G005000.1_18-99:. 
IPCVDVKLHIAACVPYLTSLVPLGDCCSSLAAITILDRQTTCNCLKVEANIILGFNWDKA
AALPTVCNVNIPFPTSAQFDCS
>Soltu.DM.09G010750.1_23-107:. 
CGQVTSYIIPCLGYLRGTAPLGGCCGGVRNLASAAKSTPDRKTACTCLKSAAGAISGINY
SKAAGLPSTCGVNIPYKISPSTDCS
>Soltu.DM.10G007820.1_30-116:. 
INCDEVEHSLSPCISYLTQDVQPYPSCCNGVRNIKGMAPTVSDQKSLCICLMNAAKRYSN
LKEDALQTLPHKCGIKLDFPISTTFNC
>Soltu.DM.10G006060.1_31-115:. 
DVLHLVKPCSLFVLAQDPKPSEECCVGLQSLAKTAAASQSDRKVLCDCIKYLEKFGFVNY
TKAKQLPQLCHFTAFMPIEPNPDCS
>Soltu.DM.10G018670.1_24-109:. 
SCSQVSSSLAPCVPYLQGRGPLGGCCGGVKSLVGAIKTPADRRTACTCIKSVANAVKGLD
TGRAAGLPSTCGVNIPYDISPSVDCS
>Soltu.DM.10G018690.1_25-111:. 
LSCGQVTSGLAPCLPYLQGRGPLGGCCGGVKGLLGAAKTPADRKTACTCLKSAATAIKGI
DVGKSAGIPSVCGVNIPYKISPSTDCS
>Soltu.DM.06G016150.1_12-100:. 
VQCTDMMTNLMPCQGFLMSGDESPSVDCCSKAQALDKQFAASDKPDREGICSCLKAAAQM
PINLEKAAMLPALCNLDTKIPMDPNVDCT
>Soltu.DM.10G006030.1_22-111:. 
IQCGTDVIPKVISCGGFILGDDAKPSQACCVGLQDLAKIAAASQPDRKDICLCFKAAMQG
SKVNYTKAKQLPDLCHFTPFMPMVPNPDCS
>Soltu.DM.10G006050.1_22-111:. 
IQCGTDVLPKVKPCGGFVLGQDAKPSQDCCVGLQDLAKIATASQSDRKDICICFKALMKA
GQVNFKKAKQLPNLCNFTTFMPITPNPDCS
>Soltu.DM.01G031010.1_30-117:. 
VTCGQVDANMTPCISYLTQGGEPNAACCSGVKTVNGMAQSADERKTACNCLKAAANRYAN
LKDDAAQALPSKCGVSLNIPISRTINCD
>Soltu.DM.01G031020.1_25-112:. 
ITCGQVDANLAPCVSFLTQGGEPGAACCSGVKTLNGNAQSSDDRKTACNCVKAAVNRYPN
LKDDAAQSLPSKCGISVNVPISRTVNCD
>Soltu.DM.10G018810.1_25-111:. 
LSCGEVTSGLAPCLPYLQGSGPIGGCCGGVKGLLGAAKTPEDRKTACTCLKSAANSIKGI
DTGKAAGLPGVCGVSIPYKISPSTDCS
>Soltu.DM.10G018820.1_25-111:. 
LSCGEVTSGLAPCLPYLQGSGPIGGCCGGVKGLLGAAKTPEDRKTACTCLKSAANSIKGI
DTGKAAGLPGVCGVSIPYKISPSTDCS
>Soltu.DM.10G018790.1_25-111:. 
LSCGEVTSGLAPCLPYLQGSGPIGGCCGGVKGLLGAAKTPEDRKTACTCLKSAANSIKGI
DTGKAAGLPGVCGVNIPYKISPSTDCS
>Soltu.DM.08G016150.1_25-113:. 
VSCNTVYSNLEPCLGFVLNGGPTVPSACCSGLKSLLVAAGTTADRQSACKCIKSLASSAN
GVQIGRASQLPGICNAHIPYQISPNVDCS
>Soltu.DM.08G025210.1_52-136:. 
GKCPIDTLKLGVCANVLGNVLGVVLGNPPKKPCCSLIEGLVDLEAALCLCTAIKANILGI
NLNVPLSLSLLLNACGKKAPSGFQC
>Soltu.DM.08G016100.1_34-122:. 
LTCNMVYSSLEPCLGYVLGGELTVSPECCSGIKSILNAERTRADRERTCTCIKSVGSTST
SIPISRAAQLPGLCKANISFKISPDVDCS
>Soltu.DM.01G031610.1_36-121:. 
PSKCPKDTLKFGICGDWLGLVHEVIGAKPSSKCCALLEGIADVEAALCLCTAINANVLGV
LKLKVPIAISVVLNSCGKKVPKGFKC
>Soltu.DM.08G016140.1_30-118:. 
VTCSTVYSSLEPCLGYVLGGGLSVPSECCSGIKSLHRAARTTADRQRFCRCLKNVRSNAT
DTRINRASKLTGICKVNAFFKIRPDFDCS
>Soltu.DM.01G028730.1_29-118:. 
IKCDNIERALRPCVVFFRGGSGVTGIPPFACCAGVSTLSQIANNTADRSAVCRCVQSAIK
DLRITDATAKALPRRCGIALPFTFSPYVKC
>Soltu.DM.06G016170.1_28-117:. 
VECTDVISNLFPCQGFLMNGDNSPSVACCSGAQTIAKQFQDSDKPDRESICLCLKNAAIN
LPIDLKKAAMLPALCNFTTTIRIDPNVDCT
>Soltu.DM.03G015220.1_37-120:. 
QTCSIDTLKLGVCANILNLVNVIVGSPPTLPCCSLIQGLTDLEAAVCLCTAIRANVLGIN
LNVPLSLSLILNSCGKNPPTGFTC
>Soltu.DM.03G015230.1_37-120:. 
QTCSIDTLKLGVCANILNLVNVIVGSPPTLPCCSLIQGLTDLEAAVCLCTAIRANVLGIN
LNVPLSLSLILNSCGKNPPTGFTC
>Soltu.DM.03G015240.1_37-120:. 
QTCSIDTLKLGVCANILNLVNVIVGSPPTLPCCSLIQGLTDLEAAVCLCTAIRANVLGIN
LNVPLSLSLILNSCGKNPPTGFTC
>Soltu.DM.10G006090.1_27-113:. 
DVIPLVKPCSGFALGKDAKPSKKCCVGLQSLAKIAAASESDRKTLCICISHLERSGSVNI
VNYAKAVKLPDLCHFITFMPIEPNPDC
>Soltu.DM.08G025230.1_55-140:. 
GKCPKDTLKLNACANLLGDLLHLVIGSSPAKTECCSLIEGLVDLDAAVCLCTALKANVLG
INLNIPLSLSLLLNNCGKYAPKNFQC
>Soltu.DM.08G025490.1_53-138:. 
DKCPKDTLKLNACANLLGDLLQLVIGSSPAKTECCSLIEGLVDLDAAVCLCTALKANVLG
INLNIPLSLSLLLNNCGKYAPKNFQC
>Soltu.DM.08G025480.1_57-142:. 
GQCPKDTLKLNACADLLGDLLHLVIGSSPAKTKCCSLIEGLVDLDAAVCLCTALKANVLG
INLNVPLSLNLLLNNCGKYAPKNFQC
>Soltu.DM.08G016160.1_31-101:. 
CNMVYSILEPCLGYVLGGGLISVPSECCGGIKYLLSMERTRDDRQSACKCLKSAGSNTSK
AQVNRAATLPR
>Soltu.DM.12G026740.1_157-240:. 
TCPIDTLKLGACVDLLGGLVHIGLGDPAVNECCPILSGLVELEAAACLCTTLKVKLLNLK
IYVPLALQLLVTCGKSPPPGYTCS
>Soltu.DM.08G025180.1_67-152:. 
GKCPKDTLKLNACANLLNDLVHLVIGSSPAKTKCCSLIHGLADLDAAICLCTALKANVLG
INLNVPLSLSLLLNNCGKYVPKDFQC
>Soltu.DM.10G018830.1_25-111:. 
LTCGQVTSSLASCLPYLMNRGPLGGCCGGVKGLLGQAQNTADRQTACTCLKSAASSFTGL
DLGKAASLPSTCSVNIPYKISPSTDCS
>Soltu.DM.03G015110.1_28-110:. 
QTCPTLRLGVCASILNVVNVTVGSPPTMPCCSLIQGLTDLEAAACLCAAIRANVLGIITL
NPTVPINLILSACGRSLPADFTC
>Soltu.DM.03G015120.1_28-110:. 
QTCPTLRLGVCASILNVVNVTVGSPPTMPCCSLIQGLTDLEAAACLCAAIRANVLGIITL
NPTVPINLILSACGRSLPADFTC
>Soltu.DM.03G015130.1_28-110:. 
QTCPTLRLGVCASILNVVNVTVGSPPTMPCCSLIQGLTDLEAAACLCAAIRANVLGIITL
NPTVPINLILSACGRSLPADFTC
>Soltu.DM.07G025730.1_133-224:. 
PQSCQEQIQTHRLNHCRMLLSRKELSMVTKDDHEMRNQQEHLQQCCQELRNIDTKCRCPA
LKMMVTREPELMSQRARSLPRACNIEPTECYF
>Soltu.DM.07G025650.1_37-138:. 
PQSCQEQIQSQKLNHCRMYISRSHQHFNDELSMVTDDDHEINQAQEHLQQCCQELRNMDT
QCRCPALKKMVMQDCGRQGEEAQRMLGKARYIPRMCNIQPTQ
>Soltu.DM.08G027140.1_53-132:. 
LRSCQQFLRQRSQYDEDQQIPREVQQCCNQLEQIQDPQCRCEGLMKVVQKEEQTGQVQGR
QRQQMLQTAQNLPGLCRLSP
>Soltu.DM.08G027130.1_23-125:. 
SQRCQMEMQRAQNLRSCEEYLRQSTKFTEEGRYMDQQSGDWRQSFPRCCEQMEQMQDEQC
RCEGIKQVMQQEQERGELEGREMREACKTAQSLPGLCRMSPHQ
>Soltu.DM.06G019440.1_43-128:. 
NPYCPRDTLKLGVCGDLLGLVNVAIGSQVTTPCCSLLEGLADLEVAACLCTAIKANVLGI
IKLDIPVALSALVSACAKKVPTGFKC
>Soltu.DM.01G034890.1_23-112:. 
PSCETVSKRLAPCLSYIQGRYHSIKPSGRCCRGLIDISNMMKNRGDYSTVCKCIKKALLH
TNYDPKRFQTGSQQCNTGYTLPPVGHTTTC
>Soltu.DM.08G025240.1_46-130:. 
GKCPKDALKLGVCANVLSGLLNVTLGTPPVKPCCSLIGNLVDLEAAVCLCTALKANILGI
NLNIPISLSLLLNVCSKDVPKGFIC
>Soltu.DM.08G002860.1_54-136:. 
TCPIDTLKLGVCADVLGLVNVVVGSPPVTPCCSLISGLADVEAALCLCTALKANVLGINL
NVPISLSLLLNVCSKKVPYGFQC
>Soltu.DM.08G025500.1_52-138:. 
GKCPNDTLKLNACANLLGDLLHLVIGISSPAKTECCSLIEGLVDLDAAVCLCTALKANLL
GINLNIPLSLNLLLNNCDKYAPKNFQC
>Soltu.DM.03G015150.1_43-125:. 
KCPIDALKLGVCANVLNLVNVVVGSPPTLPCCSLIQGLVDLEAAVCLCTAIRANVLGINL
NIPLSLSLVLNNCGRNPPTGFTC
>Thupl.29380713s0009.1.p_14-108:. 
IAGAANFGGVAAQSSGCATSLVTLSPCTGYITSNVTASPPPQSCCTALSSVVQSNAVCLC
QLLTANNPIGFPINQTRALALPGACKITTPPLTQC
>Thupl.29378878s0025.1.p_46-107:. 
LSPCLNYITGNATTPSQGCCSALASVVKSNAPCLCQLLTGNNSLGIPINQTRAVALPAEC
KV
>Thupl.29378878s0015.1.p_19-115:. 
LSVVALMAAVGKQGVMAQSSCTTALVSLSPCLNYISGNATTPSQGCCSSLSSVVTNNAPC
LCQLLTGNNSLGISINQTRALALPGECKVTTPPVSQC
>Thupl.29380407s0002.1.p_49-120:. 
LTPCLGYVTSNVTTTPPSQGCCTALSSVVKNNAACLCLLFSSNNPVGFPINQTRALTLPG
ACKVTTPPISQC
>Thupl.29378878s0016.1.p_46-107:. 
LSPCLNYISGNATTPSQGCCSALSSVVTNNAPCLCQLLTGNNSLGIAINQTRALALPAAC
KV
>Thupl.29378878s0014.1.p_19-115:. 
LSVVALMAAVGKQGVMAQSSCTTALVSLSPCLNYISGNQTTPSQGCCSALSSVVTNNAPC
LCQLLTGNNSLGIPINQTRALALPAACKVTTPAVSQC
>Thupl.29380713s0008.1.p_23-116:. 
AGAPNNGGVAAQSLGCAASMATLSPCVGYITSNFTRSPPPQSCCTALSSVVKTSAVCLCQ
LLTTNSPFGFPINQTQALALPGACNITTPPLTRC
>Thupl.29378878s0022.1.p_46-107:. 
LSPCLNYISGNQTTPSQGCCSALASVVKSNAPCLCQLLTGNNSLGIPINQTRALALPAEC
KV
>Thupl.29380407s0003.1.p_12-106:. 
VSVALIMAAVDAQPAPTDCSDEIATLAPCVKYISGGSDVRDPSQACCSALGSVVKTNATC
LCQVFTGENSAGVNQTQALELPRACNVSTPPASQC
>Thupl.29378878s0028.1.p_5-101:. 
LVLLSVVALMTVKGVMAQSNCNGALVSLSPCLHYITGNGTTPSQGCCGSLAFVVKNDAPC
LCQLLTGHNQFFITINQTRALALPGQCNVTTPPVSRC
>Thupl.29377901s0009.1.p_35-113:. 
CLTSLITLSPCMGYVTSNSSTTLPSPSCCTALSSVVQSSVVCLCQLFISNNTLGISINQT
RALALPKACNVSTPPLSRC
>Thupl.29378878s0017.1.p_22-83:. 
LSPCLNYISGNATTPSQGCCTALSSVVTNNAPCLCQLLTGNNSLGIVINQTRALALPAAC
KV
>Thupl.29378878s0019.1.p_17-115:. 
LLLSVVALMAAVGKQGVMAQSSCTTALVSLSPCLNYISGNQTTASQGCCSSLSSIVTNNA
PCLCQLLTGNNSLGIPINQTRALALPAACKVTTPPVSQC
>Thupl.29197084s0001.1.p_16-116:. 
LSAVLLIAGLADYGGVAAQSSGCATSLATLTPCMGYITSNMSNPTPSQGCCTALSSVVQN
SAMCLCQLFNSSNPVGIPINQTRALALPGACKINSPPVSQC
>Thupl.29380407s0001.1.p_20-116:. 
VLIAGVAEYSSVAAQSSGCATSLATLTPCMGYITSNMSNPTPSQGCCTALSSVVQSSAMC
LCQLVNTSNPLGIPINQTRALALPGACKITTPPASQC
>Thupl.29378878s0024.1.p_46-107:. 
LYPCLNYITGNKTTPSQECCTALSAVVKNNAPCLCQLLTGNNSLGIPINQTRALALPGLC
KV
>Thupl.29378878s0021.1.p_46-107:. 
LYPCLNYITGNETTPSQGCCSALSTVVKNNAPCLCQLLTGNNSLGIPINQTRALALPGLC
NV
>Thupl.29378878s0018.1.p_19-115:. 
LSMVALMAAVGKQGVMAQSSCNSVLLSLSPCLNYIMGTQTTPSQGCCSALASVVTNNAPC
LCQLLTGNNSLGIPINQTRALALPGLCQITTPPVSRC
>Thupl.29377546s0010.1.p_11-109:. 
AMTLLGSVVAQTPAPSPTSDCLSYITTLAPCLKFVTTPTNQTKPDKDCCTALSTVVSTKV
SCLCLLLNPSNSLGLQINITQALTLPAACNVKTPSVGQC
>Thupl.29379169s0004.1.p_20-117:. 
LVLAEMGCAQEPAMSPSSGGCDDTVSNLTPCLSYIMANDTAPPSKDCCSGLVKVVNGNIL
CLCTLLASSSSYGITINQTRAAAMPAACKVQTPPISAC
>Thupl.29380407s0004.1.p_39-98:. 
LVSCFGFVGGSDKEPSAACCTAFAKVVSTNASCLCQVLSGNSGVQINTTKALSLPGACNV

>Thupl.29380043s0006.1.p_14-108:. 
VLMAAAGRGVMAQQTDGDIECTDPIVSLSPCITYMMGSSKPVNPQDDCCDALAAVITSHS
PCLCELVARDDFLDFPINQTTALSLPSACNLFYPP
>Thupl.29378878s0029.1.p_45-103:. 
LTPCLNYVTGQDAEPNQGCCSALAAVVKNNAPCLCQLLASNSSSINRSRALAMPGKCNV
>Thupl.29377110s0011.1.p_37-100:. 
LSACIPYVQGSNKIPTKDCCDGLMQIHKANPKCLCVLIKDSSNPQLGIPINLTLALELPM
ICKV
>Thupl.29377337s0010.1.p_33-105:. 
GAAQNDSSSCINGILPCANYLNATTKPPDSCCLPLLNVIKTQKQCLCNLLNSSIATQFNI
NVTQALNIPRLCG
>Thupl.29365041s0001.1.p_5-99:. 
MIMTLIALVMMLSDTGAEAADGESCLSSLAPCAAYLNATSKPPDTCCTPLLKVINTQQQC
LCNVYNSNLFKQANISLAQALKLPALCGKNITADA
>Thupl.29377144s0001.1.p_38-101:. 
LSNCFPYVQGTVKTPSADCCTNLKDVRDANPKCLCILIKDSTTPALGVSINTGLALQMPA
ACNV
>Thupl.29380407s0005.1.p_39-99:. 
MTPCLTYVAGSDPKPSPECCTAFANVVRTNVSCLCQVLNGNSSVPNLNLTKALALPTECN
V
>Thupl.29379053s0002.1.p_39-101:. 
LIPCTAYVTNASAAKPPSSCCGPLLSALENQTQCLCNLLNSNAIASLGVTNVSQALDLPA
KCG
>Thupl.29380699s0002.1.p_20-116:. 
LLVWASSEVLCQTPSGCIGMAGKLSSCVNFLQGGSNASQRTPPGACCSAFAQVAGNTGGC
LCQLLGTNSPLGFPINQTQLLVIPGTCNVNLPPIDQC
>Thupl.29382425s0004.1.p_37-99:. 
LLPCIPYVQGSDKTPTEACCSNLVQLYSTSPKCLCLLMINASNAVGNGININHTLALHMP
KAC
>Thupl.29381376s0015.1.p_37-100:. 
LQPCIGFLQGTGEQPIAGCCTNGREVVKSNSRCLCLLIMDTSDPSFGLPLNQTRLIQMPA
LCNV
>Thupl.29377337s0009.1.p_43-102:. 
LIPCQSYMNATTKPPDSCCLPLINVIQTQKQCLCNLLNSSLVKSLGVNITRAQNLPRLCG

>Thupl.29357119s0003.1.p_19-82:. 
LTPCIGFLEGMGKKPSSDCCTNVNGVRASNPRCLCLLIKDISDPSTGLALNQTLIIQMPT
LCQV
>Thupl.29379169s0005.1.p_46-108:. 
LLPCVGYVTGTNDTAPSACCNGFIAVIVNNGGPCLCQFLSTANPLGVPVEQKQVLELPAA
CNV
>Thupl.29379165s0003.1.p_36-99:. 
LAPCIGFLEGMGTKPTSDCCTNVNGVRASNPRCLCLLIKDISDPSMGLALNQTLIIQMPT
LCQV
>Thupl.29377110s0008.1.p_36-99:. 
LSPCIGFLEGMGKRPTGDSCSNVKKVRTSNPRCLCLLIKDIANPSMGLSVNQTLVVQMPT
LCQV
>Thupl.29381890s0001.1.p_11-109:. 
AVIVILAGAGISDVAGQSCINAALSLTPCLNYITGSSNGSPSGNPNQQCCNNVGVILNGG
VECFCQIISTGNPLGFINRTLALNIPGLCRLRTEPLNQC
>Thupl.29337941s0001.1.p_36-99:. 
LMPCIGFLQGTGKQPMSACCTNVREVRASNPRCLCLLIKDGSDPSSGLSLNQTRLIQMPS
LCKV
>Thupl.29381376s0017.1.p_28-91:. 
LMPCIGFLQGTGKQPMSACCTNVREVRASNPRCLCLLIKDGSDPSSGLSLNQTRLIQMPS
LCKV
>Thupl.29380728s0009.1.p_20-93:. 
GDKCGDEIQGLVSNCAPILQGKAPSAACCGLIRSADMSCVCPKVTPAIAASINVPKVVSI
VQSCGRNVPHQTRC
>Thupl.29376837s0003.1.p_25-95:. 
CGEELQGLASKCAPLLQGSAPSAACCGVIRSVDLSCVCPKVTPAVAASINVPKVVSIVQS
CGRNVPHHTRC
>Thupl.29381751s0010.1.p_37-96:. 
MAPCAQAAQDQTAPVSAGCCDSIKKLSTQKECLCAVMLSKLAQQAGIKPEIAITIPKRCN

>Thupl.29381751s0011.1.p_37-96:. 
MAPCAQAAQDQTAPVSAGCCDSIKKLSTQKECLCAVMLSKLAQQAGIKPEIAITIPKRCN

>Thupl.29381751s0009.1.p_37-96:. 
MAPCAQAAQDQTAPVSAGCCDSIKKLSSQKECLCAVMLSKLAQQAGIKPEIAITIPKRCN

>Thupl.29381890s0003.1.p_38-108:. 
LSPCINFFKSGNGINAPLGCCTAFASFVKSSSTCACQLLAFMPTNSSPLPLPSGLPINQT
QLLNLPGICQV
>Thupl.29376837s0001.1.p_13-86:. 
GDKCGEELQGLASKCAPLLQGSAPSAACCGVIRSVDLSCVCPKVTLAVAASINVPKVVSI
VQSCGRNVPHHTRC
>Thupl.29378230s0006.1.p_24-106:. 
AGECGKSPVNVVAQSLSPCLGAAKNAKAKVAPACCAQLTKTLAMPRCLCAVFLSPLAKQA
GINLGIAITIPKRCNIKNRPMGK
>Thupl.29381751s0008.1.p_37-96:. 
MAPCAQAAQDQTTPVSAGCCDSIKKLSTKKECLCAVMLSKVAQQAGIKPEIAITIPKRCN

>Thupl.29381466s0008.1.p_26-113:. 
ISCMTVDADLLQCAAFVSGAGAKPAKECCDGIRSLNSAAKTSEERRAACKCIKSLIGGAP
INYTRAAELPKRCGVDIGIPISPSVDCS
>Thupl.29381466s0009.1.p_26-113:. 
ISCMTVDADLLQCAAFVSGAGAKPAKECCDGIRSLNSAAKTSEERRAACKCIKSLIGGAP
INYTRAAELPERCGVDIGIPISPSVDCS
>Thupl.29378723s0008.1.p_29-99:. 
CDMNADDLKPCQPAVTQPPEDPKEDCCNALKTANLTCFCEFGRNNPTLLSLMGIDPDLAR
ALPAKCKLNGP
>Thupl.29377119s0016.1.p_30-116:. 
ISCSTVVSDVIPCLSYVAGSAAQPTQGCCNGIRSINSAAKTTADRQAVCNCIKSAASSYQ
ANYARIGKLPAACGVNLGFSITPSLNC
>Thupl.29378723s0010.1.p_33-102:. 
CNMGIDKLMLCQPAVTSPPSDPTPECCDVVKTADLKCLCSKQSMLPKSVDPKLVTALPQK
CKVNKVPAAC
>Thupl.29380736s0006.1.p_31-119:. 
VSCSTVTQKLAGCVGYLQSGAGKPPANCCAGVKTLASQVKTTADRRSVCGCLKQASSSVP
NVKPNAVSSLPSSCGVSLPFKISLNTNCN
>Thupl.29380169s0010.1.p_57-143:. 
SCSTVVSDLIPCLSYVSGSSAKPTKGCCKGIKTLNTAAKTTADRQAVCNCIMSVASSYSS
YFDKASQLPGLCGVNLGFALSPSLDCS
>Thupl.29380169s0009.1.p_26-113:. 
ISCMTVDADLLQCTAFVPGAGAKPAKECCDGIRSLNSAAKTSEERRAACKCIKSLIGGAP
INYTRAAELPERCGVDIGIPISPSVDCS
>Thupl.29380169s0008.1.p_57-143:. 
SCSTVVSDLIPCLSYVSGSSAKPTKGCCKGIKTLNTAAKTTADSQAVCNCIMSVASSYSS
YFDKASQLPGLCGVNLGFALSPSLDCS
>Thupl.29380736s0005.1.p_31-119:. 
VSCSTVTQKLAGCVGYLQSGAGKPPANCCAGVKTLASQVKTTADRRTACGCLKQASSSIP
NVKSNAVTSLPSSCGVSLPFAISLNTNCN
>Thupl.29378723s0009.1.p_33-102:. 
CKVGFDKLMLCQPAVTDTPSDPTPECCDVVKTADLKCLCSKQSMLPKSVDPKLVTALPQK
CKVEKVPDAC
>Thupl.29380169s0004.1.p_15-102:. 
ISCSTVVSDLIPCLSYISGSSAKPSKGCCNGIKTLNTAAETTADRQDVCDCIKSVGSSYN
SYFDKATKLPGLCGVNLGFTLSPSLDCS
>Thupl.29377559s0015.1.p_28-104:. 
GAEGDRCKDQVQGLVNACKPIIYGQSPSPNCCSLIRTGDTACVCPKVTPQLAALIQVSKA
VRIIEGCGRKVPHHFRC
>Thupl.29380736s0003.1.p_25-113:. 
VSCSTVTQKLAGCVGYLQSGAGKPPANCCAGVKTLASQVKTTADRRSACGCLKQASSSVP
NVKSNAVSSLPSSCGVSLPFTISLNTNCN
>Thupl.29380736s0004.1.p_30-118:. 
VSCSTVTQKLAGCVGYLQSGAGKPPANCCAGVKTLASQVKTTADRRSACGCLKQASSSVP
NVKSNAVSSLPSSCGVSLPFTISLNTNCN
>Thupl.29377170s0017.1.p_36-119:. 
TCPLDALKLGACVDVLSGLVHVGVGDPVVNQCCPVIEGVLALEAALCLCTTIRAKLLNLN
ILLPLALELLVSCGKTIPPGFKCP
>Thupl.29377659s0002.1.p_29-85:. 
CAARAVELGPCLPAVGLNPQDPTPECCAALKNADMDCICSTVEATFRLPSECNVPPA
>Thupl.29377170s0020.1.p_50-132:. 
CPLNVLKLGACIDLLNGLVHVGVGDPVANKCCPVIQGVLELEAALCLCTTIRVKLLNLNI
VLPVALSLVSSCGMTVPPGFKCP
>Thupl.29380169s0005.1.p_53-140:. 
ISCSTVVSDLIPCLSYVSGNSAKPTKGCCNGIKTINTAAKKTADRQAVCNCIKSAASSYS
SYYAKASKLPGLCGVNLGFALTPSLNCS
>Thupl.29377170s0019.1.p_24-106:. 
CPLNAVKLGACVDLLSGLVHVGLGDPIVNQCCPVIQGVAALEAALCLCTTIRVKLLNLNV
ILPVALSLAASCGMTVPPGFKCP
>Thupl.29377170s0009.1.p_46-128:. 
CPLDALKLGACVDVLGGLIHIGIGDPVVNQCCPVIEGVLGLEAALCLCTTITAKLLNLNI
LLPLALELIVSCGKTVPPGFKCP
>Thupl.29377170s0016.1.p_36-119:. 
RCPLDALKLGLCVDLLSGLVHVSLGDPVVNQCCPVINGVVALEAALCLCTTIRAKLLNLN
IVLPLALELLVACGNTVPPGFQCP
>Thupl.29377119s0018.1.p_36-123:. 
ISCSTVVSDLTPCLSYVAGNAAQPTRACCNGVKSLNAAAKTTADRRSACNCIKSAASSTS
ANYSKVGKLPGLCGVKLGYTITPSINCN
>Thupl.29382164s0002.1.p_107-190:. 
TCPLDALKLGACADVLGGLLNISLGDPSVNKCCPVLQGILEIEAALCLCTTIKLKLLNLN
IALPLALQLLLTCGINTPPGFTCP
>Thupl.29377879s0001.1.p_34-116:. 
CPLNALKLGGCVDVLGGLVNATIGDPAVNTCCPVLQGVLAIEAALCLCTTISVKLLNVNI
ILPIALELFVQCGLTPPAGFTCP
>Thupl.29382351s0007.1.p_61-143:. 
CPLNALKLGACVDVLGGLVHVGVGDPAVNTCCPVLQGVLELEAALCLCTTIRAKLLNLNI
ILPIALELFVQCGLNPPPGFKCP
>Thupl.29379896s0002.1.p_23-105:. 
CPLNALKLGACVDVLGGLVHVPIGDPAVNTCCPVLQGVLEIEAALCFCTTIRVKLLNLNI
ILPIALELFVQCGLTPPAGFTCP
>Thupl.29377879s0002.1.p_52-134:. 
CPLNALKLGACVDVLGGLVNATIGDPAVNTCCPVLQGVLAIEAALCLCTTIRVKLLNVNI
ILPIALELFVQCGLTPPAGFTCP
>Thupl.29377170s0018.1.p_26-108:. 
CPLNALKLGACVDALSGLIHVGAGDPVVNQCCPVIQGVLSLQAALCFCSTIRAKLLNLNI
LLPVALELIAACGKTVPTDYKCP
>Thupl.29382292s0002.1.p_28-117:. 
VDCPTAVRSLAQCLQFLESNGMGSPSNECCTGVKRLAGLATTSLAKRQICNCLKPQLNSG
IKANDAAITNLPIKCKAALGFKVSKNINCN
>Thupl.29381189s0020.1.p_28-114:. 
VTCQDVVSSMAPCAAYLMGNAPNPAPACCPAVQSLNSRLNAVADRQTACNCFKQAATSYG
VSVPKAQALPRICKVSLNVAVAPNVNC
>Thupl.29377170s0021.1.p_52-135:. 
GNCPLDTLKLGACVDLLSGLVHVGVGDPVVNQCCPLIQGVAGLEAALCLCTSITVKLLNL
NVILPVALSLLASCGLTVPPGFKC
>Thupl.29380169s0007.1.p_2-88:. 
SCSTVVSDLIPCLSYVSGSSAKPTKGCCKGIKTLNTAAKTTADRQAVCNCIMSVASSYSS
YFDKASHLPGLCGVNLGFALSPSLDCS
>Thupl.29382351s0006.1.p_60-142:. 
CPLNALKLGACVDVLGGLVHVGVGDPAVNTCCPVLQGVLELEAALCLCTTIRAKLLNLNV
ILPIALELFVQCGLNPPPGFKCP
>Thupl.29377119s0012.1.p_28-116:. 
ITCSAVSSDVIPCLSYVAGTAGQPSEGCCDGVNTLNDATETTANRQTACGCIKSLAAFFR
QFDWNKAAKLPGLCGVNFKFAITSAVNCS
>Thupl.29377437s0010.1.p_20-108:. 
ECGLAIQQISSCLNFLTSGQPVPQVGSLCCRGVTNLYAHATTTPLVQRVCNCFKAEAINY
HLNDQALQGLAPTCGVDLTFTISKDIDCS
>Thupl.29379896s0001.1.p_67-146:. 
NALKLGACVDVLGGLVNVTIGDPAVNTCCPVLQGVLAIEAALCLCTTIRVKLLNLNVILP
IALELFVQCGLTPPAGFTCP
>Thupl.29381189s0019.1.p_28-114:. 
VTCQDVVSSMAPCAAYLMGNAPNPAPACCPAVQSLNSRLNAVADRQTACNCFKQAATSYG
VSVPKAQALPRICKVSLNVAVAPNVNC
>Thupl.29377437s0009.1.p_34-122:. 
ECGLAIQQISSCLNFLTSGQPVPQVGSLCCRGVTNLYAHATTTPLVQRVCNCFKAEAINY
HLNDQALQGLAPTCGVDLTFTISRDIDCS
>Thupl.29378910s0006.1.p_33-121:. 
ISCSTVTSDLSGCLSYVTGGSSQPSDSCCSGVRSLNSAAATPPDRRTACGCIKTIAGEVP
GFRWDSAGQLPGKCGVNIGFPITPQFNCS
>Thupl.29380169s0001.1.p_37-124:. 
ISCSTVVSDLIPFLSYVSGSSAKPSKGCCNGIKTLNTAAETTADRQDVCNCIKSVGSSYS
SYFDKATKLPGLCGVNLGFAPSPSLDCS
>Thupl.29377170s0013.1.p_36-115:. 
DALKLGACVDVLSGLVHVGAGDPVVNQCCPVIDGVLALEAALCLCTTIRVKLLNLNIVLP
LALELLVACGNTVPPGFQCP
>Thupl.29380169s0002.1.p_15-64:. 
ISCSTVVSDLIPCLSYVSGSSAKPSKGCCNGIKTLNTAAETTADRQDVCN
>Thupl.29377170s0015.1.p_33-116:. 
ANCQLDAVKLGACVDALSGVVQVVAGDPVANQCCPVIQGVLGLEAALCLCTTIRAKLLNL
IILLPVALELTVACGGNVGAGFQC
>Thupl.29378878s0020.1.p_14-81:. 
SCTTALVSLSPCLNYISGNQTTPSQGRCSSLYSVLLTGNNSLGIPINQTRALALPGEYKV
STPPVSRC
>Thupl.29377170s0012.1.p_25-108:. 
TCPLDALKLGACVEVLSGLVHVGPGDPVVNQCCPVIDGVLALEAALCFCTTIRVNLLDLN
IVLPLALELLVACGNTVPPDFQCP
>Thupl.29380004s0003.1.p_28-84:. 
CVDGLEDLAACTPAIGGNGTVSKPSGQCCTALQTTGSSCICNAVRTVTALPAKCGLP
>Thupl.29377879s0004.1.p_42-124:. 
CPLNALKLGACVDVLGGLVHVPIGDPAVNCCCPVLQGVLEIEAALCFCTTIRVKLLNLNI
ILPIALELFVQCGLTPPAGFTCP
>Thupl.29377858s0003.1.p_95-178:. 
TCPKDALKLGACVDLLGGLVHIGIGDPAANVCCPLLQGLVSLEAAICLCTAIRLKLLNLN
IYLPIALQLLATCGTTPPAGFTCP
>Thupl.29381891s0003.1.p_29-118:. 
VDCNTVVRAVVPCLSFLQRNGMGQPSAQCCSGVKKVATMANTSDVKRQICYCLSPKLPYF
PALNNNALSNLPIKCRARLAFKITKNTNCN
>Thupl.29377879s0006.1.p_66-148:. 
CPIDALKLGACVDLLGGLVHVGAGDPVVNKCCPVLQGIAELEAALCLCTTIRAKVLNLNI
ILPLALELFVQCGMTPPAGFTCP
>Thupl.29377879s0005.1.p_39-121:. 
CPIDALKLGACIDLLRHLVHIGIGDPAINKCCPLIQGVAEIEAALCLCTVIRAKLLDLNI
LLPLALQLFVQCGLTPPPGFTCP
>Thupl.29377324s0005.1.p_38-121:. 
SSCPLANPLSLNICVALLGVHVVVGDPHTVECCDILTGLGVDATICLCTAIHLKVLGLHV
DVPLALKLLVKCGGDMYMPNGLNC
>Thupl.29380879s0001.1.p_37-113:. 
QQQCDPRRLSECCEELQQMPQQCRCDAIQRVFEQEQEQEYGQDSNQGGRGRQQQQQQRQM
MERARELPSRCNVQPRR
>Thupl.29381248s0002.1.p_48-134:. 
CRDFMRGEQRQGQRGQGDQPPRRCCEELQQMPQQCRCDAIQRVFEQEQEQEYGVEFNQGG
RGRHQQQQQRQMMERARELPSRCNVQP
>Thupl.29380854s0033.1.p_24-110:. 
PCGILSVDLLPCLPYLRGRGGRPSPFCCNEIKQLNLAIRGKPAREDACRCILQQGRFYGI
NWNNAKLLPEFCKVNLPVPVSPNTDCS
>Thupl.29381749s0001.1.p_23-110:. 
IPCGLLSVELLPCLPYLRGRGGRPSPFCCNEVKQLNLGIRGKEAREDACTCILEQGRVYG
INWNNAKLLPEFCKVNLPIPLSPNTDCS
>Thupl.29380148s0046.1.p_23-110:. 
IPCGILTVELLPCLPYLRGRGGRPSGFCCSEIKRLNVEIRGTEARQGACRCILERGKLYG
INWNNARLLPEFCKVNLPVPVSPNTDCS
>Thupl.29381749s0002.1.p_23-110:. 
IPCGILSVELLPCLPYLRGRGGRPSPFCCNEVKQLNLGIRGKEAREDACTCILEQGRVYG
INWNNAKLLPEFCKVNLPLPLSPNTDCS
>Thupl.29381749s0004.1.p_15-102:. 
IPCGLLSVELLPCLPYLRGRGGRPSPFCCNEVKQLNLGIRGKEAREDACTCILEQGRVYG
INWNNAKLLPEFCKVNLPVPLSPNTDCS
>Thupl.29381749s0003.1.p_23-110:. 
IPCGILSVELLPCLPYLRGRGGRPSPFCCNEVKQLNLGIRGKEAREYACTCILEQGRVYG
INWNNAKLLPEFCKVNLPVPLSPNTDCS
>Thupl.29379370s0002.1.p_25-111:. 
VTCPAIASALTPCLGYIVNGGQVPPRCCDGVRKVNGMAKTVIDKQTACQCIKTAAATIKP
LPSSLTNLPKACGVNIGIPISLTTDCS
>38281_25-89:. 
VAPCLDYVQGNGKTPSSDCCKGLSSLVTTSPVCLCQLSEGKLNLSALGVTVDMKRALSLP
TVCKI
>69618_9-68:. 
LLPCLPFLQGQGSNPTQPCCNGLETVVKSNPACLCALVNSQLGNRINITLALSLPSLCNL

>411802_36-100:. 
LEPCLEFVKGEERSPSADCCSGLQQIHATKPECLCLLVSSSLGIAAVVPGINATLAQQVP
GICNV
>403556_36-100:. 
LEPCLEFVKGEERSPSADCCSGLQQIHATKPECLCLLVSSSLGIAAVVPGINATLAQQVP
GICNV
>39026_8-69:. 
LIPCLSYVQGQATQPAQGCCSGLKSIAGSNPACLCSLISANAGSIPGINSTLALELPAKC
NL
>403588_25-93:. 
CKNNIADLLPCQAAAQSETSTPSTECCTAVGKFKDDPACLCSTIAAAQAAGFTIDAPVAA
TIPKRCKLD
>443870_41-102:. 
PCITYIEGKRDLPGSRCCRGLHYIYQHSPVCLCELLSSTGGVTSTPGINITNAVMLPTHC
KL
>413193_24-91:. 
CSNNYSALLPCAAATRSATATPSAACCKVVEGFKSNPACLCSTIAAARAAGYSINEHNAE
SIPTRCKL
>425085_39-104:. 
DLADCRPYVSTGSTQTDPTAACCSELRNVGHSCLCDLLRDTKVPSDIDINRAVALPGKCS
LPGADS
>405720_20-104:. 
AGRVEAAQCNGSPAMLASCLPATQSSTSFPGAQCCSSLTRFRGNPDCLCSTMLTARQQFT
FSVPNAFTIPERCGYANEIPPHYKC
>402749_27-92:. 
CSNDFTALLPCQAATQDAQATPTAACCSVVEKFKDDPACLCSTIAAAKSAGISINEANAE
SIPTRC
>37562_8-45:. 
LQPCLAYVEGQVTAPSSDCCKGLLSVHTNRPVCLCILM
>446685_30-93:. 
LAGCLNAVSSSAGYPGSSCCTAVSHFKNDVNCLCSTLVAAKNAGVIRNMPNALTVPKRCG
FKNN
>49752_1-63:. 
LLPCMPAVKGSGSPPTPQCCSAIAELLKDDPICLCYVAADAAQRNDPNINATVALQLPAL
CNL
>445624_34-98:. 
LLDCQNAASDPSATPSGECCNRIRQYQNAPDCLCTMLLAARNAAQSTGLPFNLQAALSIP
AKCHV
>441550_38-96:. 
LQACLPAATGSGSVTSSCCSAMMAYRSNPSCLCSTLVYAKSQLSSINLNNALAIPKACG
>403297_39-102:. 
LEPCLPFVQYSGEKPTAVCCSVLRDVHNKSAPCLCRLIASEKNQPPTPGINLTLAFLLPD
ACHL
>444407_7-108:. 
LVFFFLVAAIVLADRASGACDATNNMGKLLPCRQAAVKNGKDPKQLAGCCDAVKPFSGSK
DAADCLCQSLLAAQKVDKTVDLHSAIAIPAKCGIPVQANLKC
>412994_25-97:. 
FLADIQPCIPAIKATGPRQAPTAACCDSISKTSQVCLCQAVSGPETPRAGLSVGKALVLP
LECGINVPSGTTC
>418877_703-794:. 
SMLLVVAVMAIAMYGASADYCDLTTLLPCLSSVIGDKPTPPSEECCAVVRVVDPDCVCGH
VGDDEGITGINVKLAAQIPKKCGRHVPKGFKC
>445517_14-110:. 
LAIAIATDGAAVDSSPPPPSSCDTARAIEALQDCRAAVDAKTGTGKPSAACCEELKKVGK
ICLCAIIKEPPRGVEIEKMRKGFVLSVSCEALGVPAF
>437676_14-109:. 
LAIAIATDGAAVDSPPPPSSCDTARAIEALQDCRAAVDAKTGTGKPSAACCEELKKVGKI
CLCAIIKEPPRGVEIEKMRKGFVLSVSCEAVGVPAF
>412899_42-103:. 
GLVGNCMTAVLIGTKPSSKCCKFVRAAQPDCVCPKITGDVTKVLKLSTALKIAKRCNREL
PH
>413655_39-102:. 
LMPCFAMLCHAFLEQQSREPSARCCSAVANSTQKEPPRCLCVFLDQLARAMNRTQPLQLP
SLCG
>412273_38-108:. 
CDSQVNGLAGNCMTAVLIGTKPSSKCCKFVRSAQLDCLCSKITKDVTKMITEHLLNTALK
IAKQCNWELPH
>430505_32-109:. 
GALASSCEESDFLYKSLPCVKGGTVMSTPSSQCCVAVRAMALECLCRLIVSATGASSEQT
VKNYVKTCKMKAPPGFKC
>39391_1-47:. 
PTKDCCDAILAADTRCVCRYVTPMVVRLVNMKRVVHIAATCGRNIPH
>412449_36-93:. 
QGHRAPTPACCDSISKISQVCLCQAVSGPETPKAGLSVGKALVLPLECGINVPSGTTC
>432314_146-192:. 
PPSAGCCRAARAVSNGCLCPKVTPQIAAAVNKQRIQAMASACNRPLP
>445118_170-243:. 
AVRGQDCNGLVTTVVSQCSGSYVNGSPPSAGCCGAARAVSDGCLCPKVTPQIADAVNKQR
IQAMASACNRPLPR
>421626_196-242:. 
PPSAGCCRAARAVSNGCLCPKVTPQIAAAVNKQRIQAMASACNRPLP
>427417_27-102:. 
VDCSAAQQAMFPCLSAAVGGNPPPPSVACCAAMKSVSKLEMCQCLVNQTSTVPGLNMTAA
RNIPANCNISAAADCS
>99497_39-87:. 
TNPSPACCSFMRKITLECVCPRITSDVTKYISLSSILTIAKICHRTLPH
>99708_39-87:. 
TNPSPACCSFMRKITLECVCPRITSDVTKYISLSSILTIAKICHRTLPH
>413644_42-74:. 
CAPCVQFGSVKNSPDASCCKAVKLLSLDCLCSM
>Medtr1g040330_LTP1.2_28-116:. 
PSCPQVQQTLAPCIPYLTNPGPPPPPDPCCNGYKTLDGQIKTPEDIQDVCYCLKPIVENPKLNISALASLPKDCGMDMGYVISPDMDCS
>Medtr1g040335_LTP1.3_28-116:. 
PSCPEVQQTLAPCGPYLIQPGPPPPPEPCCNGVKTLNDQARTQQDRRDVCGCLKSIVANPKLNLPAVASLPKDCGVDIGYVISPDMDCS
>Medtr2g062600_LTP1.4_25-112:. 
ISCSDVIKDLKPCVSYLVSGSGQPPAACCSGAKALASAVSTSEDKKAACNCIKSTSKSIKINSQLAQALAGNCGINTPITISPDADCS
>Medtr3g046350_LTP1.5_31-114:. 
ISCSEAISSLLPCLPFLEGSLPATPSSDCCTGATNLFNKANTIPARKSVCQCLQNASPKLWIHSERAKQLPKLCHINLFFPIDK
>Medtr3g046443_LTP1.6_32-126:. 
ISCSAESIPAVFMALYQCLPFLEGSPPATPSSDCCVGATNLFQKANTTYSRRYICQCIKNIVSAGVPLVSERAKQFPQLCHISEQVPIDPKIDCN
>Medtr3g046515_LTP1.7_31-119:. 
VSCTSALFSLLPCLPFLQGVGPATPTSYCCAGANDLNQKADSTQSRRDVCNCLKPAASRFGVKSDRSTQLPKLCNITLNVPFDPSVDCN
>Medtr3g046530_LTP1.8_31-119:. 
VSCTSALFSLLPCLPFLQGVGPATPTSYCCAGANDLNQKADSTQSRRDVCNCLKPAASRFGVKSDRSTQLPKLCNITLNVPFDPSVDCN
>Medtr3g046540_LTP1.9_31-119:. 
VSCTSALFSLLPCLPFLQGVGPATPTSYCCAGANDLNLKADSTQSRRDVCNCLKPAASRFGVKSDRSTQLPKLCNITLNVPFDPSVDCN
>Medtr3g046580_LTP1.10_51-119:. 
GPATPTSYCCAGANDLNQKADSTQSRRDVCNCLKPAASRFGVKFDRSTQLPKLCNITLNVPFDPSVDCN
>Medtr3g046590_LTP1.11_51-119:. 
GPATPTSYCCVGANDLNQKADSTQSRRDVCNCLKPAASRFGVKSDRSTQLPKLCNITLNVPFDPSVDCN
>Medtr3g056640_LTP1.12_31-119:. 
VSCTSALFSLLPCMPFLQGVGPATPTSYCCAGANDLNQKANTTQIRRDVCNCLKPAASRFGVNPDRSKQLPHLCNITLSVPFDPSVDCN
>Medtr3g464110_LTP1.13_92-172:. 
SLLPCLPFLQGVGPATPTSYCCAGITDLNQKANTTQIRRDVCNCLKPAASRFGVNPDRLKQLPTLCNITLNVPFDPSVDCN
>Medtr3g464130_LTP1.14_18-106:. 
VSCSSALFSLLPCLPFLQGVGPATPTSYCCAGANDLNQKANTTHIRRDVCNCLKPSASRFGVNPDRSKQLPTLCNITLNVPFDPSVDCN
>Medtr3g467100_LTP1.15_24-111:. 
LTCEQTTIYLTPCIPYGMLGGSVSPLCCQGIHSINAAYKNGDDRRVACHCIQDTAAKIPLIDYTRINQIGELCGSKCPFKVYPSTDCN
>Medtr4g027800_LTP1.16_25-111:. 
ISCGTVTSALGPCIGYLKGGPGPSPACCGGVKRLNGAAATTPDRQAACNCLKQAAGAISGLNTAAASALPGKCGVNIPYKISTSTNC
>Medtr4g027840_LTP1.17_25-111:. 
ISCGTVTSALGPCIGYLKGGPGPSPACCGGVKRLNGAAATTPDRQAACNCLKQAAGAISGLNTAAASALPGKCGVNIPYKISTSTNC
>Medtr4g028180_LTP1.18_31-123:. 
SCGPVVTSLYPCVSYIMNGGNTVPAAQCCNGIRNLNTMAQTTNDRRAVCTCIKNAVSQSGFSYTNLNLNLAAGLPRKCGVNIPYQISPNTDCN
>Medtr4g028190_LTP1.19_30-117:. 
LSCLQVETKLMPCVPYVTGNGGYVPQPCCDGVKAINNQAVTKSDRQAACRCIKTATSAIHGLNMDILAGLPSKCGVHLPYTLGPSTTC
>Medtr4g028250_LTP1.20_29-115:. 
CDLVKITLADCLDYLTGGVKDPSSLCCDGVKELSTRANTTAIRQKACNRAKDIAMHTSNFNNLRGSGLGLRCSTLLPFPISSNADCT
>Medtr4g028310_LTP1.21_34-114:. 
IKPCFIYLLTDFDFPEIEPDCCNAVKKVDDAAITKRDRRETCSCLKQLASNIFHLDVDKGDRLFGLCEAKIHYKINPNAEC
>Medtr4g028360_LTP1.22_30-110:. 
LTPCYPFLIGSISVATPHCCEAVKEVDDDAKDYDDRLETCDCLRDMALSFKKDFNVENGAALFALCGIQTPYQISRDINCT
>Medtr4g029210_LTP1.23_25-111:. 
ITCPQVSSNLVPCVTYLQSGGAVSTRCCNGVRNIVSAARTTADRRVTCNCLKSAAAAYRRINQGYAAALPGKCRVYLPFKISASFNC
>Medtr4g029350_LTP1.24_27-113:. 
TCGQLIDSLIPCITYLQGGPGPSAACCGGVKKLNAAANTGPARKAACNCLKSAAGTIARLNNNQAAALPGKCGVKIPYKFSTSTNCN
>Medtr4g029390_LTP1.25_26-113:. 
VTCGQVVGFLTPCITYLQGGPGPSAACCGGVKKLNGAANTGPARKTACNCLKRAAGNIARLNNNQAAALPGKCGVNIPYKFSTSTNCN
>Medtr4g428370_LTP1.26_82-168:. 
ITCGTVTGSLAPCIGYLKGGSGPSAACCGGVKRLNSAATTTPDRQAACNCLKSAAGAISGLNPNIAAGLPGKCGVNIPYKISTSTNC
>Medtr7g072720_LTP1.27_30-117:. 
PCCDVKPALDACKNFAMHGGACVPKDCCYEALKLKNNIIDSHHHTIAACHCIQDAAKKLPHINAAAFASIPEGCGILLPFNFRLDMNC
>Medtr7g072730_LTP1.28_29-117:. 
TCNEVTDTLYPCAGYATTPGDDPPPAGCCGGLKDIKDKATTTPERQSVCECLKTNVLRIPGVNPDTVAALPEKCDVPLPYQIKADFDCS
>Medtr7g072760_LTP1.29_32-119:. 
CKNVAESIIPCVEYIMTPDASNPPAPCCNGMTSLAGQVQALPERQFACRCIKDGIFDLPDLNLAALAALPNNCGVDLRFQITPDMDCD
>Medtr7g072810_LTP1.30_30-111:. 
CRDVVETILPCIEYITTPGASTLPAPCCNGMKSLNGEPQYVCRCLKETFFVLPGLNLAALAALPKNCGVNLPYQITPDMNCD
>Medtr7g072830_LTP1.31_28-117:. 
IACNDLLETLYPCVEFITSPGFSDPSSPCCDGIKRINDEAITTLDRQNVCKCLKPVVPVLPGLNPDNFATLPDKCGVNLLFSISPHMNCN
>Medtr7g072900_LTP1.32_28-116:. 
PSCPAVAQTLTPCLPHVSNPGPSPPQPCCNRVKTLNSQAKTTQDRHHVCGCLKSLMAGIPGLNLPAFASVAKDCGVDIGYIISPNTDCS
>Medtr7g072930_LTP1.33_28-116:. 
LSCPQVQLTVVPCLGYLRNPGPSVPAPCCNGLRGLNNQAKTTPERQSVCRCLKTTAQSLSGLNVPALATLPKKCGVNLPYKISTAIDCN
>Medtr7g072960_LTP1.34_30-102:. 
CPQVQLTVVPCLGYLRNPSPSVPAPCCNGIRALNNQAKTTPDLSGLNFAAAAAVPRKCGVNLPYKISPAIDCN
>Medtr7g072980_LTP1.35_29-117:. 
SCPEIEQTLTPCLEYVTHPGSPPPPEPCCNAVKAIHGQTHTPQDRRDCCSCVKSMIGDIPGLNLPAAASMAKDCGVDLGYEISPDMDCS
>Medtr7g072987_LTP1.36_68-126:. 
PCLGYLRNPGPSVPAPYCNGIKGLNNQVKTTHDRQSVCRCLKSTALSLSGLNLPAALLL
>Medtr7g072993_LTP1.37_28-118:. 
PSCPEVQQTLAPCVPYVTHPGPPISPPPPCCNAVKTLNGQSKTTQDRRDVCGCLKSMMGGIPGLNLPAIASLPKDCGVDIGYIISPNMDCN
>Medtr7g073030_LTP1.38_28-116:. 
ITCPDADITLKSCLPYVAHPTQWPPLECCTAVLGLTARAVTREDRQAVCKCLLGLMNGIPGLDLTAFAAVPILCAANIGYIIRPNMDCN
>Medtr7g073060_LTP1.39_28-116:. 
ITCPDTDITLTACLSYVAYPNPPPPQPCCDAVLDVTAQARTREDRQAVCSCLKGLMIGIPGLDLTALAALPKVCGANIGYEISPGMDCS
>Medtr7g073100_LTP1.40_28-116:. 
ITCRDAAITLMGCLPYVAHPTPSPPQNCCAAVLDVTGQAITREDRQAVCSCLKGLMNGIPGLDLTALASLPKVCGANIGYEISPDMDCS
>Medtr7g073120_LTP1.41_29-118:. 
LTCDEVKQNLTPCLPYVTNPHTLSPPDQCCNGVKTVNDNAQIKPDRQDVCRCLKSLLTGVPGLNGTVASTLPSDCGINFRCPIGPDMDCD
>Medtr7g073130_LTP1.42_28-115:. 
PSCPAVQQTLTTCLLYATNPHGPPPEPCCNGIKTLHGQSQTPLDRRDVCGCLKSMMTNLKLNLPAVATLPKECGVDLGYVISPDMDCS
>Medtr7g073150_LTP1.43_28-116:. 
LSCGQIQLTVAPCIGYLRTPGPSVPAPCCNGIRSVYYQAKTTADRQGVCRCLKSTTLSLPGLNLPALAGAPAKCGVNVPYKVAPSIDCN
>Medtr7g073170_LTP1.44_28-115:. 
LSCGQVLSTLYPCLGYIRNPGASVPAPCCNGIRIVNDEAKNTSDRQSVCRCLKSTIVLPGINLDALANLPTNCGVNLPYKITPDIDCN
>Medtr7g451500_LTP1.45_9-96:. 
DCEEAKTSILPCIGYLIGEDDHPSIACCNGVKDLKSSVPTKGDRHKACECLKKTSSHFHNIRDDLNALLPKRCGVDLNFTINKSIKCD
>Medtr1g109650_LTP2.1_27-92:. 
CNALQLSACANAIISSNPPSAICCSKLKEQKPCLCQYLKDPNLKKFVNSPNAIKVSDACGSPFPIC
>Medtr4g077720_LTP2.2_34-66:. 
LCQYLKDPNLKKLVSSPNAIKVADACGSPFPIC
>Medtr6g082480_LTP2.3_27-92:. 
CSPVQLSSCVSAITSSTPPSNLCCSKIKEQRPCLCQYMKNPNLRKFVNTPNARKVANTCGTPFPRC
>Medtr7g007440_LTP2.4_33-98:. 
CTPVEFSPCLGSITTSSPPTSACCQKLREQRPCLCGYLKNPSLKKYIYSPGARRVASSCGVPFPTC
>Medtr7g082590_LTP2.5_29-93:. 
CDPNELLPCAGAIIFNSTPSAECCSKLREQTPCFCEYIRDPDYSQYVNSPRAREVASACNVVIPN
>Medtr7g082640_LTP2.6_29-94:. 
CSPIELSPCLGAITSNAPPSTNCCSKLREQRPCLCGYIKNPNLRQYVNSPGSKRVASACNVVIPNC
>Medtr1g101360_LTPc_34-90:. 
CPTQLSNLNVCAPFVVPGSPNTNPSPDCCTALQSTNPDCLCNTLRIASQLTSQCNLP
>Medtr3g055250_LTPd.1_23-91:. 
CSIDTNKLDVCHDAITGKRPPKPTTKCCALIKKADLSCLCRYKSLLPALGINPTKALALPKKCGRKTPP
>Medtr4g069170_LTPd.2_29-104:. 
CQMTNKGLKACEPYVSGVKIAAFQIPSDACCHATAKADLECLCSYKDSGLLSFYGIDPDQAMDLPVKCKLVDSFNC
>Medtr4g069200_LTPd.3_28-98:. 
CNLTREERETCEPYVSGENSVDATRKTFKACCSVMAKADLECFCRYKNSILLSYYGIDPKLALELPVKCKL
>Medtr4g069210_LTPd.4_29-89:. 
CNLTRKERMACESYIVHHDPSPTCCYAITKADFQCFCEYKKNGWIVFYGILPRITLEIPVK
>Medtr4g069220_LTPd.5_29-98:. 
CHMTKQGLKACAPYVSGDNSVNGQKPSDVCCSAIAKADLQCLCRYKDSGLLSFYGIDPNQAMELPVNCKL
>Medtr4g076150_LTPd.6_10-104:. 
LTILVVFGTLLYNTNQVSGQCGGSLPDLISQCSKFVEKSGPNIPPSPGCCAVMRNFDVPCACNLITKEMEKFVSVQKAISVARSCGLKVPAGMQC
>Medtr4g077180_LTPd.7_10-104:. 
LTILVVFGTLLYNTNQVSGQCGGSLPALISECSKFVQKSGPKIAPSPGCCAAIRSFDVPCACKLITKEAEKFVSVPKAISVARSCGVKLPAGMQC
>Medtr5g093780_LTPd.8_28-99:. 
CGGNIPSIISQCKRFVEKDGPKIPPSKPCCAALKGANVPCYCKYVTPSIESIISIDKALYVAKTCQLQNIPT
>Medtr5g093800_LTPd.9_28-99:. 
CGGDLNGIVYHCKPFVKKEGPYVPPSKECCTALNGANALCYCQYVTPKLERNISIEKALNIAGYCNCQDIPT
>Medtr5g093820_LTPd.10_28-102:. 
CGGDLNGIVYHCKPFVLKDGPTLPPSDLCCNALNGVDVSCYCQYVTPRLMQNISIDKALNVARNCELQDIPTGKC
>Medtr5g094210_LTPd.11_31-102:. 
CNIDPNDLKQSCSKFVTGRNPPRADEACCGVLRRANLPCLCGYKSALTYYGINAKKALALPGQCGLQTPSNC
>Medtr7g052640_LTPd.12_32-104:. 
CNMNEDGLDACKPSVTQPYPAKPSTECCKALTGADLQCLCSYKNSAELPLLGIDPTLAASLPKECDLTPPSNC
>Medtr7g065160_LTPd.13_42-102:. 
LIPCASAAKDENASVSQSCCAQVKKLGQNPSCLCAVMLSNVAKMSGANPQIAVTIPKRCNL
>Medtr7g065210_LTPd.14_42-101:. 
LAPCASAAQDENASVSQTCCAQTKKLGQNPSCLCAVLLSNVAKMSGVNPQIAVTIPKRCN
>Medtr7g083580_LTPd.15_41-104:. 
LLECAEYIQILGPEIPPSYACCAVMKTADIPCLCKHIPRNIEVIISMKKFVDAAHTCGSEIPPP
>Medtr3g027590_LTPe_45-97:. 
CRGAVAPFSPIPPNDSCCNALRALGQPCLCVLVNGPPISGVDRNMASQLPDKC
>Medtr1g071720_LTPg.4_29-114:. 
STPCTTSMISSFTPCANFITGSTNYNGLITPSSSCCDSLQSMMSTSMDCACLLITANVPFQLPPINRVLSFFLPQSCNLNGLHAQC
>Medtr1g103420_LTPg.5_14-111:. 
LVINIVMAGPANAQINTPCNPSTISTLFTPCMGFLTGSSANGTSPTTECCGALKSLTSSGMNCLCLLVTASVPFKIPINRTLAISLPRACNMPGVPVQ
>Medtr1g103450_LTPg.6_35-96:. 
LMPCLGYVRGNSPTPTAGCCTQLANVVKSQPECLCLIIGSDLGSSLGINKTLALALPAACNV
>Medtr1g103470_LTPg.7_35-95:. 
LLSCLDYVTGNSSAPTIGCCTQLANVVKSQPECLCLIIGGKGSSLGINQTLALALPAACNV
>Medtr1g103490_LTPg.8_35-97:. 
LSPCLDYITGKSSTPTSGCCTQLASVVKSQPQCLCQVLDGGGSSLGIKVNQTQALALPSACNV
>Medtr2g008560_LTPg.9_35-110:. 
LVLAMTDCFSFLTNGSTLTQPEGSCCNGLKTIVNTAPSCLCGAFKGNAHLGVVLNVSKALTLPFACKVSAPSISNC
>Medtr3g079210_LTPg.10_30-130:. 
LAQSPAPETAVLAPSPADDGCLMALTNMSDCLTFVEDGSKLTKPDKGCCPELAGLIDGNPICLCKLLGSNTADSFGIKINVNKALKLPTICGVTTPPVSAC
>Medtr3g083760_LTPg.11_38-101:. 
LASCLPYVGGSANTPTIDCCTNLKQVLNNTKKCICILIKDSNDPKLGFPMNATLAVQLPNACHI
>Medtr3g085210_LTPg.12_41-105:. 
PCLDFATGKAPTPKKECCDAANSIKATDPECLCYIIQQTHKGSPESKSMGIQEDKLLQLPTVCHV
>Medtr4g011070_LTPg.13_34-96:. 
LAPCLNYLSGTKNPPDSCCDPLKSMIESDATCLCSLVSNKGTRQAEKAGINISDAQSLPGRCG
>Medtr4g101780_LTPg.14_35-95:. 
LIPCADYLNSTKPPSSCCDPIKKTVETELTCLCNLFYAPGLLATFNINTTQALALSRNCGV
>Medtr5g006940_LTPg.15_12-111:. 
VVLAVVTAMAAPAYAQITTPCNMSMISSTISPCLSFLTNSSGNGTSPTADCCNAIKTLTSGSKDCMCLIATGNVPFALPINRTLAISLPRACNLPGVPLQ
>Medtr5g006950_LTPg.16_35-97:. 
LSPCLNYITGNSSTPSSGCCSNLASVVSSQPLCLCQVLGGGASSLGISINQTQALALPGACKV
>Medtr5g011950_LTPg.17_5-91:. 
VLMVVISMSVISLVDAQVLPPCADQILLPCIDYINSTQPPDICCNPIKDLYATHKTCFCQLIAAYGLFEAFGLKITQVFQVIYLCGI
>Medtr5g011960_LTPg.18_34-102:. 
LLPCIEYANSTSHSIQDIYPPDICCTAIKDVFDATQETCFCQLVYTPGLFEAFGVKFTVGYRILRTCGV
>Medtr5g011980_LTPg.19_35-109:. 
PPCAGDKMLPCTDYLNSTHPPDICCNPIKEIFEATHDYTCFCQISTPGLLESFGVKLALAVKVVNSCGVKFDPTS
>Medtr5g070360_LTPg.20_42-105:. 
MADCLSFVTNGSTTTKPEGTCCSGLKSVLKTAPSCLCEAFKSSAQFGVVLNVTKATSLPAACKV
>Medtr6g069860_LTPg.21_57-118:. 
LLPCQPFLKAPNDPPPTCCDPLKEMVTNSSDCLCQFINNPTMILSLEVSKDDIMKLPKACGI
>Medtr6g084630_LTPg.22_1-58:. 
MPFVQGAVSTPATGCCSNLEQLYSQEPHCLCFLFNNTTFTSFPINRTLALQIPTFCNL
>Medtr7g014880_LTPg.23_42-104:. 
LTTCLPYLGGSANSPTSDCCSGLIQSTKNNKKCICIIIKDRDDPDLGLKINITLALGLPSLCN
>Medtr7g095230_LTPg.24_38-102:. 
LSPCLDYITGQTSTPSSGCCSQLASVVGSQPQCLCEVVDGGASSIAASLNINQTRALALPMACNI
>Medtr7g095250_LTPg.25_4-77:. 
STFTPCANIITGSTNNGLVPSTTCCDSLRSLMSTNMDCACLMMSSNAQIFQLPINQVLAISLSQACNINGASVQ
>Medtr8g085560_LTPg.26_43-105:. 
LAGCLPFVTNQAKSPTIDCCTGVKEVVDKSKRCLCILIKDHDDPNLGLTINVTLALKLPNDCN
>Medtr8g446830_LTPg.27_41-104:. 
LASCLPYVEGEGKTPAPDCCDGLKTLLKTNKKCLCVIIKDRNDPDLGGIVINVTLALNLPTVCN
>LOC_Os01g12020_LTPI.1_30-119:. 
VQCGQVMQLMAPCMPYLAGAPGMTPYGICCDSLGVLNRMAPAPADRVAVCNCVKDAAAGFPAVDFSRASALPAACGLSISFTIAPNMDCN
>LOC_Os01g60740_LTPI.2_29-117:. 
ISCSAVYNTLMPCLPYVQAGGTVPRACCGGIQSLLAAANNTPDRRTICGCLKNVANGASGGPYITRAAALPSKCNVSLPYKISTSVNCN
>LOC_Os03g59380_LTPI.3_35-121:. 
SCGDAVSALAPCGPFLLGGAARPGDRCCGGARALRGMAGTAEARRALCRCLEQSGPSFGVLPDRARRLPALCKLGLAIPVGAATDCS
>LOC_Os05g40010_LTPI.4_38-126:. 
LSCSTVYNTLLPCLPYVQSGGAVPAACCGGIRSVVAAARTTADRRAACTCLKNVAAGAAGGPYISRAAGLPGRCGVSVPFKISPNVNCN
>LOC_Os06g06340_LTPI.5_34-122:. 
CGLAETAFGECTAYVAGGEPAVSRRCCRALGDIRDLAATAAERRAVCACILSEMLAAGDGRVDSGRAAGLPAACNVRVGFIPTSPNFNC
>LOC_Os06g34840_LTPI.6_33-122:. 
VSCSDVVADVTPCLGFLQGDDDHPSGECCDGLSGLVAAAATTEDRQAACECLKSAVSGQFTAVEAAPARDLPADCGLSLPYTFSPDVDCS
>LOC_Os08g03690_LTPI.7_48-136:. 
VTCGDVDASLLPCVAYLTGKAAAPSGDCCAGVRHLRTLPVGTAERRFACDCVKKAAARFKGLNGDAIRDLPAKCAAPLPFPLSLDFDCN
>LOC_Os11g02350_LTPI.9_31-118:. 
SCGDVTSSIAPCLSYVMGRESSPSSSCCSGVRTLNGKASSSADRRTACSCLKNMASSFRNLNMGNAASIPSKCGVSVAFPISTSVDCS
>LOC_Os11g02400_LTPI.12_28-115:. 
ITCGQVGSAIAPCISYVTGRGGLTQGCCNGVKGLNNAARTTADRQAACRCLKTLAGTIKSLNLGAAAGIPGKCGVNVGFPISLSTDCS
>LOC_Os11g24070_LTPI.14_26-114:. 
ITCGQVNSAVGPCLTYARGGGAGPSAACCNGVRSLKSAARTTADRRTACNCLKNAARGIKGLNAGNAASIPSKCGVSVPYTISASIDCS
>LOC_Os12g02300_LTPI.16_31-118:. 
SCGDVTSSIAPCLSYVMGRESSPSSSCCSGVRTLNGKASSSADRRTACSCLKNMASSFRNLNMGNAASIPSKCGVSVAFPISTSVDCS
>LOC_Os12g02310_LTPI.17_27-114:. 
ISCGQVNSAVSPCLSYARGGSGPSAACCSGVRSLNSAATTTADRRTACNCLKNVAGSISGLNAGNAASIPSKCGVSIPYTISPSIDCS
>LOC_Os12g02320_LTPI.18_26-113:. 
ITCGQVNSAVGPCLTYARGGAGPSAACCSGVRSLKAAASTTADRRTACNCLKNAARGIKGLNAGNAASIPSKCGVSVPYTISASIDCS
>LOC_Os12g02330_LTPI.19_28-114:. 
ITCGQVGSAIAPCISYVTGRGGLTQGCCNGVKGLNNAARTTADRQAACRCLKTLAGTIKSLNLGAAAGIPGKCGVNVGFPISLSTDC
>LOC_Os12g02340_LTPI.20_28-115:. 
ITCGQVGSAIAPCISYVTGRSGLTQGCCNGVKGLNNAARTTADRQAACRCLKSLAGSIKSLNLGTVAGVPGKCGVNVGFPISLSTDCN
>LOC_Os01g49640_LTPII.1_38-103:. 
CDPLALRPCAAAILWGEAPSTACCAGLRAQKRCLCRYAKNPDLRKYINSQNSRKVAAACSVPAPRC
>LOC_Os01g49650_LTPII.2_44-112:. 
CDLMQLSPCVSAFSGVGQGSPSSACCSKLKAQGSSCLCLYKDDPKVKRIVSSNRTKRVFTACKVPAPNC
>LOC_Os03g02050_LTPII.3_31-95:. 
NAGQLTVCTGAIAGGARPTAACCSSLRAQQGCFCQFAKDPRYGRYVNSPNARKAVSSCGIALPTC
>LOC_Os05g47700_LTPII.4_29-94:. 
CDALQLSPCASAIIGNASPSASCCSRMKEQQPCLCQYARDPNLQRYVNSPNGKKVLAACHVPVPSC
>LOC_Os05g47730_LTPII.5_30-96:. 
CTPTQLTPCAPAIVGNSPPTAACCGKLKAHPASCFCQYKKDPNMKKYVNSPNGKKVFATCKVPLPKC
>LOC_Os06g49190_LTPII.6_30-92:. 
CNPSALSPCMSAIMLGAAPSPGCCVQLRAQQPCLCQYARDPSYRSYVTSPSAQRAVKACNVKA
>LOC_Os10g36070_LTPII.7_34-99:. 
CDPGLLSPCAAPIFFGTAPSASCCSSLKAQQGCFCQYAKDPTYASYINSTNARKMIAACGIPLPNC
>LOC_Os10g36090_LTPII.8_34-99:. 
CDPGLLSPCAAPIFFGTAPSASCCSSLKAQQGCFCQYAKDPMYASYINSTNARKMIAACGIPLPNC
>LOC_Os10g36100_LTPII.9_16-81:. 
CDPGLLSPCAAPIFFGTAPSASCCSSLKAQQGCFCQYAKDPTYASYINSTNARKMIAACGIPFPNC
>LOC_Os10g36110_LTPII.10_33-100:. 
CDPGKLSACAVPIFFGTAPSKSCCSNLRAQEKDGCFCQYARDPMYASYINSTNARNTIAACGIAFPSC
>LOC_Os10g36160_LTPII.11_27-94:. 
CDPEQLSACVSPIFYGTAPSESCCSNLRAQQKEGCLCQYAKDPTYASYVNNTNARKTIAACGIPIPSC
>LOC_Os10g36170_LTPII.12_26-91:. 
CNAGQLAICAGAIIGGSTPSASCCSNLRAQRGCFCQYARNPAYASYINSANARKTLTSCGIAIPRC
>LOC_Os11g40530_LTPII.13_44-109:. 
CNPTLLTPCAGPALFGGPVPPACCAQLRAQAACLCAYARSPNYGSYIRSPNARRLFAVCGLPMPQC
>LOC_Os08g43290_LTPIII.1_34-78:. 
CVPQLNRLLACRAYAVPGAGDPSAECCSALSSISQGCACSAISIM
>LOC_Os09g35700_LTPIII.2_31-90:. 
CAAQLTQLAPCARVGVAPAPGQPLPAPPAECCSALGAVSHDCACGTLDIINSLPAKCGLP
>LOC_Os01g68580_LTPIV.1_37-111:. 
CGVDADRMAADCGSYCRAGSRERAPRRECCDAVRGADFKCLCKYRDELRVMGNIDAARAMQIPSKCRIKGAPKSC
>LOC_Os01g68589_LTPIV.2_29-102:. 
CGVDRSAVALCRSYCTVGSAEKAPTKECCKAVANADFQCLCDRRDMLRNLENIDADRATQIPSKCGVPGASSSC
>LOC_Os07g18750_LTPIV.3_30-101:. 
CNMSNDEFMKCQPAAAATSNPTTNPSAGCCSALSHADLNCLCSYKNSPWLSIYNIDPNRAMQLPAKCGLTMP
>LOC_Os07g18990_LTPIV.4_27-101:. 
CNLSDAGLQACKPAAAVRNPADTPSSECCDALAAADLPCLCRYKGSAGARVWVRFYGIDLNRAMTLPGKCGLTLP
>LOC_Os01g62980_LTPV.1_43-101:. 
LAPCAAATQNPRAAVPPNCCAQVRSIGRNPKCLCAVMLSNTARSAGVKPAVAMTIPKRC
>LOC_Os04g33920_LTPV.2_40-101:. 
LAPCASAAKDPKSTPSSGCCTAVHTIGKQSPKCLCAVMLSSTTRNAGIKPEVAITIPKRCNI
>LOC_Os05g06780_LTPV.4_42-102:. 
LAPCVSAADDPQSAPSSSCCSAVHTIGQSPSCLCAVMLSNTARVAGIKPEVAITIPKRCNM
>LOC_Os01g58650_LTPVI.1_38-113:. 
CSSDVQDLMANCQDYVMFPADPKIDPSQACCAAVQRANMPCVCNKVIPEVEQLICMDKVVYVVAFCKKPFQPGSNC
>LOC_Os01g58660_LTPVI.2_27-102:. 
CSRDLQDLIMECQKYVMNPANPKIEPSNACCSVIQKANVPCLCSKVTKEIEKIVCMEKVVYVADYCKKPLQPGSKC
>LOC_Os10g05720_LTPVI.3_42-101:. 
CYKFVEKDGPKLQPSPDCCTSMKGVNVPCVCTYLGSPGVRDNINMDKVFYVTKQCGIAIP
>LOC_Os11g29420_LTPVI.4_40-113:. 
CEKDLDLLMGSCEGYLRFPAEAKAAPSRACCGAVRRVDVGCLCGMVTPEVEQYVCMDKAVYVAAYCHRPLLPGS
>LOC_Os11g37280_LTPVII.1_30-111:. 
TTCVASLLELSPCLPFFKDKAATAAPEGCCAGLSSIVKGEAVCLCHIVNHTLERAIGVDIPVDRAFALLRDVCRLSPPADII
>LOC_Os06g49770_LTPVIII.1_35-112:. 
GAAAGVPSCASKLVPCGGYLNATAAPPPASCCGPLREAAANETACLCAILTNKAALQAFGVAPEQGLLLAKRCGVTTD
>LOC_Os03g44000_LTPY.1_30-123:. 
TCEQLESVARSCTGYLKRSLIFLNDACCDGAESVYDALTTDAAVDLGFVCRCLRGFVISESLRPYLYRVANLPRLCRFKDRGPIPYNNSTIHDC
>LOC_Os07g27940_LTPY.2_32-118:. 
LHCGTVTSLLSGCAAFVRGHGGGAQLPSPGTPCCDGVAGLYAVAADSADNWRAVCRCMARLVRRHSSNASAIALLPGVCGVVSPWTF
>LOC_Os11g34660_LTPY.3_46-107:. 
LASCARYMNGTSMPPDGCCEPFRHSVVKEQRCLCDLLASPEIFKAFDIKESSFHDLANRCGL
>AT2G15050_LTP1.1_27-119:. 
LSCGEVNSNLKPCTGYLTNGGITSPGPQCCNGVRKLNGMVLTTLDRRQACRCIKNAARNVGPGLNADRAAGIPRRCGIKIPYSTQIRFNTKCN
>AT2G15325_LTP1.2_30-117:. 
PCEEATNLLTPCLRYLWAPPEAKPSPECCSGLDKVNKGVKTYDDRHDMCICLSSEAAITSADQYKFDNLPKLCNVALFAPVGPKFDCS
>AT2G18370_LTP1.3_26-113:. 
ISCSVVLQDLQPCVSYLTSGSGNPPETCCDGVKSLAAATTTSADKKAACQCIKSVANSVTVKPELAQALASNCGASLPVDASPTVDCT
>AT2G38530_LTP1.4_28-115:. 
SCGTVNGNLAGCIAYLTRGAPLTQGCCNGVTNLKNMASTTPDRQQACRCLQSAAKAVGPGLNTARAAGLPSACKVNIPYKISASTNCN
>AT2G38540_LTP1.5_27-115:. 
LSCGSVNSNLAACIGYVLQGGVIPPACCSGVKNLNSIAKTTPDRQQACNCIQGAARALGSGLNAGRAAGIPKACGVNIPYKISTSTNCK
>AT3G08770_LTP1.6_21-110:. 
VSCNTVIADLYPCLSYVTQGGPVPTLCCNGLTTLKSQAQTSVDRQGVCRCIKSAIGGLTLSPRTIQNALELPSKCGVDLPYKFSPSTDCD
>AT3G51590_LTP1.7_26-113:. 
IQCGTVTSTLAQCLTYLTNSGPLPSQCCVGVKSLYQLAQTTPDRKQVCECLKLAGKEIKGLNTDLVAALPTTCGVSIPYPISFSTNCD
>AT3G51600_LTP1.8_27-115:. 
ISCGAVTGSLGQCYNYLTRGGFIPRGCCSGVQRLNSLARTTRDRQQACRCIQGAARALGSRLNAGRAARLPGACRVRISYPISARTNCN
>AT4G33355_LTP1.9_29-116:. 
IACPQVNMYLAQCLPYLKAGGNPSPMCCNGLNSLKAAAPEKADRQVACNCLKSVANTIPGINDDFAKQLPAKCGVNIGVPFSKTVDCN
>AT5G44265_LTP1.10_46-124:. 
CLDFLTGYYYKPGKKCCVHIVKLNIIAKHKKENPRLLCNCVEMMTRGYTPPMLADKIQQLPLLCNTHLSFPISSSMDCS
>AT5G59310_LTP1.11_25-108:. 
ITCGTVASSLSPCLGYLSKGGVVPPPCCAGVKKLNGMAQTTPDRQQACRCLQSAAKGVNPSLASGLPGKCGVSIPYPISTSTNC
>AT5G59320_LTP1.12_25-112:. 
ISCGTVAGSLAPCATYLSKGGLVPPSCCAGVKTLNSMAKTTPDRQQACRCIQSTAKSISGLNPSLASGLPGKCGVSIPYPISMSTNCN
>AT5G59330_LTP1.13_25-66:. 
ISCGTVVSNLAPCANYLSKGGVVPDLCCEGVEKLNGVAQTMP
>AT5G62065_LTP1.14_29-117:. 
DCAAVGTLISSCTEFVNYGYPDPIPGSSCCDAMTVIGTYSDSSEKRKWLCNCFMDLINVYNSNATAISTLSGFCGVVLGFTIDPNTDCN
>AT1G07747_LTP2.2_29-92:. 
CVVTDLKACLPDIIGETPPSTKCCTKLKDKKSCFCEYLKNPLIAPYMTSAKQVLEACGVPVPVC
>AT1G43665_LTP2.3_34-96:. 
CIVTDLQVCLSALETPIPPSAECCKNLKIQKSCLCDYMENPSIEKYLEPARKVFAACGMPYPR
>AT1G43666_LTP2.4_32-95:. 
CDFTKFQVCKPEIITGSPPSEECCEKLKEQQSCLCAYLISPSISQYIGNAKRVIRACGIPFPNC
>AT1G43667_LTP2.5_35-98:. 
CTVTELQPCLPSVIDGSQPSTQCCEKLKEQNSCFCDYLQNPQFSQYITAAKQILAACKIPYPNC
>AT1G48750_LTP2.6_29-94:. 
CSPMQLASCAAAMTSSSPPSEACCTKLREQQPCLCGYMRNPTLRQYVSSPNARKVSNSCKIPSPSC
>AT1G64235_LTP2.7_39-100:. 
CEESRIQTCLDVVNSGLKISTECCKFLKEQQPCLCDVTKTSKIKTNVLSSRLKSCGIHNLKC
>AT1G66850_LTP2.8_37-102:. 
CDARQLQPCLAAITGGGQPSGACCAKLTEQQSCLCGFAKNPAFAQYISSPNARKVLLACNVAYPTC
>AT1G73780_LTP2.9_33-98:. 
CNPAQLSPCLETIMKGSEPSDLCCSKVKEQQHCICQYLKNPNFKSFLNSPNAKIIATDCHCPYPKC
>AT2G14846_LTP2.10_37-99:. 
TDLRVCLPAVEAGSQPSVQCCGKLKEQLSCLCGYLKIPSFTQYVSSGKAQKVLTACAIPIPKC
>AT3G12545_LTP2.11_115-169:. 
EIANCLVAIDKGTKLPSYCCGRMVKPQPCACKYFIKNPVLLPRLLIACRVPHPKC
>AT3G18280_LTP2.12_31-96:. 
CSPMQLSPCATAITSSSPPSALCCAKLKEQRPCLCGYMRNPSLRRFVSTPNARKVSKSCKLPIPRC
>AT3G57310_LTP2.13_38-103:. 
CIVTNLMSCLPAILKGSQPPAYCCEMLKEQQSCLCGYIKSPTFGHYVIPQNAHKLLAACGILYPKC
>AT4G12825_LTP2.14_32-95:. 
CVMANLQICKSAVTTGNPHSKECCEKLKEQQSCFCEYLKDPLVVPYITYAKIILAACGLSFPNC
>AT5G38160_LTP2.15_38-103:. 
CDATQLSSCVTAVSTGAPPSTDCCGKLKEHETCLCTYIQNPLYSSYVTSPNARKTLAACDVAYPTC
>AT5G38170_LTP2.16_38-103:. 
CDAVQLSSCATPMLTGVPPSTECCGKLKEQQPCFCTYIKDPRYSQYVGSANAKKTLATCGVPYPTC
>AT5G38180_LTP2.17_30-95:. 
CVPMELMPCLPAMTKREQPTKDCCENLIKQKTCLCDYIKNPLYSMFTISLVARKVLETCNVPYTSC
>AT5G38195_LTP2.18_30-95:. 
CIPTELMPCLPAMTTGGQPTKDCCDKLIEQKECLCGYINNPLYSTFVSSPVARKVLEVCNIPYPSC
>AT5G07230_LTPc.1_27-83:. 
CRDELSNVQVCAPLLLPGAVNPAANSNCCAALQATNKDCLCNALRAATTLTSLCNLP
>AT5G52160_LTPc.2_35-96:. 
CNAQLSTLNVCGEFVVPGADRTNPSAECCNALEAVPNECLCNTFRIASRLPSRCNIPTLSCS
>AT5G62080_LTPc.3_33-89:. 
CGNDLANVQVCAAMVLPGSGRPNSECCAALQSTNRDCLCNALRAATSLPSLCNLPPV
>AT1G32280_LTPd.1_50-102:. 
APPTPSEGCCTLVRTIGMKCVCEIVNKKIEDTIDMQKLVNVAAACGRPLAPGS
>AT2G37870_LTPd.3_39-100:. 
LSPCLPATKNPRGKVPPVCCAKVGALIRTNPRCLCAVMLSPLAKKAGINPGIAIGVPKRCNI
>AT3G29152_LTPd.4_36-104:. 
CNPMDVIVPCLLPLTNSKILPTPHCCQVMVEHQTCLCQFIKGVWYVQALFNSPNGQKTCKACNIPFPTC
>AT3G53980_LTPd.5_39-98:. 
LAPCAGAAQDANSAVPGGCCTQIKRFSQNPKCLCAILLSDTAKASGVDPEVALTIPKRCN
>AT4G30880_LTPd.6_29-103:. 
CQGDIEGLMKECAVYVQRPGPKVNPSEACCRVVKRSDIPCACGRITASVQQMIDMDKVVHVTAFCGKPLAHGTKC
>AT4G33550_LTPd.7_32-107:. 
CGANLSGLMNECQRYVSNAGPNSQPPSRSCCALIRPIDVPCACRYVSRDVTNYIDMDKVVYVARSCGKKIPSGYKC
>AT5G38197_LTPd.8_31-96:. 
IPSDLRLLCLPAMTTGGQPTKDCCNTLIGQKESLCGYITNPLYYLFFTSPAARKVLEVCNIPYPTC
>AT5G48485_LTPd.9_30-101:. 
CGMSQDELNECKPAVSKENPTSPSQPCCTALQHADFACLCGYKNSPWLGSFGVDPELASALPKQCGLANAPT
>AT5G48490_LTPd.10_29-100:. 
CGMTQAELNECLPAVSKNNPTSPSLLCCNALKHADYTCLCGYKNSPWLGSFGVDPKLASSLPKECDLTNAPT
>AT5G55410_LTPd.11_34-105:. 
CDMDINDMQKCRPAITGNNPPPPVNDCCVVVRKANFECLCRFKFYLPILRIDPSKVVALVAKCGVTTVPRSC
>AT5G55450_LTPd.12_34-102:. 
CNIDTNDLAKCRPAVTGNNPPPPGPDCCAVARVANLQCLCPYKPYLPTVGIDPSRVRPLLANCGVNSPS
>AT5G55460_LTPd.13_33-104:. 
CNINANHLEKCRPAVIGDNPPSPIKECCELLQAANLKCICRFKSVLPVLAVYPSKVQALLSKCGLTTIPPAC
>AT5G56480_LTPd.14_48-99:. 
PPRPSQGCCTLVRIIGMECVCEVINKEIEAAIDMQKLVNVAAACGRPLAPGS
>AT5G56480_LTPd.15_48-99:. 
PPRPSQGCCTLVRIIGMECVCEVINKEIEAAIDMQKLVNVAAACGRPLAPGS
>AT3G07450_LTPe.1_46-106:. 
CRPSVAPFSTLPPNGLCCAAIKTLGQPCLCVLAKGPPIVGVDRTLALHLPGKCSANFLPCN
>AT1G03103_LTPg.1_32-95:. 
LSPCLYYLNGGSSSPSWSCCRQFSTVVQSSPECLCSVVNSNESSFYGFKFNRTLALNLPTACNV
>AT1G18280_LTPg.3_17-112:. 
VTSSNAQMTSPPSGGAGGDAHSLPCIQKLMPCQPYLHLATPPPATCCMPLNEIVAKDATCLCAVFNNVDMLKSLNLTKENALDLPKACGAKADVSL
>AT1G27950_LTPg.4_45-108:. 
CLDFATGKATIPSKKCCDAVEDIKERDPKCLCFVIQQAKTGGQALKDLGVQEDKLIQLPTSCQL
>AT1G36150_LTPg.5_52-115:. 
MVDCLSFLTVGSTDPSPTKTCCVGVKTVLNYSPKCLCSALESSREMGFVLDDTKALAMPKICNV
>AT1G55260_LTPg.6_83-146:. 
LSTCIPYVGGDAKAPTKDCCAGFGQVIRKSEKCVCILVRDKDDPQLGIKINATLAAHLPSACHI
>AT1G62790_LTPg.7_8-100:. 
FAAAMTVMALLLVPTIEAQTECVSKLVPCFNDLNTTTTPVKECCDSIKEAVEKELTCLCTIYTSPGLLAQFNVTTEKALGLSRRCNVTTDLSA
>AT1G73550_LTPg.8_39-100:. 
LMPCQPYIHLSIPPPPLCCNPMKQIAEKDVSCLCTAFKHPDLLRFLALTKENAIKILDSCGI
>AT1G73560_LTPg.9_37-99:. 
LLPCQPYIHSLNPPPPPSCCGPMKEIVEKDAPCLCIAFNNPEVLKALNLTKENALLLPKACGV
>AT1G73890_LTPg.10_37-100:. 
LAPCGPFVQGFAQLPAQPCCDSLNQIYSQEATCLCLFLNNTSTLSPAFPINQTLALQLPPLCNI
>AT2G13820_LTPg.11_34-97:. 
MADCLSFVTSGSTVVKPEGTCCSGLKTVVRTGPECLCEAFKNSGSLGLTLDLSKAASLPSVCKV
>AT2G27130_LTPg.12_47-112:. 
VSDCFSYVQVGSNEIKPEAACCPELAGMVQSSPECVCNLYGGGASPRFGVKLDKQRAEQLSTICGV
>AT2G44290_LTPg.13_43-105:. 
MATCLPYVQGKAKSPTPDCCSGLKQVINSDMKCLCMIIQERNDPDLGLQVNVSLALALPSVCH
>AT2G44300_LTPg.14_42-104:. 
MATCLPYVQGQAKSPTPDCCSGLKQVLNSNKKCLCVIIQDRNDPDLGLQINVSLALALPSVCH
>AT2G48130_LTPg.15_37-99:. 
LSPCLSYITGNSTTPSQPCCSRLDSVIKSSPQCICSAVNSPIPNIGLNINRTQALQLPNACNI
>AT2G48140_LTPg.16_8-106:. 
VVMMSSFMLGGQGQQISTPCTSSMISTFTPCLNFITGSSGGSVTPTAGCCDSLKTLTNTGMGCACLILTANVPLPTGFINRTLALALPRACKMGGVPIQ
>AT3G22570_LTPg.17_42-101:. 
CFPYLTDNRIHTPSFACCSEVYTVGKTYVDCFCQFINNGGPSFGIVVSQKLLDLPELCGV
>AT3G22580_LTPg.18_38-102:. 
LKPCFSYLTSSYPSLPDDSDCCPSLLDISKTSVDCFCQYLNSGGSILDINANFIQARRLPEICGV
>AT3G22600_LTPg.19_35-97:. 
MSPCLNYITGNSTSPNQQCCNQLSRVVQSSPDCLCQVLNGGGSQLGINVNQTQALGLPRACNV
>AT3G22620_LTPg.20_5-107:. 
ISLVVAMIAVLALPIRGQQQPLSQCTPSMMTTVSPCMGFITNSSSNGTSPSSDCCNSLRSLTTGGMGCLCLIVTGTVPFNIPINRTTAVSLPRACNMPRVPLQ
>AT3G43720_LTPg.21_45-112:. 
MTGCLSYVTVGEGGGAAKPDKTCCPALAGLVESSPQCLCYLLSGDMAAQLGIKIDKAKALKLPGVCGV
>AT3G58550_LTPg.22_45-110:. 
LYSCLPFVTNKAKAPDSTCCSTLKVKIDKGQTRKCLCTLVKDRDDPGLGFKVDANRAMSLPSACHV
>AT4G08670_LTPg.23_55-118:. 
MMDCLGYLGVGSNETKPEKSCCTGIETVLQYNPQCICAGLVSAGEMGIELNSTRALATPKACKL
>AT4G12360_LTPg.24_46-85:. 
LAVCLPAITQRGPPSQECCTAVETALTTQLSCLCGFIKSP
>AT4G14815_LTPg.25_33-95:. 
MAPCLSFITQNTSLPSQQCCNQLAHVVRYSSECLCQVLDGGGSQLGINVNETQALALPKACHV
>AT4G22666_LTPg.26_15-106:. 
VAIAPLLAEPQSTMFPEMTPECATVMPDLLEKCFATGSVTPTEDCCTDLKSATSTQVTCLCDNYIANPAVSNITGPYSKAITTKCGVFDKYS
>AT4G28395_LTPg.27_68-166:. 
HCRDVFVSFMPCMGFVEGIFQQPSPDCCRGVTHLNNVVKFTSPGSRNRQDSGETERVCLCIEIMGNANHLPFLPAAINNLPLRCSLTLSFPISVDMDCS
>AT5G09370_LTPg.28_35-97:. 
LFPCLPFISIGGTADTPTASCCSSLKNILDTKPICLCEGLKKAPLGIKLNVTKSATLPVACKL
>AT5G13900_LTPg.29_36-98:. 
LAPCLNYLNGTKEVPQVCCNPLKSVIRNNPECLCRMISNRWSSQAERAGIDVNDAQMLPARCG
>AT5G64080_LTPg.30_50-113:. 
MADCLSFVSSGGTVAKPEGTCCSGLKTVLKADSQCLCEAFKSSASLGVTLNITKASTLPAACKL
