# Supplementary material for: From Gene to Transcript and Peptide: A Deep Overview on Non-Specific Lipid Transfer Proteins (nsLTPs)
Source: Antibiotics (Basel). 2023 May 21;12(5):939. doi: 10.3390/antibiotics12050939 (PMC10215178; doi:10.3390/antibiotics12050939)
Supplement: Supplementary file 1 [file antibiotics-12-00939-s001.zip › Supplementary Material 3.txt]

Supplementary Material 3. nsLTP protein sequences from Boutrot et al. (2008).
>Type1_AAC18567.1
VTCGQVVSTWAPCIMYADGEGVAPTGGCCDGVRTLNSAAATTADRQTTCACLKQQTKAMGRLRPDHVAGI
PSKCGVNIPYAISPSTDCSRV
>Type1_AAM64852.1
IQCGTVTSTLAQCVTYLTNSGPLPSQCCVGVKSLYQLAQTTPDRKQVCECLKLAGKEIKGLNTDLVAALP
TTCGVSIPYPISFSTNCDSI
>Type1_AAP92127.1
ISCGQVNSAVISCGQVNSAVSPCLSYARGLRPSAACCSGVRSLNSAASTTADRRTACNCLKNVAGSISGL
NAGNAASIPSKCGVSIPYTISPSIDCSR
>Type1_ACU14011.1
CGRVQITVAPCIGYLRGPGGGVPAPCCNGVKSINNQAKTTPDRQGVCRCLKSTVLSLAGLNLATLSALPS
KCGINLPYKITPTIDCNTV
>Type1_CAE6075881.1
IQCGTVTSTLVQCVNYLTNSGPLPSECCVGVKSLYQMAQTTPDRKQVCECLKATGKEIKGLNTDLVASLP
TTCGVSVPYPISFSTNCDSI
>Type2_KAG7564007.1
ACDKIEITGCIPAILYGDKPTPECCGKMKAQQPCFCDFIKNPVFNKYVTSPQARAILKFCGIPYPTC
>Type2_KAG7658672.1
CDARQLQPCLAAISGGGQPSGACCAKLTEQQSCLCGFAKNPAFAQYISSPNARKVLLACNVAYPTC
>Type2_NP198632.1
TCDATQLSSCVTAVSTGAPPSTDCCGKLKEHETCLCTYIQNPLYSSYVTSPNARKTLAACDVAYPTC
>Type2_NP198633.1
CDAVQLSSCATPMLTGVPPSTECCGKLKEQQPCFCTYIKDPRYSQYVGSANAKKTLATCGVPYPTC
>Type2_NP001235108.1
CSPVQLSACVSAITSSTPPSNLCCSKIKEQKPCLCQYLKNPNLKKFVDSPNARRVASTCGTPFPRC
>Type3_AAM63848.1
CGNDLSNVQVCAAMVLPGSGRPNSECCAALQSTNRDCLCNALRAATSLPSLCNLPPVDC
>Type3_CAE6089560.1
CRDELSNVQVCAPLLLPGAVNPAPNSNCCAALQSTNKDCLCNALRAATTLTSLCNLPSFDC
>Type3_CAE6235814.1
SCNAQLSGLNVCGEFVVPGADRTNPSAECCNALEAVPSECLCNTFRIASRLPSRCNIPTLSC
>Type3_KAG4380578.1
STCSSQLSDLNVCAPFVVPGVNTNPNATCCNALQAVDRDCLCNTIRIASQLASQCQIPSLSC
>Type3_KAG7613876.1
CGNDLSNVQVCAAMVLPGSGRPNSECCAALQSTNRDCLCNALRAATSLPSLCNLPPVDC
>Type4_CAE6201953.1
IPVCNIDTNDLEKCRLALTGNNPPHPRPDCCAVARAANLQCLCPYKSYLSTFGINPSRVRPLLANCGLKS
PSC
>Type4_CAE6242019.1
MSICNMDTNDMQKCRPAITGNDPPPPVNECCVVVRGANLECLCRFKFYLPILRIDPSKVVALVAKCGVTT
VPRSC
>Type4_KAH1155164.1
VAICNIDSSQLNLCRAAVTGQNPPPPDEKCCAVIRQANLRCLCSYKSILPSFGINPKNALALPGKCGLQS
PPNC
>Type4_NP_001032078.1
MSICDMDINDMQKCRPAITGNNPPPPVNDCCVVVRKANFECLCRFKFYLPILRIDPSKVVALVAKCGVTT
VPRSC
>Type4_NP_001235288.1
MSICDMDINDMQKCRPAITGNNPPPPVNDCCVVVRKANFECLCRFKFYLPILRIDPSKVVALVAKCGVTT
VPRSC
>Type5_AAM65889.1
DGAGECGRSSPDNEAMKLAPCAGAAQDANSAVPGGCCTQIKRFSQNPKCLCAILLSDTAKASGVDPEVAL
TIPKRCNFANRPVGYKCGAYTLP
>Type5_KAG7565604.1
DGAGECGRSSPDNEAMKLAPCAGAAQDANTAVPGGCCSQIKRFSQNPKCLCAILLSDTAKASGVDPEVAL
TIPKRCNFANRPVGYKCGPYTLP
>Type5_KAG7608262.1
GAGECGRNPPDREAIKLAPCAMAAQDTSAKVSAICCARVKQMGQNPKCLCAVMLSSTARSSGAKPEISMT
IPKRCNIANRPVGYKCG
>Type5_NP_190966.1
DGAGECGRSSPDNEAMKLAPCAGAAQDANSAVPGGCCTQIKRFSQNPKCLCAILLSDTAKASGVDPEVAL
TIPKRCNFANRPVGYKCGAYTLP
>Type5_NP_001238303.1
ESAGECGKSTTPDNEAYKLAPCASAAQDENASVSQSCCAQVKKIGQNPSCLCAVLLSNTAKMAGVNPQVA
VTIPKRCNLANRPVGYKCGPYTLP
>Type6_ACA04812.1
EGCSRDLQDLIMECQKYVMNPANPKIEPSNACCSVIQKANVPCLCSKVTKEIEKIVCMEKVVYVADYCKK
PLQPGSKCGSYTIPSLQQ
>Type6_CAA18205.1
CQGDIEGLMKECAVYVQRPGPKVNPSEACCRVVKRSDIPCACGRITASVQQMIDMDKVVHVTAFCGKPLA
HGTKCGSKSI
>Type6_CAA0397068.1
CQGDIEGLMKECAVYVQRPGPKVNPSEACCRVVKRSDIPCACGRITASVQQMIDMDKVVHVTAFCGKPLA
HGTKCGSL
>Type6_EEE55537.1
DCSSDVQDLMANCQDYVMFPADPKIDPSQACCAAVQRANMPCVCNKVIPEVEQLICMDKVVYVVAFCKKP
FQPGSNCGSYRVPA
>Type6_KAG4988184.1
QCGGSLTDLIAQCSQYVQKSGPQIKPSAACCAVLRKFNVQCACKLITKEVASLVSIPKAVFVARTCGFNL
PPGMHCGAVKIP
>Type7_AAO23627.1
AAVDCSSLILNMADCLSFVTSGSTVVKPEGTCCSGLKTVVRTGPECLCEAFKNSGSLGLTLDLSKAASLP
SVCKVAAPPSARC
>Type7_CAE5968199.1
VSAQSSCTNVLISLAPCLNYITGNSTSPTQQCCRQLGSVVQSSPNCLCQVLNGGGSQLGINVNQTQALGL
PTACNVQTPPVSRCSTA
>Type7_CAE5980967.1
AAVDCSSLILNMADCLSFVTSGSTVVKPEGTCCSGLKTVVRSGPECLCEAFKNSASLGVTLDLSKAASLP
SVCKVAAPPSARC
>Type7_EAZ39775.1
CLSSLMALMPCMEYVTKADVPAPPSVCCDGFKSLVEKAPICLCHGINGNISKLMPAPIDLTRIMSLPATC
GVAPPVEALTKCFTGPVPPLMPASTPAA
>Type7_NP_179002.1
AAVDCSSLILNMADCLSFVTSGSTVVKPEGTCCSGLKTVVRTGPECLCEAFKNSGSLGLTLDLSKAASLP
SVCKVAAPPSARC
>Type8_AAF19539.1
ECVSKLVPCFNDLNTTTTPVKECCDSIKEAVEKELTCLCTIYTSPGLLAQFNVTTEKALGLSRRCNVTTD
LSAC
>Type8_BAF20468.1
AAAGVPSCASKLVPCGGYLNATAAPPPASCCGPLREAAANETACLCAILTNKAALQAFGVAPEQGLLLAK
RCGVTTD
>Type8_CAD5316113.1
CVSKLVPCFNDLNTTTTPVKECCDSIKEAVEKELTCLCTIYTSPGLLAQFNVTTEKALGLSRRCNVTTDL
SAC
>Type8_CAE5962383.1
CVSKLVPCFNDLNTTTTPVKECCDSIKEAVEKELTCLCTIYTTPGLLSQFNVTTDKALGLSRRCNVTTDL
SAC
>Type8_CAE5963653.1
AVEAQSECVSKIVPCFRFMDTKTKPSTDCCNSIKEAVEKDFSCLCTIYNTPGLLSQFNITTDQALSLNRR
CGVNTDLSACS
>Type9_CAA0381668.1
HPCGRTFLSALIQLVPCRPSVAPFSTLPPNGLCCAAIKTLGQPCLCVLAKGPPIVGVDRTLALHLPGKCS
ANFLPCN
>Type9_CAE5966473.1
HPCGRTFLSALIQLVPCRPSVAPFSTLPPNKLCCAAIKILGQPCLCVLAKGPPIVGVDRTLALHLPGKCS
ANFPPCN
>Type9_CAE6075942.1
CSRTFFSALVQLIPCRAAVTPFSPIPPTEMCCSAVVTLGRPCLCLLANGPPLSGIDRSMALQLPQRCSAN
FPPCD
>Type9_KAG5015764.1
NPCTSTFFSALVQLIPCRAAVAPFSPIPPNDACCNALKGLGQPCLCVLVNGPPISGVDRNMASQLPEKCT
ANFDPCE
>Type9_KAG7565376.1
CSRTFFSALVQLIPCRAAVAPFSPIPPTEMCCSAVVTLGRPCLCLLANGPPLSGIDRSMALQLPQRCSAN
FPPCD
>TypeY_CAA0289321.1
VYRPWPSECVEVANVMVEQCKMFFVHQESPPTAECCRWFSSRRKYAKERRRLCRCLEFLTTAFKNLKPDV
LALSDQCHFSSGFPMSRDHTCA
>TypeY_CAE6171624.1
VYRPWPPECVDVANVMVEQCKMFFVHQESPPTAECCRWFSSRHKNAKERRRLCRCMEFLTTAIKPLRPDV
LALSDQCHFSSGFPMSRDHTCA
>TypeY_KAG7545855.1
VYRPWPPECVDVANVMVEQCKMFFVHQESPPTAECCRWFSSRHKNAKERRRLCRCMEFLTTAIKPLRPDV
LALSDQCHFSSGFPMSRDHTCA
>TypeY_NP_683422.3
VYRPWPSECVEVANVMVEQCKMFFVHQESPPTAECCRWFSSRRKYAKERRRLCRCLEFLTTAFKNLKPDV
LALSDQCHFSSGFPMSRDHTCA
