# Supplementary material for: From Gene to Transcript and Peptide: A Deep Overview on Non-Specific Lipid Transfer Proteins (nsLTPs)
Source: Antibiotics (Basel). 2023 May 21;12(5):939. doi: 10.3390/antibiotics12050939 (PMC10215178; doi:10.3390/antibiotics12050939)
Supplement: Supplementary file 1 [file antibiotics-12-00939-s001.zip › Supplementary Material 4.txt]

Supplementary Material 4. nsLTP protein sequences from Edstam et al. (2011).

>AcsLTPg1
TVDCNTSLITLQPCYPYIEAGNTTNPETDCCNPLRALFASNATCLCEIAPIGLGISINQTRALEVATLCN
QTIPASVTSCLSG
>AtLTP1.0
AISCSVVLQDLQPCVSYLTSGSGNPPETCCDGVKSLAAATTADKKAACQCIKSVANSTVKPELAQALASN
CGASLPVDASPTVDCTTV
>AtLTP1.1
ALSCGEVNSNLKPCTGYLTNGGITSPGPQCCNGVRKLNGMVLLDRRQACRCIKNAARNPGLNADRAAGIP
RRCGIKIPYSIRFNTKCNTY
>AtLTP1.3
AISCSVVLQDLQPCVSYLTSGSGNPPETCCDGVKSLAAATTADKKAACQCIKSVANSTVKPELAQALASN
CGASLPVDASPTVDCTTV
>AtLTPc1
QDCSNAMDKLAPCTSAVGLSSNGVKPSSECCDALKGTSTGCVCKSVRAVISLPAKCNLPAITCSGS
>AtLTPc3
AQECGNDLANVQVCAAMVLPGSGRPNSECCAALQSTNRDCLCNALRAATSLPSLCNLPPVDCGIN
>MpLTPd1
DVCDTSQLIPCLPAAKPNPEPPTGQCCNLIHALTSDCLCAALQSLAKVEGVDFLALQLPHKCGRMVPKGT
KCGDA
>MpLTPg1
ADTCGQVLTSLLPCVPAIGKDAQKPTPECCSAIKAVSPTCVCYLISSPDIPLKDINLDAVAKLPKACGLK
>OsLTP1.1
AVQCGQVMQLMAPCMPYLAGAPGMTPYGICCDSLGVLNRMAPADRVAVCNCVKDAAAGPAVDFSRASALP
AACGLSISFTIAPNMDCNQV
>OsLTP2.1
ATKCDPLALRPCAAAILWGEAPSTACCAGLRAQKRCLCRYAKNKYINSQNSRKVAAACSVPAPRC
>OsLTP2.2
KASCDLMQLSPCVSAFSGVGQGSPSSACCSKLKAQGSSCLCLYKDDRIVSSNRTKRVFTACKVPAPNC
>OsLTP2.3
GAGCNAGQLTVCTGAIAGGARPTAACCSSLRAQQGCFCQFAKDRYVNSPNARKAVSSCGIALPTCH
>OsLTP2.4
EAACDALQLSPCASAIIGNASPSASCCSRMKEQQPCLCQYARDRYVNSPNGKKVLAACHVPVPSC
>OsLTPc1
GGECVPQLNRLLACRAYAVPGAGDPSAECCSALSSISQGCACSAISIMNSLPSRCHLSQINCSA
>OsLTPc2
QPSCAAQLTQLAPCARVGVAPAPGQPLPPAECCSALGAVSHDCACGTLDIINSLPAKCGLPRVTCH
>OsLTPd1
FMVCGVDADRMAADCGSYCRAGSRERPRRECCDAVRGADFKCLCKYRDELRVMGNIDAARAMQIPSKCRI
KGAPKSC
>PpLTPd1
QAACGSSYDLAACLPAAESDIQPSAQCCTQLSSYLTPEECLCQTAYSFQSGADIQFAIKIPQKCNLSYRA
GIQCNGT
>PpLTPg1
ETDCSTQFNNLAPCFDFVNNNAVKAPSTQCCSAFKTTEAKFPVCLCQLQQTVPPDPATAGLNVTKGLELP
AACKVDANVNSCPAL
>PpLTPj
TTACSPNSTSMLSTMLPCQPYLDEDEEAPSTICCGAVRNVSTFSIPCLCKYVFYPAPIVNHTRGRLTPAL
CNMTADLCHDC
>PpLTPj2
PTLCTYYKQNMASETGNCQSFLTNWEDAPNPGCCEGFRKIAGFRIACICDATFYPPVTVNFTRQLALPFL
CSIVNDLCVEC
>PpLTPj3
KDPCTNTTAYANLGACSEFMNGTLDTPSSECCSSVDAVWSKSPACFCKVTFFEPGPERAILRPQLCNLNA
DLCSIC
>PpLTPj4
SNWCNYNQSSTESLTLGCKSFLTNSSVPAPSTECCQGFNSIANKSTACICMATFYPPATHNMTRQLELPR
LCGLKTDLCGQC
>PpLTPj5
IDPCSGTDAYAKLGACSEYMNGNVFTPSANCCVSVQSVWSELPACFCKVTFQPPGPARARARPAARARPL
LCNITDDFCTRC
>PtLTP1.1
AISCNQVVSSLIPCAGYLIGNAATPAAACCPAVKGLDAQVKPDRQAVCNCIKNQANSFGVNLGKAGNLPG
LCKVTLNVPITPNVDCSKV
>PtLTP2.1
AVTCDPMALSPCATAMFSPSKPKPTADCCNKLKLQAKCMCKYATDGYIQTPDAKRVADSCHVPFPKC
>PtLTPc1
QDCSNAMDKLAPCTSAVGLSSNGVKPSSECCDALKGTSTGCVCKSVRAVISLPAKCNLPAITCSGS
>PtLTPd1
YSFCNVSLDELMSCKPAVTDPPQPTSECCNVVKSADLKCLCSHRSDLSVPSINPKLALALPKKCKISSIP
TECKGN
>PtLTPf1
ASHCSPVLLLNCIGCSKSHPTNKCCASLRSIAMEKCFCSRLRSGVVDASTYIPIAKSCGIPVDITAHCKR
Q
>PtLTPg1
STSCNLASLAPCLNYLVGPSVPTMSCCNAVTSIANESSICLCPLFTTTNLLGFPVNNQARALTLPGACRV
STPLLSQCKLS
>SmLTPd1
NGYCFLADIQPCIPAIKATGPRQAPTAACCDSISKTSQVCLCQAVSGPETPRAGLSVKALVLPLECGINV
PSGTTCAKS
>SmLTPe1
CDDSNALAQLSDCADYVHTGSTTANPPAACCQELKGIDITCMCAAVRSGGPPSGLNVTRVLLLPSQCGLT
PVDCSTP
>SmLTPe2
ATCTFESTLPDLADCRPYVSTGSTQTDPTAACCSELRNVGHSCLCDLLRDTVPSDIDINRAVALPGKCSL
PGADSCS
>SmLTPe3
PSSCDTARAIEALQDCRAAVDAKTGTGKPSAACCEELKKVGKICLCAIIKEPPRGVEIEKMRKVPPQCGL
PGPDSC
>SmLTPf1
RLGCNQYQLLTCLGSQSGAPQDDCCDAIRNVLNPGCVCSPEYPGRTVIKSLLPIAQSCQVQLDVGERCHH
S
>SmLTPf2
GINCNKYQLFTCLASKGASIHGDCCEAIRSVLSPHCLCSPETVGRTVIKSLLPIATTCEVLLDIGEPCGG
N
>SmLTPg1
PQGCGPKLGVLLPCLPFLQGQGSNPTQPCCNGLETVVKSNPACLCALVNLGNRINITLALSLPSLCNLAG
VTIDLCNPT
>SmLTPh1
SMRCNRAQVFDTCAPCVQFGSVKNSPDASCCKAVKLLSLDCLCSMLVATKGKNANRVIKAYSSKCKIRLP
GHFDCIQR
>SmLTPh2
TSQCDRAHLLKECVPCVASGTVLEHPDVNCCKAVNALGHNCLCSLIVSSTGVLAKTTMKRYVESCQVVPP
EDYQCKF
>SmLTPh3
NSQCDRAHHLKECVPSVASGTVLEHPDMNCCQAVNVLGYNCLCSLIVSSTGVLAKEMMKRYVESCQLKLP
EDYQCKFY
>SmLTPh4
ASSCEESDFLYKSLPCVKGGTVMSTPSSQCCVAVRGMALECLCRLIVSATGASSEQTVKNYVKTCKMKAP
PGFKC
>SmLTPh5
QCDRAHLLKECVPCVASGTVLEHPDVNCCKAVNVLGHNCLCSLIVSSTGVLAKETMKRYVESCQVVLPEE
YQCKFN
