# Supplementary material for: From Gene to Transcript and Peptide: A Deep Overview on Non-Specific Lipid Transfer Proteins (nsLTPs)
Source: Antibiotics (Basel). 2023 May 21;12(5):939. doi: 10.3390/antibiotics12050939 (PMC10215178; doi:10.3390/antibiotics12050939)
Supplement: Supplementary file 1 [file antibiotics-12-00939-s001.zip › Supplementary Table 1_ok.xlsx]

## Sheet: Planilha1
	Type1_AAM64852.1	Type1_CAE6075881.1	Type1_ACU14011.1	Type1_AAC18567.1	Type1_AAP92127.1	Type2_NP001235108.1	Type2_KAG7564007.1	Type2_KAG7658672.1	Type2_NP198632.1	Type2_NP198633.1	Type3_AAM63848.1	Type3_KAG7613876.1	Type3_CAE6089560.1	Type3_CAE6235814.1	Type3_KAG4380578.1	Type4_CAE6242019.1	Type4_NP_001032078.1	Type4_NP_001235288.1	Type4_CAE6201953.1	Type4_KAH1155164.1	Type5_KAG7608262.1	Type5_NP_001238303.1	Type5_AAM65889.1	Type5_NP_190966.1	Type5_KAG7565604.1	Type6_KAG4988184.1	Type6_CAA18205.1	Type6_CAA0397068.1	Type6_ACA04812.1	Type6_EEE55537.1	Type7_EAZ39775.1	Type7_AAO23627.1	Type7_NP_179002.1	Type7_CAE5980967.1	Type7_CAE5968199.1	Type8_BAF20468.1	Type8_CAE5963653.1	Type8_AAF19539.1	Type8_CAD5316113.1	Type8_CAE5962383.1	Type9_CAA0381668.1	Type9_CAE5966473.1	Type9_KAG5015764.1	Type9_CAE6075942.1	Type9_KAG7565376.1	TypeY_CAA0289321.1	TypeY_NP_683422.3	TypeY_CAE6171624.1	TypeY_KAG7545855.1
Type1_AAM64852.1	1000	0.911	0.443	0.433	0.443	0.292	0.182	0.185	0.227	0.246	0.293	0.293	0.259	0.203	0.200	0.264	0.250	0.250	0.257	0.282	0.211	0.231	0.218	0.218	0.218	0.284	0.233	0.233	0.227	0.257	0.329	0.289	0.289	0.263	0.329	0.250	0.192	0.197	0.200	0.214	0.268	0.282	0.239	0.290	0.275	0.262	0.262	0.262	0.262
Type1_CAE6075881.1	0.911	1000	0.432	0.411	0.443	0.277	0.182	0.200	0.212	0.246	0.310	0.310	0.241	0.220	0.200	0.264	0.236	0.236	0.257	0.268	0.197	0.205	0.192	0.192	0.192	0.284	0.247	0.247	0.240	0.243	0.342	0.289	0.289	0.263	0.304	0.265	0.219	0.254	0.257	0.271	0.296	0.310	0.239	0.304	0.290	0.262	0.262	0.262	0.262
Type1_ACU14011.1	0.443	0.432	1000	0.449	0.477	0.200	0.231	0.200	0.154	0.185	0.288	0.288	0.254	0.254	0.254	0.225	0.225	0.225	0.246	0.271	0.293	0.273	0.260	0.260	0.260	0.297	0.230	0.230	0.203	0.203	0.275	0.280	0.280	0.253	0.308	0.269	0.211	0.214	0.214	0.200	0.286	0.300	0.257	0.271	0.271	0.217	0.217	0.205	0.205
Type1_AAC18567.1	0.433	0.411	0.449	1000	0.580	0.185	0.212	0.231	0.197	0.200	0.254	0.254	0.237	0.200	0.213	0.260	0.260	0.260	0.211	0.250	0.234	0.241	0.241	0.241	0.241	0.293	0.243	0.243	0.184	0.240	0.250	0.312	0.312	0.299	0.262	0.246	0.233	0.183	0.186	0.214	0.250	0.236	0.208	0.271	0.271	0.224	0.224	0.212	0.212
Type1_AAP92127.1	0.443	0.443	0.477	0.580	1000	0.281	0.200	0.281	0.246	0.266	0.368	0.368	0.298	0.276	0.237	0.236	0.236	0.236	0.229	0.310	0.247	0.253	0.228	0.228	0.241	0.278	0.211	0.211	0.219	0.222	0.260	0.338	0.338	0.312	0.346	0.236	0.247	0.186	0.188	0.203	0.271	0.286	0.271	0.294	0.294	0.202	0.202	0.202	0.202
Type2_NP001235108.1	0.292	0.277	0.200	0.185	0.281	1000	0.409	0.424	0.455	0.470	0.255	0.255	0.273	0.309	0.291	0.262	0.262	0.262	0.262	0.323	0.200	0.246	0.246	0.246	0.277	0.323	0.262	0.262	0.323	0.246	0.288	0.333	0.333	0.333	0.288	0.295	0.302	0.286	0.286	0.286	0.344	0.359	0.328	0.375	0.359	0.203	0.203	0.203	0.203
Type2_KAG7564007.1	0.182	0.182	0.231	0.212	0.200	0.409	1000	0.455	0.433	0.500	0.273	0.273	0.255	0.268	0.286	0.258	0.242	0.242	0.258	0.227	0.227	0.197	0.197	0.197	0.197	0.242	0.246	0.246	0.212	0.212	0.197	0.239	0.239	0.239	0.224	0.210	0.250	0.203	0.206	0.206	0.262	0.277	0.231	0.234	0.234	0.231	0.231	0.215	0.215
Type2_KAG7658672.1	0.185	0.200	0.200	0.231	0.281	0.424	0.455	1000	0.561	0.500	0.345	0.345	0.291	0.291	0.255	0.262	0.262	0.262	0.277	0.308	0.262	0.308	0.262	0.262	0.262	0.308	0.262	0.262	0.231	0.277	0.227	0.303	0.303	0.318	0.318	0.262	0.270	0.286	0.286	0.270	0.312	0.312	0.312	0.297	0.297	0.219	0.219	0.203	0.203
Type2_NP198632.1	0.227	0.212	0.154	0.197	0.246	0.455	0.433	0.561	1000	0.682	0.273	0.273	0.236	0.286	0.304	0.227	0.242	0.242	0.288	0.303	0.258	0.258	0.242	0.242	0.242	0.303	0.246	0.246	0.227	0.227	0.273	0.284	0.284	0.284	0.239	0.274	0.344	0.312	0.317	0.333	0.262	0.277	0.308	0.297	0.297	0.200	0.200	0.200	0.200
Type2_NP198633.1	0.246	0.246	0.185	0.200	0.266	0.470	0.500	0.500	0.682	1000	0.309	0.309	0.273	0.291	0.291	0.231	0.215	0.215	0.246	0.277	0.231	0.215	0.215	0.215	0.215	0.277	0.323	0.323	0.231	0.262	0.258	0.258	0.258	0.258	0.212	0.246	0.333	0.286	0.286	0.302	0.281	0.297	0.312	0.281	0.281	0.203	0.203	0.203	0.203
Type3_AAM63848.1	0.293	0.310	0.288	0.254	0.368	0.255	0.273	0.345	0.273	0.309	1000	1000	0.746	0.458	0.492	0.271	0.254	0.254	0.254	0.339	0.271	0.305	0.271	0.271	0.271	0.276	0.224	0.224	0.276	0.293	0.305	0.356	0.356	0.356	0.339	0.222	0.236	0.255	0.255	0.255	0.362	0.362	0.362	0.345	0.345	0.203	0.203	0.203	0.203
Type3_KAG7613876.1	0.293	0.310	0.288	0.254	0.368	0.255	0.273	0.345	0.273	0.309	1000	1000	0.746	0.458	0.492	0.271	0.254	0.254	0.254	0.339	0.271	0.305	0.271	0.271	0.271	0.276	0.224	0.224	0.276	0.293	0.305	0.356	0.356	0.356	0.339	0.222	0.236	0.255	0.255	0.255	0.362	0.362	0.362	0.345	0.345	0.203	0.203	0.203	0.203
Type3_CAE6089560.1	0.259	0.241	0.254	0.237	0.298	0.273	0.255	0.291	0.236	0.273	0.746	0.746	1000	0.410	0.483	0.250	0.250	0.250	0.283	0.300	0.254	0.305	0.288	0.288	0.288	0.233	0.200	0.200	0.250	0.267	0.283	0.279	0.279	0.279	0.288	0.259	0.218	0.255	0.255	0.255	0.305	0.305	0.288	0.254	0.254	0.220	0.220	0.237	0.237
Type3_CAE6235814.1	0.203	0.220	0.254	0.200	0.276	0.309	0.268	0.291	0.286	0.291	0.458	0.458	0.410	1000	0.672	0.262	0.230	0.230	0.246	0.311	0.267	0.250	0.233	0.233	0.250	0.262	0.250	0.250	0.262	0.262	0.267	0.339	0.339	0.339	0.350	0.327	0.321	0.321	0.327	0.327	0.317	0.300	0.350	0.322	0.322	0.267	0.267	0.267	0.267
Type3_KAG4380578.1	0.200	0.200	0.254	0.213	0.237	0.291	0.286	0.255	0.304	0.291	0.492	0.492	0.483	0.672	1000	0.246	0.246	0.246	0.262	0.295	0.213	0.197	0.197	0.197	0.213	0.300	0.271	0.271	0.295	0.300	0.267	0.339	0.339	0.339	0.295	0.268	0.316	0.268	0.273	0.273	0.328	0.311	0.377	0.339	0.339	0.262	0.262	0.246	0.246
Type4_CAE6242019.1	0.264	0.264	0.225	0.260	0.236	0.262	0.258	0.262	0.227	0.231	0.271	0.271	0.250	0.262	0.246	1000	0.920	0.920	0.534	0.473	0.189	0.203	0.189	0.189	0.189	0.236	0.254	0.254	0.301	0.278	0.254	0.267	0.267	0.267	0.284	0.269	0.232	0.284	0.288	0.288	0.268	0.268	0.282	0.304	0.290	0.247	0.247	0.247	0.247
Type4_NP_001032078.1	0.250	0.236	0.225	0.260	0.236	0.262	0.242	0.262	0.242	0.215	0.254	0.254	0.250	0.230	0.246	0.920	1000	1000	0.521	0.459	0.189	0.230	0.203	0.203	0.203	0.250	0.268	0.268	0.315	0.278	0.239	0.280	0.280	0.280	0.284	0.269	0.261	0.254	0.258	0.258	0.268	0.268	0.268	0.304	0.290	0.233	0.233	0.233	0.233
Type4_NP_001235288.1	0.250	0.236	0.225	0.260	0.236	0.262	0.242	0.262	0.242	0.215	0.254	0.254	0.250	0.230	0.246	0.920	1000	1000	0.521	0.459	0.189	0.230	0.203	0.203	0.203	0.250	0.268	0.268	0.315	0.278	0.239	0.280	0.280	0.280	0.284	0.269	0.261	0.254	0.258	0.258	0.268	0.268	0.268	0.304	0.290	0.233	0.233	0.233	0.233
Type4_CAE6201953.1	0.257	0.257	0.246	0.211	0.229	0.262	0.258	0.277	0.288	0.246	0.254	0.254	0.283	0.246	0.262	0.534	0.521	0.521	1000	0.562	0.208	0.250	0.208	0.208	0.208	0.257	0.232	0.232	0.254	0.243	0.261	0.205	0.205	0.205	0.278	0.254	0.206	0.227	0.231	0.231	0.214	0.229	0.214	0.279	0.265	0.197	0.197	0.211	0.211
Type4_KAH1155164.1	0.282	0.268	0.271	0.250	0.310	0.323	0.227	0.308	0.303	0.277	0.339	0.339	0.300	0.311	0.295	0.473	0.459	0.459	0.562	1000	0.260	0.288	0.274	0.274	0.274	0.268	0.214	0.214	0.278	0.239	0.257	0.257	0.257	0.257	0.315	0.269	0.235	0.258	0.262	0.262	0.366	0.380	0.338	0.406	0.391	0.208	0.208	0.208	0.208
Type5_KAG7608262.1	0.211	0.197	0.293	0.234	0.247	0.200	0.227	0.262	0.258	0.231	0.271	0.271	0.254	0.267	0.213	0.189	0.189	0.189	0.208	0.260	1000	0.678	0.667	0.667	0.667	0.274	0.250	0.250	0.243	0.233	0.234	0.256	0.256	0.256	0.250	0.296	0.227	0.268	0.257	0.243	0.263	0.263	0.237	0.270	0.270	0.167	0.167	0.167	0.167
Type5_NP_001238303.1	0.231	0.205	0.273	0.241	0.253	0.246	0.197	0.308	0.258	0.215	0.305	0.305	0.305	0.250	0.197	0.203	0.230	0.230	0.250	0.288	0.678	1000	0.710	0.710	0.720	0.295	0.250	0.257	0.266	0.269	0.232	0.244	0.244	0.256	0.289	0.264	0.237	0.268	0.257	0.229	0.263	0.263	0.250	0.257	0.257	0.139	0.139	0.139	0.139
Type5_AAM65889.1	0.218	0.192	0.260	0.241	0.228	0.246	0.197	0.262	0.242	0.215	0.271	0.271	0.288	0.233	0.197	0.189	0.203	0.203	0.208	0.274	0.667	0.710	1000	1000	0.968	0.269	0.237	0.243	0.266	0.218	0.280	0.256	0.256	0.269	0.253	0.319	0.250	0.310	0.300	0.286	0.303	0.289	0.263	0.284	0.284	0.177	0.177	0.177	0.177
Type5_NP_190966.1	0.218	0.192	0.260	0.241	0.228	0.246	0.197	0.262	0.242	0.215	0.271	0.271	0.288	0.233	0.197	0.189	0.203	0.203	0.208	0.274	0.667	0.710	1000	1000	0.968	0.269	0.237	0.243	0.266	0.218	0.280	0.256	0.256	0.269	0.253	0.319	0.250	0.310	0.300	0.286	0.303	0.289	0.263	0.284	0.284	0.177	0.177	0.177	0.177
Type5_KAG7565604.1	0.218	0.192	0.260	0.241	0.241	0.277	0.197	0.262	0.242	0.215	0.271	0.271	0.288	0.250	0.213	0.189	0.203	0.203	0.208	0.274	0.667	0.720	0.968	0.968	1000	0.256	0.237	0.243	0.278	0.218	0.280	0.269	0.269	0.282	0.265	0.319	0.263	0.324	0.314	0.300	0.303	0.289	0.263	0.297	0.297	0.165	0.165	0.165	0.165
Type6_KAG4988184.1	0.284	0.284	0.297	0.293	0.278	0.323	0.242	0.308	0.303	0.277	0.276	0.276	0.233	0.262	0.300	0.236	0.250	0.250	0.257	0.268	0.274	0.295	0.269	0.269	0.256	1000	0.388	0.385	0.451	0.366	0.253	0.240	0.240	0.227	0.224	0.246	0.217	0.221	0.224	0.209	0.254	0.268	0.282	0.271	0.271	0.192	0.192	0.192	0.192
Type6_CAA18205.1	0.233	0.247	0.230	0.243	0.211	0.262	0.246	0.262	0.246	0.323	0.224	0.224	0.200	0.250	0.271	0.254	0.268	0.268	0.232	0.214	0.250	0.250	0.237	0.237	0.237	0.388	1000	0.987	0.438	0.475	0.244	0.203	0.203	0.203	0.173	0.219	0.221	0.209	0.209	0.224	0.214	0.214	0.229	0.229	0.229	0.153	0.153	0.153	0.153
Type6_CAA0397068.1	0.233	0.247	0.230	0.243	0.211	0.262	0.246	0.262	0.246	0.323	0.224	0.224	0.200	0.250	0.271	0.254	0.268	0.268	0.232	0.214	0.250	0.257	0.243	0.243	0.243	0.385	0.987	1000	0.436	0.487	0.250	0.203	0.203	0.203	0.173	0.219	0.221	0.209	0.209	0.224	0.214	0.214	0.229	0.229	0.229	0.153	0.153	0.153	0.153
Type6_ACA04812.1	0.227	0.240	0.203	0.184	0.219	0.323	0.212	0.231	0.227	0.231	0.276	0.276	0.250	0.262	0.295	0.301	0.315	0.315	0.254	0.278	0.243	0.266	0.266	0.266	0.278	0.451	0.438	0.436	1000	0.607	0.217	0.211	0.211	0.211	0.208	0.242	0.200	0.250	0.254	0.239	0.250	0.250	0.278	0.300	0.300	0.149	0.149	0.162	0.162
Type6_EEE55537.1	0.257	0.243	0.203	0.240	0.222	0.246	0.212	0.277	0.227	0.262	0.293	0.293	0.267	0.262	0.300	0.278	0.278	0.278	0.243	0.239	0.233	0.269	0.218	0.218	0.218	0.366	0.475	0.487	0.607	1000	0.200	0.240	0.240	0.227	0.197	0.200	0.217	0.221	0.224	0.239	0.239	0.239	0.296	0.286	0.286	0.151	0.151	0.151	0.151
Type7_EAZ39775.1	0.329	0.342	0.275	0.250	0.260	0.288	0.197	0.227	0.273	0.258	0.305	0.305	0.283	0.267	0.267	0.254	0.239	0.239	0.261	0.257	0.234	0.232	0.280	0.280	0.280	0.253	0.244	0.250	0.217	0.200	1000	0.333	0.333	0.333	0.321	0.257	0.324	0.301	0.301	0.301	0.296	0.310	0.310	0.324	0.310	0.169	0.169	0.182	0.182
Type7_AAO23627.1	0.289	0.289	0.280	0.312	0.338	0.333	0.239	0.303	0.284	0.258	0.356	0.356	0.279	0.339	0.339	0.267	0.280	0.280	0.205	0.257	0.256	0.244	0.256	0.256	0.269	0.240	0.203	0.203	0.211	0.240	0.333	1000	1000	0.964	0.346	0.192	0.263	0.233	0.236	0.236	0.333	0.319	0.306	0.357	0.343	0.192	0.192	0.192	0.192
Type7_NP_179002.1	0.289	0.289	0.280	0.312	0.338	0.333	0.239	0.303	0.284	0.258	0.356	0.356	0.279	0.339	0.339	0.267	0.280	0.280	0.205	0.257	0.256	0.244	0.256	0.256	0.269	0.240	0.203	0.203	0.211	0.240	0.333	1000	1000	0.964	0.346	0.192	0.263	0.233	0.236	0.236	0.333	0.319	0.306	0.357	0.343	0.192	0.192	0.192	0.192
Type7_CAE5980967.1	0.263	0.263	0.253	0.299	0.312	0.333	0.239	0.318	0.284	0.258	0.356	0.356	0.279	0.339	0.339	0.267	0.280	0.280	0.205	0.257	0.256	0.256	0.269	0.269	0.282	0.227	0.203	0.203	0.211	0.227	0.333	0.964	0.964	1000	0.358	0.205	0.263	0.233	0.236	0.236	0.347	0.333	0.319	0.357	0.343	0.192	0.192	0.192	0.192
Type7_CAE5968199.1	0.329	0.304	0.308	0.262	0.346	0.288	0.224	0.318	0.239	0.212	0.339	0.339	0.288	0.350	0.295	0.284	0.284	0.284	0.278	0.315	0.250	0.289	0.253	0.253	0.265	0.224	0.173	0.173	0.208	0.197	0.321	0.346	0.346	0.358	1000	0.276	0.350	0.351	0.356	0.356	0.319	0.333	0.319	0.371	0.357	0.198	0.198	0.185	0.185
Type8_BAF20468.1	0.250	0.265	0.269	0.246	0.236	0.295	0.210	0.262	0.274	0.246	0.222	0.222	0.259	0.327	0.268	0.269	0.269	0.269	0.254	0.269	0.296	0.264	0.319	0.319	0.319	0.246	0.219	0.219	0.242	0.200	0.257	0.192	0.192	0.205	0.276	1000	0.355	0.471	0.478	0.464	0.227	0.227	0.242	0.250	0.250	0.178	0.178	0.205	0.205
Type8_CAE5963653.1	0.192	0.219	0.211	0.233	0.247	0.302	0.250	0.270	0.344	0.333	0.236	0.236	0.218	0.321	0.316	0.232	0.261	0.261	0.206	0.235	0.227	0.237	0.250	0.250	0.263	0.217	0.221	0.221	0.200	0.217	0.324	0.263	0.263	0.263	0.350	0.355	1000	0.676	0.671	0.712	0.269	0.269	0.299	0.292	0.292	0.208	0.208	0.195	0.195
Type8_AAF19539.1	0.197	0.254	0.214	0.183	0.186	0.286	0.203	0.286	0.312	0.286	0.255	0.255	0.255	0.321	0.268	0.284	0.254	0.254	0.227	0.258	0.268	0.268	0.310	0.310	0.324	0.221	0.209	0.209	0.250	0.221	0.301	0.233	0.233	0.233	0.351	0.471	0.676	1000	1000	0.959	0.277	0.292	0.262	0.266	0.266	0.214	0.214	0.214	0.214
Type8_CAD5316113.1	0.200	0.257	0.214	0.186	0.188	0.286	0.206	0.286	0.317	0.286	0.255	0.255	0.255	0.327	0.273	0.288	0.258	0.258	0.231	0.262	0.257	0.257	0.300	0.300	0.314	0.224	0.209	0.209	0.254	0.224	0.301	0.236	0.236	0.236	0.356	0.478	0.671	1000	1000	0.959	0.281	0.297	0.266	0.266	0.266	0.203	0.203	0.203	0.203
Type8_CAE5962383.1	0.214	0.271	0.200	0.214	0.203	0.286	0.206	0.270	0.333	0.302	0.255	0.255	0.255	0.327	0.273	0.288	0.258	0.258	0.231	0.262	0.243	0.229	0.286	0.286	0.300	0.209	0.224	0.224	0.239	0.239	0.301	0.236	0.236	0.236	0.356	0.464	0.712	0.959	0.959	1000	0.281	0.297	0.281	0.281	0.281	0.217	0.217	0.217	0.217
Type9_CAA0381668.1	0.268	0.296	0.286	0.250	0.271	0.344	0.262	0.312	0.262	0.281	0.362	0.362	0.305	0.317	0.328	0.268	0.268	0.268	0.214	0.366	0.263	0.263	0.303	0.303	0.303	0.254	0.214	0.214	0.250	0.239	0.296	0.333	0.333	0.347	0.319	0.227	0.269	0.277	0.281	0.281	1000	0.961	0.662	0.627	0.640	0.169	0.169	0.197	0.197
Type9_CAE5966473.1	0.282	0.310	0.300	0.236	0.286	0.359	0.277	0.312	0.277	0.297	0.362	0.362	0.305	0.300	0.311	0.268	0.268	0.268	0.229	0.380	0.263	0.263	0.289	0.289	0.289	0.268	0.214	0.214	0.250	0.239	0.310	0.319	0.319	0.333	0.333	0.227	0.269	0.292	0.297	0.297	0.961	1000	0.662	0.627	0.640	0.169	0.169	0.197	0.197
Type9_KAG5015764.1	0.239	0.239	0.257	0.208	0.271	0.328	0.231	0.312	0.308	0.312	0.362	0.362	0.288	0.350	0.377	0.282	0.268	0.268	0.214	0.338	0.237	0.250	0.263	0.263	0.263	0.282	0.229	0.229	0.278	0.296	0.310	0.306	0.306	0.319	0.319	0.242	0.299	0.262	0.266	0.281	0.662	0.662	1000	0.707	0.720	0.155	0.155	0.183	0.183
Type9_CAE6075942.1	0.290	0.304	0.271	0.271	0.294	0.375	0.234	0.297	0.297	0.281	0.345	0.345	0.254	0.322	0.339	0.304	0.304	0.304	0.279	0.406	0.270	0.257	0.284	0.284	0.297	0.271	0.229	0.229	0.300	0.286	0.324	0.357	0.357	0.357	0.371	0.250	0.292	0.266	0.266	0.281	0.627	0.627	0.707	1000	0.987	0.203	0.203	0.203	0.203
Type9_KAG7565376.1	0.275	0.290	0.271	0.271	0.294	0.359	0.234	0.297	0.297	0.281	0.345	0.345	0.254	0.322	0.339	0.290	0.290	0.290	0.265	0.391	0.270	0.257	0.284	0.284	0.297	0.271	0.229	0.229	0.300	0.286	0.310	0.343	0.343	0.343	0.357	0.250	0.292	0.266	0.266	0.281	0.640	0.640	0.720	0.987	1000	0.203	0.203	0.203	0.203
TypeY_CAA0289321.1	0.262	0.262	0.217	0.224	0.202	0.203	0.231	0.219	0.200	0.203	0.203	0.203	0.220	0.267	0.262	0.247	0.233	0.233	0.197	0.208	0.167	0.139	0.177	0.177	0.165	0.192	0.153	0.153	0.149	0.151	0.169	0.192	0.192	0.192	0.198	0.178	0.208	0.214	0.203	0.217	0.169	0.169	0.155	0.203	0.203	1000	1000	0.913	0.913
TypeY_NP_683422.3	0.262	0.262	0.217	0.224	0.202	0.203	0.231	0.219	0.200	0.203	0.203	0.203	0.220	0.267	0.262	0.247	0.233	0.233	0.197	0.208	0.167	0.139	0.177	0.177	0.165	0.192	0.153	0.153	0.149	0.151	0.169	0.192	0.192	0.192	0.198	0.178	0.208	0.214	0.203	0.217	0.169	0.169	0.155	0.203	0.203	1000	1000	0.913	0.913
TypeY_CAE6171624.1	0.262	0.262	0.205	0.212	0.202	0.203	0.215	0.203	0.200	0.203	0.203	0.203	0.237	0.267	0.246	0.247	0.233	0.233	0.211	0.208	0.167	0.139	0.177	0.177	0.165	0.192	0.153	0.153	0.162	0.151	0.182	0.192	0.192	0.192	0.185	0.205	0.195	0.214	0.203	0.217	0.197	0.197	0.183	0.203	0.203	0.913	0.913	1000	1000
TypeY_KAG7545855.1	0.262	0.262	0.205	0.212	0.202	0.203	0.215	0.203	0.200	0.203	0.203	0.203	0.237	0.267	0.246	0.247	0.233	0.233	0.211	0.208	0.167	0.139	0.177	0.177	0.165	0.192	0.153	0.153	0.162	0.151	0.182	0.192	0.192	0.192	0.185	0.205	0.195	0.214	0.203	0.217	0.197	0.197	0.183	0.203	0.203	0.913	0.913	1000	1000
