# Supplementary material for: From Gene to Transcript and Peptide: A Deep Overview on Non-Specific Lipid Transfer Proteins (nsLTPs)
Source: Antibiotics (Basel). 2023 May 21;12(5):939. doi: 10.3390/antibiotics12050939 (PMC10215178; doi:10.3390/antibiotics12050939)
Supplement: Supplementary file 1 [file antibiotics-12-00939-s001.zip › Supplementary Table 2.xlsx]

## Sheet: TesteCSV
	AtLTP1.0	AtLTP1.1	AtLTP1.3	OsLTP1.1	PtLTP1.1	OsLTP2.1	OsLTP2.2	OsLTP2.3	OsLTP2.4	PtLTP2.1	AtLTPc1	OsLTPc1	OsLTPc2	AtLTPc3	PtLTPc1	MpLTPd1	OsLTPd1	PpLTPd1	PtLTPd1	SmLTPd1	SmLTPe1	SmLTPe2	SmLTPe3	PtLTPf1	SmLTPf1	SmLTPf2	MpLTPg1	AcsLTPg1	PpLTPg1	PtLTPg1	SmLTPg1	SmLTPh1	SmLTPh2	SmLTPh3	SmLTPh4	SmLTPh5	PpLTPj	PpLTPj2	PpLTPj3	PpLTPj4	PpLTPj5
AtLTP1.0	1	0.352	1	0.352	0.398	0.246	0.269	0.273	0.231	0.273	0.254	0.297	0.27	0.292	0.254	0.257	0.216	0.221	0.276	0.25	0.306	0.219	0.278	0.239	0.197	0.169	0.265	0.244	0.212	0.282	0.241	0.224	0.213	0.237	0.264	0.23	0.182	0.234	0.189	0.273	0.205
AtLTP1.1	0.352	1	0.352	0.356	0.371	0.292	0.221	0.303	0.2	0.224	0.222	0.234	0.238	0.231	0.222	0.28	0.25	0.208	0.224	0.205	0.23	0.203	0.25	0.225	0.183	0.155	0.29	0.265	0.207	0.266	0.241	0.169	0.197	0.221	0.274	0.2	0.234	0.273	0.189	0.244	0.177
AtLTP1.3	1	0.352	1	0.352	0.398	0.246	0.269	0.273	0.231	0.273	0.254	0.297	0.27	0.292	0.254	0.257	0.216	0.221	0.276	0.25	0.306	0.219	0.278	0.239	0.197	0.169	0.265	0.244	0.212	0.282	0.241	0.224	0.213	0.237	0.264	0.23	0.182	0.234	0.189	0.273	0.205
OsLTP1.1	0.352	0.356	0.352	1	0.382	0.231	0.221	0.258	0.215	0.209	0.302	0.219	0.27	0.292	0.302	0.28	0.197	0.234	0.237	0.244	0.243	0.284	0.194	0.239	0.141	0.113	0.275	0.217	0.183	0.253	0.278	0.195	0.184	0.195	0.192	0.2	0.26	0.208	0.23	0.218	0.228
PtLTP1.1	0.398	0.371	0.398	0.382	1	0.262	0.254	0.288	0.308	0.242	0.27	0.266	0.254	0.262	0.27	0.267	0.2	0.182	0.237	0.208	0.342	0.247	0.264	0.169	0.211	0.183	0.319	0.232	0.296	0.291	0.215	0.237	0.2	0.197	0.264	0.216	0.26	0.195	0.216	0.182	0.241
OsLTP2.1	0.246	0.292	0.246	0.231	0.262	1	0.415	0.415	0.492	0.431	0.316	0.241	0.293	0.345	0.316	0.254	0.215	0.262	0.215	0.277	0.226	0.266	0.369	0.274	0.246	0.226	0.311	0.369	0.323	0.262	0.246	0.185	0.215	0.185	0.286	0.206	0.338	0.246	0.203	0.215	0.185
OsLTP2.2	0.269	0.221	0.269	0.221	0.254	0.415	1	0.369	0.538	0.403	0.328	0.267	0.317	0.267	0.328	0.292	0.206	0.227	0.258	0.25	0.277	0.373	0.358	0.203	0.222	0.234	0.27	0.294	0.279	0.288	0.254	0.235	0.279	0.25	0.333	0.273	0.269	0.179	0.288	0.176	0.209
OsLTP2.3	0.273	0.303	0.273	0.258	0.288	0.415	0.369	1	0.508	0.338	0.259	0.288	0.322	0.254	0.259	0.281	0.231	0.273	0.242	0.364	0.286	0.308	0.338	0.317	0.29	0.222	0.295	0.288	0.212	0.242	0.288	0.242	0.258	0.258	0.206	0.266	0.212	0.227	0.246	0.167	0.288
OsLTP2.4	0.231	0.2	0.231	0.215	0.308	0.492	0.538	0.508	1	0.446	0.316	0.259	0.293	0.241	0.316	0.302	0.2	0.292	0.231	0.292	0.29	0.297	0.338	0.226	0.197	0.21	0.311	0.277	0.385	0.277	0.215	0.292	0.246	0.231	0.238	0.254	0.277	0.2	0.203	0.185	0.246
PtLTP2.1	0.273	0.224	0.273	0.209	0.242	0.431	0.403	0.338	0.446	1	0.298	0.22	0.271	0.271	0.298	0.281	0.224	0.246	0.277	0.224	0.25	0.273	0.303	0.302	0.242	0.222	0.274	0.313	0.194	0.308	0.258	0.254	0.239	0.224	0.246	0.246	0.182	0.152	0.2	0.179	0.227
AtLTPc1	0.254	0.222	0.254	0.302	0.27	0.316	0.328	0.259	0.316	0.298	1	0.371	0.391	0.413	1	0.246	0.333	0.339	0.333	0.323	0.387	0.323	0.339	0.241	0.246	0.207	0.393	0.238	0.381	0.262	0.302	0.27	0.226	0.238	0.328	0.226	0.317	0.222	0.333	0.27	0.27
OsLTPc1	0.297	0.234	0.297	0.219	0.266	0.241	0.267	0.288	0.259	0.22	0.371	1	0.444	0.391	0.371	0.246	0.258	0.323	0.302	0.323	0.344	0.339	0.339	0.254	0.241	0.237	0.362	0.234	0.297	0.311	0.297	0.222	0.222	0.238	0.233	0.23	0.25	0.203	0.266	0.281	0.25
OsLTPc2	0.27	0.238	0.27	0.27	0.254	0.293	0.317	0.322	0.293	0.271	0.391	0.444	1	0.381	0.391	0.333	0.258	0.295	0.242	0.306	0.344	0.365	0.312	0.241	0.246	0.207	0.379	0.254	0.286	0.3	0.302	0.27	0.206	0.19	0.217	0.197	0.27	0.175	0.254	0.238	0.206
AtLTPc3	0.292	0.231	0.292	0.292	0.262	0.345	0.267	0.254	0.241	0.271	0.413	0.391	0.381	1	0.413	0.306	0.29	0.254	0.297	0.302	0.387	0.323	0.306	0.267	0.186	0.233	0.276	0.262	0.246	0.29	0.354	0.297	0.206	0.203	0.233	0.21	0.231	0.231	0.292	0.277	0.246
PtLTPc1	0.254	0.222	0.254	0.302	0.27	0.316	0.328	0.259	0.316	0.298	1	0.371	0.391	0.413	1	0.246	0.333	0.339	0.333	0.323	0.387	0.323	0.339	0.241	0.246	0.207	0.393	0.238	0.381	0.262	0.302	0.27	0.226	0.238	0.328	0.226	0.317	0.222	0.333	0.27	0.27
MpLTPd1	0.257	0.28	0.257	0.28	0.267	0.254	0.292	0.281	0.302	0.281	0.246	0.246	0.333	0.306	0.246	1	0.254	0.319	0.333	0.36	0.271	0.271	0.265	0.265	0.221	0.265	0.308	0.257	0.257	0.27	0.306	0.219	0.236	0.219	0.235	0.222	0.243	0.229	0.224	0.229	0.208
OsLTPd1	0.216	0.25	0.216	0.197	0.2	0.215	0.206	0.231	0.2	0.224	0.333	0.258	0.258	0.29	0.333	0.254	1	0.225	0.315	0.216	0.236	0.311	0.233	0.227	0.212	0.197	0.188	0.24	0.197	0.278	0.208	0.233	0.205	0.219	0.247	0.211	0.264	0.194	0.246	0.219	0.243
PpLTPd1	0.221	0.208	0.221	0.234	0.182	0.262	0.227	0.273	0.292	0.246	0.339	0.323	0.295	0.254	0.339	0.319	0.225	1	0.284	0.257	0.246	0.343	0.286	0.243	0.271	0.271	0.246	0.247	0.224	0.237	0.276	0.173	0.189	0.2	0.229	0.192	0.23	0.135	0.254	0.176	0.23
PtLTPd1	0.276	0.224	0.276	0.237	0.237	0.215	0.258	0.242	0.231	0.277	0.333	0.302	0.242	0.297	0.333	0.333	0.315	0.284	1	0.284	0.254	0.306	0.225	0.279	0.191	0.235	0.313	0.276	0.25	0.338	0.297	0.27	0.233	0.23	0.257	0.236	0.219	0.233	0.243	0.247	0.216
SmLTPd1	0.25	0.205	0.25	0.244	0.208	0.277	0.25	0.364	0.292	0.224	0.323	0.323	0.306	0.302	0.323	0.36	0.216	0.257	0.284	1	0.274	0.274	0.338	0.229	0.229	0.171	0.328	0.247	0.234	0.263	0.257	0.195	0.158	0.169	0.225	0.16	0.25	0.25	0.203	0.233	0.257
SmLTPe1	0.306	0.23	0.306	0.243	0.342	0.226	0.277	0.286	0.29	0.25	0.387	0.344	0.344	0.387	0.387	0.271	0.236	0.246	0.254	0.274	1	0.405	0.371	0.234	0.203	0.188	0.288	0.288	0.311	0.286	0.357	0.25	0.225	0.222	0.221	0.194	0.247	0.26	0.261	0.311	0.23
SmLTPe2	0.219	0.203	0.219	0.284	0.247	0.266	0.373	0.308	0.297	0.273	0.323	0.339	0.365	0.323	0.323	0.271	0.311	0.343	0.306	0.274	0.405	1	0.397	0.262	0.246	0.2	0.313	0.297	0.243	0.329	0.366	0.26	0.233	0.233	0.197	0.236	0.26	0.233	0.261	0.23	0.233
SmLTPe3	0.278	0.25	0.278	0.194	0.264	0.369	0.358	0.338	0.338	0.303	0.339	0.339	0.312	0.306	0.339	0.265	0.233	0.286	0.225	0.338	0.371	0.397	1	0.231	0.215	0.215	0.284	0.25	0.25	0.203	0.282	0.194	0.236	0.264	0.208	0.243	0.233	0.219	0.229	0.205	0.247
PtLTPf1	0.239	0.225	0.239	0.239	0.169	0.274	0.203	0.317	0.226	0.302	0.241	0.254	0.241	0.267	0.241	0.265	0.227	0.243	0.279	0.229	0.234	0.262	0.231	1	0.286	0.254	0.25	0.197	0.143	0.243	0.197	0.2	0.304	0.257	0.308	0.294	0.191	0.235	0.209	0.235	0.25
SmLTPf1	0.197	0.183	0.197	0.141	0.211	0.246	0.222	0.29	0.197	0.242	0.246	0.241	0.246	0.186	0.246	0.221	0.212	0.271	0.191	0.229	0.203	0.246	0.215	0.286	1	0.6	0.233	0.197	0.214	0.243	0.243	0.2	0.232	0.243	0.231	0.25	0.25	0.206	0.197	0.221	0.176
SmLTPf2	0.169	0.155	0.169	0.113	0.183	0.226	0.234	0.222	0.21	0.222	0.207	0.237	0.207	0.233	0.207	0.265	0.197	0.271	0.235	0.171	0.188	0.2	0.215	0.254	0.6	1	0.2	0.211	0.186	0.243	0.211	0.214	0.203	0.214	0.231	0.235	0.191	0.176	0.179	0.176	0.191
MpLTPg1	0.265	0.29	0.265	0.275	0.319	0.311	0.27	0.295	0.311	0.274	0.393	0.362	0.379	0.276	0.393	0.308	0.188	0.246	0.313	0.328	0.288	0.313	0.284	0.25	0.233	0.2	1	0.235	0.271	0.284	0.333	0.182	0.242	0.258	0.308	0.234	0.284	0.194	0.25	0.254	0.214
AcsLTPg1	0.244	0.265	0.244	0.217	0.232	0.369	0.294	0.288	0.277	0.313	0.238	0.234	0.254	0.262	0.238	0.257	0.24	0.247	0.276	0.247	0.288	0.297	0.25	0.197	0.197	0.211	0.235	1	0.259	0.269	0.342	0.169	0.224	0.182	0.192	0.187	0.312	0.195	0.216	0.205	0.192
PpLTPg1	0.212	0.207	0.212	0.183	0.296	0.323	0.279	0.212	0.385	0.194	0.381	0.297	0.286	0.246	0.381	0.257	0.197	0.224	0.25	0.234	0.311	0.243	0.25	0.143	0.214	0.186	0.271	0.259	1	0.288	0.269	0.184	0.24	0.211	0.264	0.23	0.286	0.247	0.27	0.321	0.2
PtLTPg1	0.282	0.266	0.282	0.253	0.291	0.262	0.288	0.242	0.277	0.308	0.262	0.311	0.3	0.29	0.262	0.27	0.278	0.237	0.338	0.263	0.286	0.329	0.203	0.243	0.243	0.243	0.284	0.269	0.288	1	0.316	0.243	0.274	0.27	0.29	0.278	0.297	0.243	0.239	0.311	0.234
SmLTPg1	0.241	0.241	0.241	0.278	0.215	0.246	0.254	0.288	0.215	0.258	0.302	0.297	0.302	0.354	0.302	0.306	0.208	0.276	0.297	0.257	0.357	0.366	0.282	0.197	0.243	0.211	0.333	0.342	0.269	0.316	1	0.2	0.203	0.2	0.225	0.192	0.303	0.276	0.284	0.289	0.237
SmLTPh1	0.224	0.169	0.224	0.195	0.237	0.185	0.235	0.242	0.292	0.254	0.27	0.222	0.27	0.297	0.27	0.219	0.233	0.173	0.27	0.195	0.25	0.26	0.194	0.2	0.2	0.214	0.182	0.169	0.184	0.243	0.2	1	0.377	0.359	0.306	0.395	0.192	0.178	0.157	0.162	0.219
SmLTPh2	0.213	0.197	0.213	0.184	0.2	0.215	0.279	0.258	0.246	0.239	0.226	0.222	0.206	0.206	0.226	0.236	0.205	0.189	0.233	0.158	0.225	0.233	0.236	0.304	0.232	0.203	0.242	0.224	0.24	0.274	0.203	0.377	1	0.844	0.403	0.947	0.222	0.167	0.203	0.164	0.222
SmLTPh3	0.237	0.221	0.237	0.195	0.197	0.185	0.25	0.258	0.231	0.224	0.238	0.238	0.19	0.203	0.238	0.219	0.219	0.2	0.23	0.169	0.222	0.233	0.264	0.257	0.243	0.214	0.258	0.182	0.211	0.27	0.2	0.359	0.844	1	0.403	0.868	0.192	0.137	0.214	0.176	0.219
SmLTPh4	0.264	0.274	0.264	0.192	0.264	0.286	0.333	0.206	0.238	0.246	0.328	0.233	0.217	0.233	0.328	0.235	0.247	0.229	0.257	0.225	0.221	0.197	0.208	0.308	0.231	0.231	0.308	0.192	0.264	0.29	0.225	0.306	0.403	0.403	1	0.4	0.268	0.155	0.235	0.194	0.268
SmLTPh5	0.23	0.2	0.23	0.2	0.216	0.206	0.273	0.266	0.254	0.246	0.226	0.23	0.197	0.21	0.226	0.222	0.211	0.192	0.236	0.16	0.194	0.236	0.243	0.294	0.25	0.235	0.234	0.187	0.23	0.278	0.192	0.395	0.947	0.868	0.4	1	0.197	0.155	0.206	0.153	0.225
PpLTPj	0.182	0.234	0.182	0.26	0.26	0.338	0.269	0.212	0.277	0.182	0.317	0.25	0.27	0.231	0.317	0.243	0.264	0.23	0.219	0.25	0.247	0.26	0.233	0.191	0.25	0.191	0.284	0.312	0.286	0.297	0.303	0.192	0.222	0.192	0.268	0.197	1	0.383	0.329	0.358	0.329
PpLTPj2	0.234	0.273	0.234	0.208	0.195	0.246	0.179	0.227	0.2	0.152	0.222	0.203	0.175	0.231	0.222	0.229	0.194	0.135	0.233	0.25	0.26	0.233	0.219	0.235	0.206	0.176	0.194	0.195	0.247	0.243	0.276	0.178	0.167	0.137	0.155	0.155	0.383	1	0.289	0.519	0.253
PpLTPj3	0.189	0.189	0.189	0.23	0.216	0.203	0.288	0.246	0.203	0.2	0.333	0.266	0.254	0.292	0.333	0.224	0.246	0.254	0.243	0.203	0.261	0.261	0.229	0.209	0.197	0.179	0.25	0.216	0.27	0.239	0.284	0.157	0.203	0.214	0.235	0.206	0.329	0.289	1	0.316	0.579
PpLTPj4	0.273	0.244	0.273	0.218	0.182	0.215	0.176	0.167	0.185	0.179	0.27	0.281	0.238	0.277	0.27	0.229	0.219	0.176	0.247	0.233	0.311	0.23	0.205	0.235	0.221	0.176	0.254	0.205	0.321	0.311	0.289	0.162	0.164	0.176	0.194	0.153	0.358	0.519	0.316	1	0.241
PpLTPj5	0.205	0.177	0.205	0.228	0.241	0.185	0.209	0.288	0.246	0.227	0.27	0.25	0.206	0.246	0.27	0.208	0.243	0.23	0.216	0.257	0.23	0.233	0.247	0.25	0.176	0.191	0.214	0.192	0.2	0.234	0.237	0.219	0.222	0.219	0.268	0.225	0.329	0.253	0.579	0.241	1
