# Supplementary material for: From Gene to Transcript and Peptide: A Deep Overview on Non-Specific Lipid Transfer Proteins (nsLTPs)
Source: Antibiotics (Basel). 2023 May 21;12(5):939. doi: 10.3390/antibiotics12050939 (PMC10215178; doi:10.3390/antibiotics12050939)
Supplement: Supplementary file 1 [file antibiotics-12-00939-s001.zip › Supplementary Table 3_ok.xlsx]

## Sheet: Planilha1
	Type1_AAM64852.1	Type1_CAE6075881.1	Type1_ACU14011.1	Type1_AAC18567.1	Type1_AAP92127.1	Type2_NP001235108.1	Type2_KAG7564007.1	Type2_KAG7658672.1	Type2_NP198632.1	Type2_NP198633.1	Type3_AAM63848.1	Type3_KAG7613876.1	Type3_CAE6089560.1	Type3_CAE6235814.1	Type3_KAG4380578.1	Type4_CAE6242019.1	Type4_NP_001032078.1	Type4_NP_001235288.1	Type4_CAE6201953.1	Type4_KAH1155164.1	Type5_KAG7608262.1	Type5_NP_001238303.1	Type5_AAM65889.1	Type5_NP_190966.1	Type5_KAG7565604.1	Type6_KAG4988184.1	Type6_CAA18205.1	Type6_CAA0397068.1	Type6_ACA04812.1	Type6_EEE55537.1	Type7_EAZ39775.1	Type7_AAO23627.1	Type7_NP_179002.1	Type7_CAE5980967.1	Type7_CAE5968199.1	Type8_BAF20468.1	Type8_CAE5963653.1	Type8_AAF19539.1	Type8_CAD5316113.1	Type8_CAE5962383.1	Type9_CAA0381668.1	Type9_CAE5966473.1	Type9_KAG5015764.1	Type9_CAE6075942.1	Type9_KAG7565376.1	TypeY_CAA0289321.1	TypeY_NP_683422.3	TypeY_CAE6171624.1	TypeY_KAG7545855.1
Type1_AAM64852.1	0.000	0.172	1432	1186	0.952	4016	4248	4109	4031	3991	11163	11163	10750	11086	11275	3458	3447	3446	3552	3641	3080	3356	3264	3263	3261	3875	3643	3657	3570	3566	3338	3254	3253	3233	3310	3642	3785	3710	3926	3877	3611	3651	3716	3586	3586	2524	2524	2574	2574
Type1_CAE6075881.1	0.172	0.000	1476	1187	0.969	3991	4211	4085	4003	3963	11199	11199	10787	11125	11304	3436	3420	3420	3521	3613	3082	3359	3269	3269	3265	3859	3628	3644	3550	3550	3304	3261	3259	3242	3311	3639	3779	3706	3924	3879	3587	3627	3694	3566	3562	2511	2511	2559	2559
Type1_ACU14011.1	1432	1476	0.000	0.973	1402	3889	4155	3927	3897	3843	11141	11141	10686	10994	11299	3431	3426	3426	3504	3598	3017	3330	3189	3189	3186	3573	3434	3453	3398	3367	3210	3106	3105	3081	3218	3348	3481	3397	3551	3469	3532	3573	3691	3545	3572	2484	2484	2324	2324
Type1_AAC18567.1	1186	1187	0.973	0.000	1004	3829	4098	3866	3813	3761	11357	11356	10889	11228	11489	3238	3221	3221	3319	3339	2877	3081	3003	3002	2996	3636	3337	3360	3304	3296	2942	2871	2870	2860	2985	3332	3482	3366	3572	3491	3328	3367	3434	3341	3348	2275	2276	2242	2242
Type1_AAP92127.1	0.952	0.969	1402	1004	0.000	3792	4116	3816	3767	3729	11152	11152	10742	11079	11303	3300	3306	3306	3378	3417	2950	3125	3086	3086	3080	3695	3426	3433	3391	3386	3140	2989	2988	2970	2939	3477	3544	3436	3683	3633	3406	3452	3457	3378	3379	2355	2355	2428	2428
Type2_NP001235108.1	4016	3991	3889	3829	3792	0.000	1187	0.477	0.524	0.479	10239	10240	9839	10157	10361	2059	2089	2088	1800	2122	2768	3129	2940	2941	2941	2374	2388	2452	2307	2247	2245	2718	2716	2731	2430	2067	1694	1825	1910	2185	1974	2058	2201	1932	2009	3709	3708	3466	3466
Type2_KAG7564007.1	4248	4211	4155	4098	4116	1187	0.000	1413	1331	1395	10191	10192	9775	10094	10262	2490	2488	2488	2217	2522	3057	3446	3249	3250	3250	2641	2881	2948	2760	2711	2491	3232	3231	3258	2953	2525	2177	2310	2309	2499	2216	2238	2442	2238	2264	3786	3787	3532	3532
Type2_KAG7658672.1	4109	4085	3927	3866	3816	0.477	1413	0.000	0.434	0.424	10283	10283	9892	10205	10423	2036	2077	2077	1755	2049	2818	3119	2955	2956	2953	2289	2257	2320	2209	2153	2274	2608	2607	2625	2331	2207	1827	1895	2029	2291	1975	2061	2165	1965	2030	3755	3755	3524	3524
Type2_NP198632.1	4031	4003	3897	3813	3767	0.524	1331	0.434	0.000	0.278	10292	10292	9886	10205	10427	1980	2018	2018	1716	1956	2755	3051	2875	2876	2871	2194	2180	2233	2107	2057	2263	2627	2625	2647	2338	2162	1850	1900	2048	2284	1864	1949	2044	1842	1901	3682	3681	3482	3481
Type2_NP198633.1	3991	3963	3843	3761	3729	0.479	1395	0.424	0.278	0.000	10340	10340	9925	10245	10473	1926	1961	1961	1670	1949	2685	3023	2837	2838	2836	2221	2176	2228	2081	2044	2229	2585	2583	2601	2284	2082	1727	1793	1937	2201	1908	1994	2097	1865	1928	3696	3696	3465	3465
Type3_AAM63848.1	11163	11199	11141	11357	11152	10239	10191	10283	10292	10340	0.000	0.009	1232	1234	1239	10768	10831	10830	10662	10671	10879	10852	10783	10782	10788	10593	11014	11023	10986	10912	10732	10927	10926	10918	10806	10196	10133	10168	10067	10175	10506	10509	10497	10375	10428	10886	10886	10775	10774
Type3_KAG7613876.1	11163	11199	11141	11356	11152	10240	10192	10283	10292	10340	0.009	0.000	1233	1234	1239	10768	10831	10830	10662	10671	10879	10853	10783	10783	10788	10593	11014	11023	10986	10911	10732	10927	10926	10919	10806	10196	10133	10168	10067	10174	10506	10509	10497	10375	10428	10886	10886	10775	10774
Type3_CAE6089560.1	10750	10787	10686	10889	10742	9839	9775	9892	9886	9925	1232	1233	0.000	0.901	1731	10289	10349	10349	10224	10188	10355	10311	10241	10241	10248	10135	10562	10577	10523	10450	10244	10433	10433	10428	10321	9679	9653	9667	9559	9638	10012	10013	10012	9870	9937	10430	10430	10302	10302
Type3_CAE6235814.1	11086	11125	10994	11228	11079	10157	10094	10205	10205	10245	1234	1234	0.901	0.000	1869	10657	10717	10717	10577	10567	10701	10688	10601	10601	10609	10439	10901	10909	10857	10783	10623	10794	10794	10784	10684	10028	9982	10003	9881	9972	10381	10382	10389	10242	10307	10792	10792	10639	10639
Type3_KAG4380578.1	11275	11304	11299	11489	11303	10361	10262	10423	10427	10473	1239	1239	1731	1869	0.000	10867	10921	10920	10752	10767	11035	11014	10945	10945	10949	10748	11175	11188	11129	11067	10832	11086	11086	11082	10972	10301	10249	10294	10179	10292	10607	10614	10626	10471	10536	10966	10966	10848	10848
Type4_CAE6242019.1	3458	3436	3431	3238	3300	2059	2490	2036	1980	1926	10768	10768	10289	10657	10867	0.000	0.231	0.232	0.995	0.988	1982	2182	2005	2006	1993	1762	1570	1674	1431	1492	2032	2030	2029	2084	1926	2107	2245	2099	2427	2329	1522	1583	1751	1541	1636	3274	3275	3166	3166
Type4_NP_001032078.1	3447	3420	3426	3221	3306	2089	2488	2077	2018	1961	10831	10831	10349	10717	10921	0.231	0.000	0.007	1004	1061	1979	2201	2020	2020	2007	1808	1645	1750	1484	1557	1993	2049	2048	2104	1960	2122	2255	2114	2431	2328	1561	1618	1792	1592	1677	3293	3294	3179	3179
Type4_NP_001235288.1	3446	3420	3426	3221	3306	2088	2488	2077	2018	1961	10830	10830	10349	10717	10920	0.232	0.007	0.000	1005	1060	1979	2200	2019	2020	2006	1809	1646	1751	1486	1558	1992	2049	2048	2103	1960	2121	2254	2114	2430	2327	1559	1617	1791	1591	1676	3292	3293	3178	3178
Type4_CAE6201953.1	3552	3521	3504	3319	3378	1800	2217	1755	1716	1670	10662	10662	10224	10577	10752	0.995	1004	1005	0.000	0.965	2307	2545	2376	2377	2362	1724	1564	1649	1442	1493	2074	2170	2169	2210	2051	2221	2194	2117	2377	2457	1646	1702	1844	1689	1761	3394	3395	3241	3241
Type4_KAH1155164.1	3641	3613	3598	3339	3417	2122	2522	2049	1956	1949	10671	10671	10188	10567	10767	0.988	1061	1060	0.965	0.000	2316	2318	2197	2197	2174	1784	1572	1681	1490	1547	1984	2083	2082	2157	1919	2211	2358	2155	2481	2477	1306	1378	1476	1359	1479	3284	3285	3258	3258
Type5_KAG7608262.1	3080	3082	3017	2877	2950	2768	3057	2818	2755	2685	10879	10879	10355	10701	11035	1982	1979	1979	2307	2316	0.000	1003	0.747	0.745	0.783	2719	2539	2560	2417	2419	2298	1951	1949	1935	1860	2413	2562	2402	2689	2436	2045	2027	2109	1986	2007	3369	3369	3317	3317
Type5_NP_001238303.1	3356	3359	3330	3081	3125	3129	3446	3119	3051	3023	10852	10853	10311	10688	11014	2182	2201	2200	2545	2318	1003	0.000	0.478	0.475	0.472	2997	2735	2771	2704	2695	2363	1942	1941	1955	1830	2619	2943	2694	3026	2698	2009	1969	1957	1966	1975	3328	3329	3424	3424
Type5_AAM65889.1	3264	3269	3189	3003	3086	2940	3249	2955	2875	2837	10783	10783	10241	10601	10945	2005	2020	2019	2376	2197	0.747	0.478	0.000	0.012	0.091	2790	2583	2617	2517	2515	2290	1924	1923	1933	1823	2436	2749	2519	2831	2510	1901	1872	1919	1855	1882	3289	3289	3328	3327
Type5_NP_190966.1	3263	3269	3189	3002	3086	2941	3250	2956	2876	2838	10782	10783	10241	10601	10945	2006	2020	2020	2377	2197	0.745	0.475	0.012	0.000	0.092	2792	2584	2618	2518	2516	2289	1923	1922	1932	1821	2436	2749	2519	2831	2510	1902	1873	1919	1855	1883	3288	3288	3327	3326
Type5_KAG7565604.1	3261	3265	3186	2996	3080	2941	3250	2953	2871	2836	10788	10788	10248	10609	10949	1993	2007	2006	2362	2174	0.783	0.472	0.091	0.092	0.000	2770	2577	2612	2512	2511	2280	1925	1924	1936	1817	2431	2755	2520	2834	2515	1875	1846	1894	1833	1860	3266	3267	3314	3314
Type6_KAG4988184.1	3875	3859	3573	3636	3695	2374	2641	2289	2194	2221	10593	10593	10135	10439	10748	1762	1808	1809	1724	1784	2719	2997	2790	2792	2770	0.000	1511	1537	1385	1353	2849	2735	2734	2759	2698	2618	2630	2551	2761	2765	1972	2002	2214	2089	2150	3631	3631	3500	3500
Type6_CAA18205.1	3643	3628	3434	3337	3426	2388	2881	2257	2180	2176	11014	11014	10562	10901	11175	1570	1645	1646	1564	1572	2539	2735	2583	2584	2577	1511	0.000	0.257	0.499	0.401	2566	2076	2075	2107	2262	2590	2680	2547	2863	2877	2012	2072	2147	2108	2135	3570	3570	3441	3441
Type6_CAA0397068.1	3657	3644	3453	3360	3433	2452	2948	2320	2233	2228	11023	11023	10577	10909	11188	1674	1750	1751	1649	1681	2560	2771	2617	2618	2612	1537	0.257	0.000	0.548	0.476	2705	2145	2144	2166	2341	2654	2722	2604	2910	2925	2109	2167	2234	2189	2214	3640	3640	3504	3504
Type6_ACA04812.1	3570	3550	3398	3304	3391	2307	2760	2209	2107	2081	10986	10986	10523	10857	11129	1431	1484	1486	1442	1490	2417	2704	2517	2518	2512	1385	0.499	0.548	0.000	0.327	2496	2093	2092	2124	2175	2484	2520	2383	2706	2738	1948	2018	2116	2027	2067	3575	3576	3429	3430
Type6_EEE55537.1	3566	3550	3367	3296	3386	2247	2711	2153	2057	2044	10912	10911	10450	10783	11067	1492	1557	1558	1493	1547	2419	2695	2515	2516	2511	1353	0.401	0.476	0.327	0.000	2469	2063	2062	2090	2192	2447	2501	2373	2687	2712	1906	1972	2076	1986	2025	3555	3555	3402	3402
Type7_EAZ39775.1	3338	3304	3210	2942	3140	2245	2491	2274	2263	2229	10732	10732	10244	10623	10832	2032	1993	1992	2074	1984	2298	2363	2290	2289	2280	2849	2566	2705	2496	2469	0.000	1886	1885	1951	1572	2068	2195	1937	2242	2197	1812	1852	1876	1897	1891	2915	2915	2840	2840
Type7_AAO23627.1	3254	3261	3106	2871	2989	2718	3232	2608	2627	2585	10927	10927	10433	10794	11086	2030	2049	2049	2170	2083	1951	1942	1924	1923	1925	2735	2076	2145	2093	2063	1886	0.000	0.017	0.156	1401	2524	2669	2417	2782	2710	1963	2019	2002	2017	2036	3423	3423	3384	3384
Type7_NP_179002.1	3253	3259	3105	2870	2988	2716	3231	2607	2625	2583	10926	10926	10433	10794	11086	2029	2048	2048	2169	2082	1949	1941	1923	1922	1924	2734	2075	2144	2092	2062	1885	0.017	0.000	0.155	1401	2523	2668	2416	2780	2709	1962	2018	2000	2016	2034	3423	3423	3384	3384
Type7_CAE5980967.1	3233	3242	3081	2860	2970	2731	3258	2625	2647	2601	10918	10919	10428	10784	11082	2084	2104	2103	2210	2157	1935	1955	1933	1932	1936	2759	2107	2166	2124	2090	1951	0.156	0.155	0.000	1449	2550	2684	2443	2799	2739	2018	2071	2058	2061	2075	3456	3455	3409	3409
Type7_CAE5968199.1	3310	3311	3218	2985	2939	2430	2953	2331	2338	2284	10806	10806	10321	10684	10972	1926	1960	1960	2051	1919	1860	1830	1823	1821	1817	2698	2262	2341	2175	2192	1572	1401	1401	1449	0.000	2246	2243	1892	2362	2302	1893	1964	1841	1885	1927	3260	3260	3262	3262
Type8_BAF20468.1	3642	3639	3348	3332	3477	2067	2525	2207	2162	2082	10196	10196	9679	10028	10301	2107	2122	2121	2221	2211	2413	2619	2436	2436	2431	2618	2590	2654	2484	2447	2068	2524	2523	2550	2246	0.000	1072	1051	1070	1061	2080	2189	2331	1928	2126	3359	3359	3128	3129
Type8_CAE5963653.1	3785	3779	3481	3482	3544	1694	2177	1827	1850	1727	10133	10133	9653	9982	10249	2245	2255	2254	2194	2358	2562	2943	2749	2749	2755	2630	2680	2722	2520	2501	2195	2669	2668	2684	2243	1072	0.000	0.594	0.499	0.960	2279	2386	2493	2127	2300	3653	3653	3356	3356
Type8_AAF19539.1	3710	3706	3397	3366	3436	1825	2310	1895	1900	1793	10168	10168	9667	10003	10294	2099	2114	2114	2117	2155	2402	2694	2519	2519	2520	2551	2547	2604	2383	2373	1937	2417	2416	2443	1892	1051	0.594	0.000	0.588	0.846	2092	2206	2268	1946	2128	3504	3505	3258	3258
Type8_CAD5316113.1	3926	3924	3551	3572	3683	1910	2309	2029	2048	1937	10067	10067	9559	9881	10179	2427	2431	2430	2377	2481	2689	3026	2831	2831	2834	2761	2863	2910	2706	2687	2242	2782	2780	2799	2362	1070	0.499	0.588	0.000	0.774	2392	2486	2594	2245	2412	3698	3699	3369	3369
Type8_CAE5962383.1	3877	3879	3469	3491	3633	2185	2499	2291	2284	2201	10175	10174	9638	9972	10292	2329	2328	2327	2457	2477	2436	2698	2510	2510	2515	2765	2877	2925	2738	2712	2197	2710	2709	2739	2302	1061	0.960	0.846	0.774	0.000	2304	2393	2507	2191	2379	3551	3552	3260	3260
Type9_CAA0381668.1	3611	3587	3532	3328	3406	1974	2216	1975	1864	1908	10506	10506	10012	10381	10607	1522	1561	1559	1646	1306	2045	2009	1901	1902	1875	1972	2012	2109	1948	1906	1812	1963	1962	2018	1893	2080	2279	2092	2392	2304	0.000	0.316	0.739	0.438	0.621	3132	3132	3176	3175
Type9_CAE5966473.1	3651	3627	3573	3367	3452	2058	2238	2061	1949	1994	10509	10509	10013	10382	10614	1583	1618	1617	1702	1378	2027	1969	1872	1873	1846	2002	2072	2167	2018	1972	1852	2019	2018	2071	1964	2189	2386	2206	2486	2393	0.316	0.000	0.612	0.564	0.484	3168	3168	3211	3211
Type9_KAG5015764.1	3716	3694	3691	3434	3457	2201	2442	2165	2044	2097	10497	10497	10012	10389	10626	1751	1792	1791	1844	1476	2109	1957	1919	1919	1894	2214	2147	2234	2116	2076	1876	2002	2000	2058	1841	2331	2493	2268	2594	2507	0.739	0.612	0.000	0.812	0.562	3268	3269	3354	3353
Type9_CAE6075942.1	3586	3566	3545	3341	3378	1932	2238	1965	1842	1865	10375	10375	9870	10242	10471	1541	1592	1591	1689	1359	1986	1966	1855	1855	1833	2089	2108	2189	2027	1986	1897	2017	2016	2061	1885	1928	2127	1946	2245	2191	0.438	0.564	0.812	0.000	0.534	3185	3186	3205	3205
Type9_KAG7565376.1	3586	3562	3572	3348	3379	2009	2264	2030	1901	1928	10428	10428	9937	10307	10536	1636	1677	1676	1761	1479	2007	1975	1882	1883	1860	2150	2135	2214	2067	2025	1891	2036	2034	2075	1927	2126	2300	2128	2412	2379	0.621	0.484	0.562	0.534	0.000	3216	3216	3241	3241
TypeY_CAA0289321.1	2524	2511	2484	2275	2355	3709	3786	3755	3682	3696	10886	10886	10430	10792	10966	3274	3293	3292	3394	3284	3369	3328	3289	3288	3266	3631	3570	3640	3575	3555	2915	3423	3423	3456	3260	3359	3653	3504	3698	3551	3132	3168	3268	3185	3216	0.000	0.008	0.997	0.997
TypeY_NP_683422.3	2524	2511	2484	2276	2355	3708	3787	3755	3681	3696	10886	10886	10430	10792	10966	3275	3294	3293	3395	3285	3369	3329	3289	3288	3267	3631	3570	3640	3576	3555	2915	3423	3423	3455	3260	3359	3653	3505	3699	3552	3132	3168	3269	3186	3216	0.008	0.000	0.997	0.997
TypeY_CAE6171624.1	2574	2559	2324	2242	2428	3466	3532	3524	3482	3465	10775	10775	10302	10639	10848	3166	3179	3178	3241	3258	3317	3424	3328	3327	3314	3500	3441	3504	3429	3402	2840	3384	3384	3409	3262	3128	3356	3258	3369	3260	3176	3211	3354	3205	3241	0.997	0.997	0.000	0.010
TypeY_KAG7545855.1	2574	2559	2324	2242	2428	3466	3532	3524	3481	3465	10774	10774	10302	10639	10848	3166	3179	3178	3241	3258	3317	3424	3327	3326	3314	3500	3441	3504	3430	3402	2840	3384	3384	3409	3262	3129	3356	3258	3369	3260	3175	3211	3353	3205	3241	0.997	0.997	0.010	0.000
