# Supplementary material for: From Gene to Transcript and Peptide: A Deep Overview on Non-Specific Lipid Transfer Proteins (nsLTPs)
Source: Antibiotics (Basel). 2023 May 21;12(5):939. doi: 10.3390/antibiotics12050939 (PMC10215178; doi:10.3390/antibiotics12050939)
Supplement: Supplementary file 1 [file antibiotics-12-00939-s001.zip › Supplementary Table 4.xlsx]

## Sheet: RMSDEdstam
	AtLTP1.0	AtLTP1.1	AtLTP1.3	OsLTP1.1	PtLTP1.1	OsLTP2.1	OsLTP2.2	OsLTP2.3	OsLTP2.4	PtLTP2.1	AtLTPc1	OsLTPc1	OsLTPc2	AtLTPc3	PtLTPc1	MpLTPd1	OsLTPd1	PpLTPd1	PtLTPd1	SmLTPd1	SmLTPe1	SmLTPe2	SmLTPe3	PtLTPf1	SmLTPf1	SmLTPf2	MpLTPg1	AcsLTPg1	PpLTPg1	PtLTPg1	SmLTPg1	SmLTPh1	SmLTPh2	SmLTPh3	SmLTPh4	SmLTPh5	PpLTPj	PpLTPj2	PpLTPj3	PpLTPj4	PpLTPj5
AtLTP1.0	0	1037	0.007	1091	1333	2229	2277	2327	2306	2508	10395	10657	10516	9961	10395	2.49	2943	2386	2832	2389	2477	2486	2365	8845	3935	3.23	2282	1.54	1575	2174	1.88	3919	4017	3246	3257	4232	2407	2293	2234	2499	3054
AtLTP1.1	1037	0	1038	0.714	1025	2296	2503	2211	2291	2407	10333	10618	10441	9.88	10333	2.51	2801	2426	2761	2386	2244	2376	2327	8445	3.82	3129	2443	1623	1718	2297	1902	3831	3984	3379	3364	4194	2.26	2246	2083	2389	3158
AtLTP1.3	0.007	1038	0	1093	1334	2229	2277	2328	2307	2509	10397	10659	10517	9963	10397	2491	2943	2387	2833	2389	2478	2486	2366	8844	3936	3231	2282	1541	1575	2175	1881	3919	4017	3246	3257	4231	2408	2293	2236	2.5	3056
OsLTP1.1	1091	0.714	1093	0	1035	2246	2.45	2167	2209	2.32	10212	10493	10314	9755	10212	2522	2904	2443	2784	2406	2272	2358	2269	8535	3791	3206	2497	1578	1743	2245	2001	3815	3.94	3.4	3397	4145	2259	2215	2047	2384	2891
PtLTP1.1	1333	1025	1334	1035	0	2284	2526	2241	2247	2301	10257	10512	10336	9.83	10258	2724	2902	2644	2788	2494	2158	2306	2245	8543	3787	3459	2632	1581	1688	2234	2034	3778	3921	3398	3371	4136	2273	2166	2062	2446	2931
OsLTP2.1	2229	2296	2229	2246	2284	0	1316	0.857	0.59	1074	9901	10157	9977	9446	9901	1833	2606	2263	2.17	2155	2077	1704	1468	8714	3583	3267	2007	1818	1502	1745	2034	3602	3666	2845	2938	3871	2109	2.09	2053	2092	2924
OsLTP2.2	2277	2503	2277	2.45	2526	1316	0	1634	1437	2013	10197	10484	10266	9.75	10198	1.7	2522	2098	1994	1657	2.04	1977	1636	8829	3929	3.54	1217	1774	1523	1832	1849	3185	3253	2273	2438	3474	2385	2413	2258	2527	3117
OsLTP2.3	2327	2211	2328	2167	2241	0.857	1634	0	0.728	0.746	9.94	10211	10026	9478	9941	1804	2464	2184	2.1	1.98	1749	1553	1303	8568	3367	3124	2107	1741	1603	1809	2008	3626	3708	3098	3.15	3908	2047	2129	2034	2129	3.12
OsLTP2.4	2306	2291	2307	2209	2247	0.59	1437	0.728	0	0.827	9845	10.11	9914	9379	9845	1881	2649	2304	2192	2046	1935	1525	1368	8627	3452	3259	2155	1789	1486	1.76	2075	3542	3601	2915	2992	3818	1998	2038	1933	2073	2842
PtLTP2.1	2508	2407	2509	2.32	2301	1074	2013	0.746	0.827	0	9767	10004	9863	9303	9767	2136	2805	2527	2495	2328	1938	1662	1553	8526	3306	3201	2582	2015	1868	2067	2387	3818	3892	3407	3401	4083	2224	2.27	2234	2.26	3069
AtLTPc1	10395	10333	10397	10212	10257	9901	10197	9.94	9845	9767	0	1429	2213	0.845	0.003	9819	10625	10153	10204	10162	10119	9825	9971	11061	10294	10399	10334	10326	10108	9916	10.22	10483	10455	10.37	10.49	10499	9773	9742	9657	9639	9221
OsLTPc1	10657	10618	10659	10493	10512	10157	10484	10211	10.11	10004	1429	0	1867	1602	1429	10128	10874	10468	10491	10.49	10405	10.12	10267	11169	10.43	10596	10653	10608	10.4	10.2	10535	10833	10814	10671	10743	10.85	10098	10017	9983	9932	9566
OsLTPc2	10516	10441	10517	10314	10336	9977	10266	10026	9914	9863	2213	1867	0	2313	2213	9947	10669	10295	10229	10265	10226	9952	10066	11267	10129	10395	10432	10458	10219	10031	10349	10628	10615	10467	10504	10669	9914	9844	9795	9773	9401
AtLTPc3	9961	9.88	9963	9755	9.83	9446	9.75	9478	9379	9303	0.845	1602	2313	0	0.845	9381	10211	9709	9778	9735	9669	9.4	9547	10644	9815	9903	9911	9.88	9672	9498	9798	10121	10.1	9991	10106	10146	9352	9332	9.22	9224	8.81
PtLTPc1	10395	10333	10397	10212	10258	9901	10198	9941	9845	9767	0.003	1429	2213	0.845	0	9819	10625	10154	10204	10162	10119	9825	9971	11061	10294	10399	10334	10327	10108	9916	10.22	10483	10455	10371	10491	10499	9773	9742	9657	9639	9221
MpLTPd1	2.49	2.51	2491	2522	2724	1833	1.7	1804	1881	2136	9819	10128	9947	9381	9819	0	2.66	1871	2378	1755	2228	1876	1774	8993	4397	3825	1761	2344	2003	1816	1923	3563	3591	2984	2903	3.76	2.03	2193	2.06	2103	3127
OsLTPd1	2943	2801	2943	2904	2902	2606	2522	2464	2649	2805	10625	10874	10669	10211	10625	2.66	0	2.71	1603	2.5	2214	2145	2278	9017	4.13	3985	2286	2589	2508	2656	2576	3737	3838	3.05	3007	3983	2674	2584	2796	2675	4087
PpLTPd1	2386	2426	2387	2443	2644	2263	2098	2184	2304	2527	10153	10468	10295	9709	10154	1871	2.71	0	2632	2033	2472	2379	2219	8651	4359	3867	2026	2077	2093	1989	1776	3326	3365	2898	2882	3464	2216	2.42	2308	2347	3468
PtLTPd1	2832	2761	2833	2784	2788	2.17	1994	2.1	2192	2495	10204	10491	10229	9778	10204	2378	1603	2632	0	2239	2123	1847	1941	8737	3797	3805	1818	2352	2071	2235	2.26	3.57	3607	2623	2964	3782	2384	2319	2334	2518	3601
SmLTPd1	2389	2386	2389	2406	2494	2155	1657	1.98	2046	2328	10162	10.49	10265	9735	10162	1755	2.5	2033	2239	0	1.74	1857	1659	8.59	4149	3763	1423	1968	1954	2177	1907	2926	3017	2634	2569	3289	2307	2483	2245	2554	3351
SmLTPe1	2477	2244	2478	2272	2158	2077	2.04	1749	1935	1938	10119	10405	10226	9669	10119	2228	2214	2472	2123	1.74	0	1689	1333	8343	3554	3509	2016	1.82	1898	2.29	2122	3531	3.7	3.16	3021	3927	2238	2358	2.21	2421	3313
SmLTPe2	2486	2376	2486	2358	2306	1704	1977	1553	1525	1662	9825	10.12	9952	9.4	9825	1876	2145	2379	1847	1857	1689	0	0.943	8734	4.03	3877	2076	1983	1623	1739	1944	3235	3252	2589	2632	3443	1402	1381	1517	1524	2762
SmLTPe3	2365	2327	2366	2269	2245	1468	1636	1303	1368	1553	9971	10267	10066	9547	9971	1774	2278	2219	1941	1659	1333	0.943	0	8648	3.91	3696	1793	1.77	1536	1682	1818	3151	3218	2579	2549	3414	1603	1676	1644	1.72	2748
PtLTPf1	8845	8445	8844	8535	8543	8714	8829	8568	8627	8526	11061	11169	11267	10644	11061	8993	9017	8651	8737	8.59	8343	8734	8648	0	8495	8454	8706	8452	8679	8849	8701	8.35	8491	8.91	9215	8403	8828	8967	8.74	8892	9036
SmLTPf1	3935	3.82	3936	3791	3787	3583	3929	3367	3452	3306	10294	10.43	10129	9815	10294	4397	4.13	4359	3797	4149	3554	4.03	3.91	8495	0	2686	4214	3646	3738	4233	4221	5682	5815	5164	5.1	6.01	4465	4412	4369	4529	5122
SmLTPf2	3.23	3129	3231	3206	3459	3267	3.54	3124	3259	3201	10399	10596	10395	9903	10399	3825	3985	3867	3805	3763	3509	3877	3696	8454	2686	0	3682	3365	3496	4.08	3819	5356	5526	4741	4.66	5668	4237	4222	4123	4143	4.78
MpLTPg1	2282	2443	2282	2497	2632	2007	1217	2107	2155	2582	10334	10653	10432	9911	10334	1761	2286	2026	1818	1423	2016	2076	1793	8706	4214	3682	0	1905	1.72	2024	1.6	3.2	3267	2199	2435	3461	2467	2464	2339	2587	3362
AcsLTPg1	1.54	1623	1541	1578	1581	1818	1774	1741	1789	2015	10326	10608	10458	9.88	10327	2344	2589	2077	2352	1968	1.82	1983	1.77	8452	3646	3365	1905	0	0.929	1586	1306	3434	3524	2764	2907	3708	2031	2005	1866	2284	3035
PpLTPg1	1575	1718	1575	1743	1688	1502	1523	1603	1486	1868	10108	10.4	10219	9672	10108	2003	2508	2093	2071	1954	1898	1623	1536	8679	3738	3496	1.72	0.929	0	1141	1048	3406	3442	2486	2691	3653	1635	1553	1426	1893	2.7
PtLTPg1	2174	2297	2175	2245	2234	1745	1832	1809	1.76	2067	9916	10.2	10031	9498	9916	1816	2656	1989	2235	2177	2.29	1739	1682	8849	4233	4.08	2024	1586	1141	0	1084	3.43	3386	2561	2697	3512	1.42	1397	1.36	1652	2691
SmLTPg1	1.88	1902	1881	2001	2034	2034	1849	2008	2075	2387	10.22	10535	10349	9798	10.22	1923	2576	1776	2.26	1907	2122	1944	1818	8701	4221	3819	1.6	1306	1048	1084	0	3357	3386	2.47	2599	3536	1689	1716	1592	1947	2992
SmLTPh1	3919	3831	3919	3815	3778	3602	3185	3626	3542	3818	10483	10833	10628	10121	10483	3563	3737	3326	3.57	2926	3531	3235	3151	8.35	5682	5356	3.2	3434	3406	3.43	3357	0	0.601	2275	2603	1037	3.28	3528	3253	3.56	3843
SmLTPh2	4017	3984	4017	3.94	3921	3666	3253	3708	3601	3892	10455	10814	10615	10.1	10455	3591	3838	3365	3607	3017	3.7	3252	3218	8491	5815	5526	3267	3524	3442	3386	3386	0.601	0	2231	2675	0.707	3278	3518	3252	3575	3803
SmLTPh3	3246	3379	3246	3.4	3398	2845	2273	3098	2915	3407	10.37	10671	10467	9991	10371	2984	3.05	2898	2623	2634	3.16	2589	2579	8.91	5164	4741	2199	2764	2486	2561	2.47	2275	2231	0	1629	2331	2785	2738	2598	2946	3428
SmLTPh4	3257	3364	3257	3397	3371	2938	2438	3.15	2992	3401	10.49	10743	10504	10106	10491	2903	3007	2882	2964	2569	3021	2632	2549	9215	5.1	4.66	2435	2907	2691	2697	2599	2603	2675	1629	0	2828	2741	2751	2723	2821	3629
SmLTPh5	4232	4194	4231	4145	4136	3871	3474	3908	3818	4083	10499	10.85	10669	10146	10499	3.76	3983	3464	3782	3289	3927	3443	3414	8403	6.01	5668	3461	3708	3653	3512	3536	1037	0.707	2331	2828	0	3456	3672	3437	3.71	3973
PpLTPj	2407	2.26	2408	2259	2273	2109	2385	2047	1998	2224	9773	10098	9914	9352	9773	2.03	2674	2216	2384	2307	2238	1402	1603	8828	4465	4237	2467	2031	1635	1.42	1689	3.28	3278	2785	2741	3456	0	0.787	0.853	0.781	2523
PpLTPj2	2293	2246	2293	2215	2166	2.09	2413	2129	2038	2.27	9742	10017	9844	9332	9742	2193	2584	2.42	2319	2483	2358	1381	1676	8967	4412	4222	2464	2005	1553	1397	1716	3528	3518	2738	2751	3672	0.787	0	0.909	0.86	2464
PpLTPj3	2234	2083	2236	2047	2062	2053	2258	2034	1933	2234	9657	9983	9795	9.22	9657	2.06	2796	2308	2334	2245	2.21	1517	1644	8.74	4369	4123	2339	1866	1426	1.36	1592	3253	3252	2598	2723	3437	0.853	0.909	0	1258	2295
PpLTPj4	2499	2389	2.5	2384	2446	2092	2527	2129	2073	2.26	9639	9932	9773	9224	9639	2103	2675	2347	2518	2554	2421	1524	1.72	8892	4529	4143	2587	2284	1893	1652	1947	3.56	3575	2946	2821	3.71	0.781	0.86	1258	0	2529
PpLTPj5	3054	3158	3056	2891	2931	2924	3117	3.12	2842	3069	9221	9566	9401	8.81	9221	3127	4087	3468	3601	3351	3313	2762	2748	9036	5122	4.78	3362	3035	2.7	2691	2992	3843	3803	3428	3629	3973	2523	2464	2295	2529	0
