# Supplementary material for: From Gene to Transcript and Peptide: A Deep Overview on Non-Specific Lipid Transfer Proteins (nsLTPs)
Source: Antibiotics (Basel). 2023 May 21;12(5):939. doi: 10.3390/antibiotics12050939 (PMC10215178; doi:10.3390/antibiotics12050939)
Supplement: Supplementary file 1 [file antibiotics-12-00939-s001.zip › Supplementary Table 6.xlsx]

## Sheet: Plan1
	Locus ID	GmLTP type
1	GLYMA_01G130000	LTP1.1
2	GLYMA_01G130100	LTP1.2
3	GLYMA_01G130200	LTP1.3
4	GLYMA_01G132500	LTP1.4
5	GLYMA_01G132600	LTP1.5
6	GLYMA_02G281400	LTP1.6
7	GLYMA_02G281500	LTP1.7
8	GLYMA_03G035600	LTP1.8
9	GLYMA_03G035700	LTP1.9
10	GLYMA_03G040000	LTP1.10
11	GLYMA_03G040100	LTP1.11
12	GLYMA_03G040300	LTP1.12
13	GLYMA_03G040400	LTP1.13
14	GLYMA_03G257200	LTP1.14
15	GLYMA_08G161700	LTP1.15
16	GLYMA_08G321600	LTP1.16
17	GLYMA_09G055000	LTP1.17
18	GLYMA_09G055100	LTP1.18
19	GLYMA_09G275500	LTP1.19
20	GLYMA_09G275700	LTP1.20
21	GLYMA_09G278000	LTP1.21
22	GLYMA_12G204200	LTP1.22
23	GLYMA_14G032800	LTP1.23
24	GLYMA_15G265900	LTP1.24
25	GLYMA_18G052600	LTP1.25
26	GLYMA_18G210900	LTP1.26
27	GLYMA_18G214500	LTP1.27
28	GLYMA_18G214600	LTP1.28
29	GLYMA_20G156300	LTP1.29
30	GLYMA_02G088900	LTP2.1
31	GLYMA_05G002200	LTP2.2
32	GLYMA_07G096700	LTP2.3
33	GLYMA_09G181100	LTP2.4
34	GLYMA_10G121000	LTP2.5
35	GLYMA_10G132500	LTP2.6
36	GLYMA_18G294200	LTP2.7
37	GLYMA_19G002300	LTP2.8
38	GLYMA_09G144000	LTPc.1
39	GLYMA_16G197100	LTPc.2
40	GLYMA_03G073500	LTPd.1
41	GLYMA_04G138700	LTPd.2
42	GLYMA_07G139400	LTPd.3
43	GLYMA_07G141300	LTPd.4
44	GLYMA_07G141500	LTPd.5
45	GLYMA_08G324100	LTPd.6
46	GLYMA_08G344300	LTPd.7
47	GLYMA_10G297600	LTPd.8
48	GLYMA_11G095900	LTPd.9
49	GLYMA_11G120400	LTPd.10
50	GLYMA_12G022000	LTPd.11
51	GLYMA_12G045500	LTPd.12
52	GLYMA_14G018800	LTPd.13
53	GLYMA_14G018900	LTPd.14
54	GLYMA_16G100100	LTPd.15
55	GLYMA_18G032300	LTPd.16
56	GLYMA_18G032400	LTPd.17
57	GLYMA_18G032500	LTPd.18
58	GLYMA_18G032600	LTPd.19
59	GLYMA_18G032700	LTPd.20
60	GLYMA_18G032800	LTPd.21
61	GLYMA_18G032900	LTPd.22
62	GLYMA_18G033000	LTPd.23
63	GLYMA_18G033100	LTPd.24
64	GLYMA_18G033200	LTPd.25
65	GLYMA_18G085700	LTPd.26
66	GLYMA_18G152400	LTPd.27
67	GLYMA_18G190000	LTPd.28
68	GLYMA_18G191600	LTPd.29
69	GLYMA_18G191800	LTPd.30
70	GLYMA_20G248700	LTPd.31
71	GLYMA_08G152200	LTPe.1
72	GLYMA_15G271600	LTPe.2
73	GLYMA_01G234900	LTPg.1
74	GLYMA_01G235000	LTPg.2
75	GLYMA_02G067800	LTPg.3
76	GLYMA_02G145900	LTPg.4
77	GLYMA_03G156100	LTPg.5
78	GLYMA_03G156200	LTPg.6
79	GLYMA_05G055100	LTPg.7
80	GLYMA_05G119100	LTPg.8
81	GLYMA_05G147700	LTPg.9
82	GLYMA_05G154600	LTPg.10
83	GLYMA_07G090600	LTPg.11
84	GLYMA_07G103300	LTPg.12
85	GLYMA_08G074100	LTPg.13
86	GLYMA_08G112300	LTPg.14
87	GLYMA_08G232500	LTPg.15
88	GLYMA_09G174300	LTPg.16
89	GLYMA_10G028100	LTPg.17
90	GLYMA_10G028200	LTPg.18
91	GLYMA_10G246800	LTPg.19
92	GLYMA_11G007900	LTPg.20
93	GLYMA_11G008000	LTPg.21
94	GLYMA_11G030300	LTPg.22
95	GLYMA_11G251100	LTPg.23
96	GLYMA_11G256100	LTPg.24
97	GLYMA_13G075700	LTPg.25
98	GLYMA_15G052200	LTPg.26
99	GLYMA_16G148900	LTPg.27
100	GLYMA_16G184400	LTPg.28
101	GLYMA_16G185700	LTPg.29
102	GLYMA_16G186800	LTPg.30
103	GLYMA_16G188200	LTPg.31
104	GLYMA_16G188800	LTPg.32
105	GLYMA_16G191200	LTPg.33
106	GLYMA_16G191400	LTPg.34
107	GLYMA_16G193400	LTPg.35
108	GLYMA_16G193800	LTPg.36
109	GLYMA_17G137300	LTPg.37
110	GLYMA_18G000900	LTPg.38
111	GLYMA_18G005800	LTPg.39
112	GLYMA_19G158400	LTPg.40
113	GLYMA_19G158500	LTPg.41
114	GLYMA_20G049800	LTPg.42
115	GLYMA_20G146800	LTPg.43
116	GLYMA_U006900	LTPg.44
117	GLYMA_U008000	LTPg.45
118	GLYMA_U044200	LTPg.46
119	GLYMA_U044300	LTPg.47
120	GLYMA_U044700	LTPg.48
